# Supplementary material for: Facilitating Drug Discovery in Breast Cancer by Virtually Screening Patients Using In Vitro Drug Response Modeling
Source: Cancers (Basel). 2021 Feb 20;13(4):885. doi: 10.3390/cancers13040885 (PMC7924213; doi:10.3390/cancers13040885)
Supplement: Supplementary file 1 [file cancers-13-00885-s001.zip]

Archive with 7 entries (6 files):
- Supplmenetal_Files/
- Supplmenetal_Files/Supp Fig 1_ Distribution of Cross-validation results.TIF
- Supplmenetal_Files/Supp Fig 2_Proof-of-concept Tamoxifen imputed efficacy against ER.TIF
- Supplmenetal_Files/Supp Fig 3_Genomic associations of imputed response.TIF
- Supplmenetal_Files/Supp Fig 4_Additional Correlations of imputed and measured response.TIF
- Supplmenetal_Files/Supp Fig 5_AZD1775 in vitro.TIF
- Supplmenetal_Files/Supplemental_Tables.xlsx
