# Supplementary material for: Facilitating Drug Discovery in Breast Cancer by Virtually Screening Patients Using In Vitro Drug Response Modeling
Source: Cancers (Basel). 2021 Feb 20;13(4):885. doi: 10.3390/cancers13040885 (PMC7924213; doi:10.3390/cancers13040885)
Supplement: Supplementary file 1 [file cancers-13-00885-s001.zip › Supplmenetal_Files/Supplemental_Tables.xlsx]

## Sheet: Meta
ST1. Table of patient imputed sensitivity. The imputed sensitivity metric for each drug against every patient in the TCGA breast cancer cohort is presented. In addition, clinical subtype information is given in the table to include ER, PR, HER2 status as well as PAM50 status.
ST2. Table of t-test results for effectiveness in TNBC for each drug in the CTRP based on imputed sensitivity scores in the TCGA BRCA cohort. Each drug in the CTRP was fitted to a ridge regression model with gene expression predicting area-under-the-cure (AUC), these models were subsequently applied to the TCGA breast cancer cohort and t-tests were performed between the TNBC and non-TNBC patients…
ST3. Literature evidence for top drugs identified by the differential imputed sensitivity analysis. This table serves to provide additional information on table 1 and provide literature evidence for the use of these compounds in TNBC. The literature cited isn’t meant to be exhaustive, but merely to provide additional context for accuracy of the imputed drug sensitivity approach.
ST4. Gene Set Enrichment Analysis (GSEA) results. Using AZD-1775 imputed sensitivity scores as the phenotype, gene set enrichment analysis was run on the TCGA breast cancer cohort to identify genes associated with AZD-1775 imputed sensitivity, results as shown.
ST5. Imputed-drug wide association results for AZD-1775 in BRCA. Imputed-drug wide association study (IDWAS) analysis was performed to determine the associations between mutations in BRCA patients and imputed AZD-1775 sensitivity. Table of full results used to produce figure 3b.
ST6. Association of drug sensitivity and TP53 mutations in GDSC cell lines. ANOVA associations between drug response and TP53 for all 185 drugs in the GDSC2 dataset was downloaded from the GDSC dataportal (doa 2021/02/05, https://www.cancerrxgene.org/feature/TP53_mut/289/volcano). The p.values were FDR corrected for the 185 associations presented here.
ST7. Imputed-drug wide association results for all drugs in BRCA. Imputed-drug wide association study (IDWAS) analysis was performed to determine the associations between mutations in BRCA patients and all the drugs of interest identified in table 1. Table of results used to produce supplemental figure 3.

## Sheet: Supplemental_table1
Patient_ID	Drug	PSS	er_status_by_ihc	er_status_ihc_Percent_Positive	pr_status_by_ihc	pr_status_ihc_percent_positive	her2_status_by_ihc	her2_fish_status	HER2_Subtype	Clin_Subtype	TNBC_status	PAM50
TCGA-3C-AAAU	BRD4132	13.0246	Positive	50-59%	Positive	50-59%	Negative	[Not Evaluated]	Negative	ER/PR+	RPBC	LumA
TCGA-3C-AALI	BRD4132	13.4089	Positive	<10%	Positive	<10%	Positive	[Not Evaluated]	Positive	ER/PR+, HER2+	RPBC	Her2
TCGA-3C-AALK	BRD4132	13.2831	Positive	70-79%	Positive	80-89%	Positive	[Not Evaluated]	Positive	ER/PR+, HER2+	RPBC	LumA
TCGA-5L-AAT0	BRD4132	13.1493	Positive	70-79%	Positive	50-59%	Negative	[Not Evaluated]	Negative	ER/PR+	RPBC	LumA
TCGA-5T-A9QA	BRD4132	13.0728	Positive	70-79%	Negative	[Not Available]	Equivocal	Negative	Negative	ER/PR+	RPBC	LumB
TCGA-A1-A0SB	BRD4132	13.0009	Positive	70-79%	Negative	[Not Available]	Negative	[Not Evaluated]	Negative	ER/PR+	RPBC	Normal
TCGA-A1-A0SD	BRD4132	13.3273	Positive	90-99%	Positive	90-99%	Negative	[Not Evaluated]	Negative	ER/PR+	RPBC	LumA
TCGA-A1-A0SE	BRD4132	13.2298	Positive	80-89%	Positive	90-99%	Negative	Negative	Negative	ER/PR+	RPBC	LumA
TCGA-A1-A0SF	BRD4132	13.1733	Positive	90-99%	Positive	90-99%	Negative	[Not Evaluated]	Negative	ER/PR+	RPBC	LumA
TCGA-A1-A0SG	BRD4132	13.2968	Positive	90-99%	Positive	90-99%	Negative	[Not Evaluated]	Negative	ER/PR+	RPBC	LumA
TCGA-A1-A0SH	BRD4132	13.3052	Negative	[Not Available]	Positive	90-99%	Equivocal	Negative	Negative	ER/PR+	RPBC	LumA
TCGA-A1-A0SI	BRD4132	13.3122	Positive	50-59%	Positive	10-19%	Negative	[Not Evaluated]	Negative	ER/PR+	RPBC	LumB
TCGA-A1-A0SJ	BRD4132	13.3432	Positive	70-79%	Positive	10-19%	Equivocal	Negative	Negative	ER/PR+	RPBC	LumA
TCGA-A1-A0SK	BRD4132	12.7248	Negative	[Not Available]	Negative	[Not Available]	Negative	[Not Evaluated]	Negative	TNBC	TNBC	Basal
TCGA-A1-A0SN	BRD4132	13.345	Positive	90-99%	Positive	60-69%	Positive	[Not Evaluated]	Positive	ER/PR+, HER2+	RPBC	LumB
TCGA-A1-A0SO	BRD4132	12.9243	Negative	[Not Available]	Negative	[Not Available]	Equivocal	Negative	Negative	TNBC	TNBC	Basal
TCGA-A1-A0SP	BRD4132	13.0136	Negative	[Not Available]	Negative	[Not Available]	Negative	[Not Evaluated]	Negative	TNBC	TNBC	Basal
TCGA-A1-A0SQ	BRD4132	13.319	Positive	90-99%	Positive	90-99%	Negative	[Not Evaluated]	Negative	ER/PR+	RPBC	LumA
TCGA-A2-A04N	BRD4132	13.1071	Positive	[Not Available]	Positive	[Not Available]	[Not Evaluated]	Negative	Negative	ER/PR+	RPBC	LumA
TCGA-A2-A04P	BRD4132	12.9372	Negative	<10%	Negative	<10%	[Not Evaluated]	Negative	Negative	TNBC	TNBC	Basal
TCGA-A2-A04Q	BRD4132	13.1528	Negative	<10%	Negative	<10%	Equivocal	Negative	Negative	TNBC	TNBC	Basal
TCGA-A2-A04R	BRD4132	13.2636	Positive	60-69%	Positive	80-89%	Equivocal	Negative	Negative	ER/PR+	RPBC	LumB
TCGA-A2-A04T	BRD4132	13.2097	Negative	<10%	Negative	<10%	Equivocal	Negative	Negative	TNBC	TNBC	Basal
TCGA-A2-A04U	BRD4132	12.8968	Negative	<10%	Negative	<10%	Negative	Positive	Positive	HER2+	RPBC	Basal
TCGA-A2-A04V	BRD4132	13.12	Positive	90-99%	Positive	10-19%	Equivocal	Negative	Negative	ER/PR+	RPBC	LumA
TCGA-A2-A04W	BRD4132	13.3138	Negative	<10%	Negative	<10%	Positive	Positive	Positive	HER2+	RPBC	Her2
TCGA-A2-A04X	BRD4132	13.1714	Positive	80-89%	Positive	50-59%	Positive	Positive	Positive	ER/PR+, HER2+	RPBC	Her2
TCGA-A2-A04Y	BRD4132	13.0352	Positive	90-99%	Positive	10-19%	Negative	Negative	Negative	ER/PR+	RPBC	LumB
TCGA-A2-A0CK	BRD4132	13.1159	Positive	40-49%	Positive	80-89%	Negative	Negative	Negative	ER/PR+	RPBC	LumA
TCGA-A2-A0CL	BRD4132	13.0166	Positive	20-29%	Positive	<10%	Negative	Negative	Negative	ER/PR+	RPBC	Normal
TCGA-A2-A0CM	BRD4132	13.0341	Negative	<10%	Negative	<10%	Negative	[Not Evaluated]	Negative	TNBC	TNBC	Basal
TCGA-A2-A0CO	BRD4132	13.1401	Positive	40-49%	Positive	20-29%	Negative	Negative	Negative	ER/PR+	RPBC	LumA
TCGA-A2-A0CP	BRD4132	13.1641	Positive	90-99%	Positive	90-99%	[Not Evaluated]	Negative	Negative	ER/PR+	RPBC	LumA
TCGA-A2-A0CQ	BRD4132	13.0667	Positive	90-99%	Positive	90-99%	Equivocal	Negative	Negative	ER/PR+	RPBC	LumA
TCGA-A2-A0CR	BRD4132	13.2014	Positive	60-69%	Positive	80-89%	Negative	Negative	Negative	ER/PR+	RPBC	LumA
TCGA-A2-A0CS	BRD4132	13.3259	Positive	80-89%	Positive	80-89%	Equivocal	Negative	Negative	ER/PR+	RPBC	LumA
TCGA-A2-A0CT	BRD4132	13.0337	Positive	90-99%	Negative	<10%	Equivocal	Negative	Negative	ER/PR+	RPBC	LumA
TCGA-A2-A0CU	BRD4132	13.1727	Positive	90-99%	Positive	<10%	Equivocal	Negative	Negative	ER/PR+	RPBC	LumA
TCGA-A2-A0CV	BRD4132	13.2291	Positive	90-99%	Positive	90-99%	Negative	Negative	Negative	ER/PR+	RPBC	LumA
TCGA-A2-A0CW	BRD4132	13.3427	Positive	90-99%	Positive	10-19%	Equivocal	Negative	Negative	ER/PR+	RPBC	LumB
TCGA-A2-A0CX	BRD4132	13.1973	Positive	[Not Available]	Negative	<10%	Positive	[Not Evaluated]	Positive	ER/PR+, HER2+	RPBC	Her2
TCGA-A2-A0CY	BRD4132	12.8379	Positive	90-99%	Positive	10-19%	Negative	Negative	Negative	ER/PR+	RPBC	LumB
TCGA-A2-A0CZ	BRD4132	13.2797	Positive	90-99%	Positive	20-29%	Negative	Negative	Negative	ER/PR+	RPBC	Normal
TCGA-A2-A0D0	BRD4132	12.8977	Negative	<10%	Negative	<10%	Negative	Negative	Negative	TNBC	TNBC	Basal
TCGA-A2-A0D1	BRD4132	12.9454	Negative	<10%	Negative	<10%	Positive	Positive	Positive	HER2+	RPBC	Her2
TCGA-A2-A0D2	BRD4132	12.9478	Negative	<10%	Negative	<10%	Negative	Negative	Negative	TNBC	TNBC	Basal
TCGA-A2-A0D3	BRD4132	13.0894	Positive	90-99%	Positive	90-99%	Negative	Negative	Negative	ER/PR+	RPBC	LumA
TCGA-A2-A0D4	BRD4132	13.1894	Positive	90-99%	Positive	10-19%	Negative	Negative	Negative	ER/PR+	RPBC	LumB
TCGA-A2-A0EM	BRD4132	13.1431	Positive	[Not Available]	Positive	[Not Available]	[Not Evaluated]	Negative	Negative	ER/PR+	RPBC	LumA
TCGA-A2-A0EN	BRD4132	13.232	Positive	[Not Available]	Positive	50-59%	Equivocal	Negative	Negative	ER/PR+	RPBC	LumA
TCGA-A2-A0EO	BRD4132	13.282	Positive	[Not Available]	Positive	[Not Available]	Negative	Negative	Negative	ER/PR+	RPBC	LumA
TCGA-A2-A0EP	BRD4132	13.1689	Positive	80-89%	Negative	[Not Available]	Negative	Negative	Negative	ER/PR+	RPBC	LumA
TCGA-A2-A0EQ	BRD4132	13.1392	Negative	<10%	Negative	<10%	Positive	Negative	Negative	TNBC	TNBC	Her2
TCGA-A2-A0ER	BRD4132	13.1744	Positive	90-99%	Positive	80-89%	Equivocal	Negative	Negative	ER/PR+	RPBC	LumA
TCGA-A2-A0ES	BRD4132	13.1547	Positive	60-69%	Positive	10-19%	Negative	Negative	Negative	ER/PR+	RPBC	LumA
TCGA-A2-A0ET	BRD4132	12.9557	Positive	90-99%	Positive	70-79%	Equivocal	Negative	Negative	ER/PR+	RPBC	LumA
TCGA-A2-A0EU	BRD4132	13.1469	Positive	90-99%	Positive	90-99%	Negative	Negative	Negative	ER/PR+	RPBC	LumA
TCGA-A2-A0EV	BRD4132	13.3153	Positive	90-99%	Positive	90-99%	Negative	Negative	Negative	ER/PR+	RPBC	LumA
TCGA-A2-A0EW	BRD4132	13.1368	Positive	90-99%	Positive	10-19%	Negative	Negative	Negative	ER/PR+	RPBC	LumA
TCGA-A2-A0EX	BRD4132	13.1875	Positive	60-69%	Positive	90-99%	Negative	Negative	Negative	ER/PR+	RPBC	LumA
TCGA-A2-A0EY	BRD4132	13.1213	Positive	60-69%	Negative	<10%	Positive	Positive	Positive	ER/PR+, HER2+	RPBC	LumB
TCGA-A2-A0ST	BRD4132	13.1615	Negative	[Not Available]	Negative	[Not Available]	[Not Evaluated]	Negative	Negative	TNBC	TNBC	Basal
TCGA-A2-A0SU	BRD4132	13.2923	Positive	90-99%	Positive	<10%	Negative	[Not Evaluated]	Negative	ER/PR+	RPBC	LumA
TCGA-A2-A0SV	BRD4132	13.1758	Positive	90-99%	Positive	10-19%	Equivocal	Negative	Negative	ER/PR+	RPBC	LumB
TCGA-A2-A0SW	BRD4132	13.2542	Positive	40-49%	Negative	<10%	[Not Evaluated]	Negative	Negative	ER/PR+	RPBC	LumB
TCGA-A2-A0SX	BRD4132	13.1771	Negative	[Not Available]	Negative	[Not Available]	Negative	[Not Evaluated]	Negative	TNBC	TNBC	Basal
TCGA-A2-A0SY	BRD4132	13.1483	Positive	80-89%	Positive	40-49%	[Not Evaluated]	Positive	Positive	ER/PR+, HER2+	RPBC	LumA
TCGA-A2-A0T0	BRD4132	12.9674	Negative	<10%	Negative	<10%	Negative	[Not Evaluated]	Negative	TNBC	TNBC	Basal
TCGA-A2-A0T1	BRD4132	13.3494	Negative	<10%	Negative	<10%	Positive	[Not Evaluated]	Positive	HER2+	RPBC	Her2
TCGA-A2-A0T2	BRD4132	13.2091	Negative	<10%	Negative	<10%	Negative	[Not Evaluated]	Negative	TNBC	TNBC	Basal
TCGA-A2-A0T3	BRD4132	13.0901	Positive	90-99%	Positive	90-99%	Equivocal	Negative	Negative	ER/PR+	RPBC	LumB
TCGA-A2-A0T4	BRD4132	13.2905	Positive	90-99%	Positive	60-69%	Equivocal	Negative	Negative	ER/PR+	RPBC	LumA
TCGA-A2-A0T5	BRD4132	13.0386	Positive	90-99%	Positive	90-99%	Negative	Negative	Negative	ER/PR+	RPBC	LumA
TCGA-A2-A0T6	BRD4132	13.2973	Positive	90-99%	Positive	90-99%	Negative	[Not Evaluated]	Negative	ER/PR+	RPBC	LumA
TCGA-A2-A0T7	BRD4132	13.3178	Positive	90-99%	Positive	70-79%	Negative	[Not Evaluated]	Negative	ER/PR+	RPBC	LumA
TCGA-A2-A0YC	BRD4132	13.1699	Positive	90-99%	Positive	90-99%	[Not Evaluated]	Negative	Negative	ER/PR+	RPBC	LumA
TCGA-A2-A0YD	BRD4132	13.2879	Positive	90-99%	Positive	80-89%	[Not Evaluated]	Negative	Negative	ER/PR+	RPBC	LumA
TCGA-A2-A0YE	BRD4132	13.3367	Negative	<10%	Negative	<10%	Negative	[Not Evaluated]	Negative	TNBC	TNBC	Basal
TCGA-A2-A0YF	BRD4132	13.2512	Positive	90-99%	Negative	<10%	Negative	[Not Evaluated]	Negative	ER/PR+	RPBC	LumA
TCGA-A2-A0YG	BRD4132	13.2884	Positive	90-99%	Positive	<10%	Positive	[Not Evaluated]	Positive	ER/PR+, HER2+	RPBC	LumB
TCGA-A2-A0YH	BRD4132	13.1232	Positive	80-89%	Positive	70-79%	Negative	[Not Evaluated]	Negative	ER/PR+	RPBC	LumB
TCGA-A2-A0YI	BRD4132	13.1035	Positive	90-99%	Positive	60-69%	Negative	[Not Evaluated]	Negative	ER/PR+	RPBC	LumA
TCGA-A2-A0YJ	BRD4132	13.1111	Positive	<10%	Negative	<10%	Negative	[Not Evaluated]	Negative	ER/PR+	RPBC	Basal
TCGA-A2-A0YK	BRD4132	13.1671	Positive	90-99%	Negative	<10%	Negative	[Not Evaluated]	Negative	ER/PR+	RPBC	Normal
TCGA-A2-A0YL	BRD4132	13.1296	Positive	70-79%	Positive	90-99%	Negative	[Not Evaluated]	Negative	ER/PR+	RPBC	LumA
TCGA-A2-A0YM	BRD4132	13.0616	Negative	<10%	Negative	<10%	[Not Evaluated]	Negative	Negative	TNBC	TNBC	Basal
TCGA-A2-A0YT	BRD4132	13.2579	Positive	90-99%	Negative	<10%	[Not Evaluated]	Negative	Negative	ER/PR+	RPBC	LumB
TCGA-A2-A1FV	BRD4132	12.7257	Positive	90-99%	Positive	<10%	Negative	Negative	Negative	ER/PR+	RPBC	LumA
TCGA-A2-A1FW	BRD4132	13.1179	Positive	90-99%	Negative	[Not Available]	Negative	[Not Evaluated]	Negative	ER/PR+	RPBC	LumB
TCGA-A2-A1FX	BRD4132	13.0497	Positive	70-79%	Positive	60-69%	[Not Evaluated]	Negative	Negative	ER/PR+	RPBC	LumB
TCGA-A2-A1FZ	BRD4132	13.2557	Positive	90-99%	Positive	90-99%	Negative	[Not Evaluated]	Negative	ER/PR+	RPBC	LumA
TCGA-A2-A1G0	BRD4132	13.1339	Positive	90-99%	Positive	90-99%	Equivocal	Negative	Negative	ER/PR+	RPBC	LumA
TCGA-A2-A1G1	BRD4132	13.0602	Negative	[Not Available]	Negative	[Not Available]	Equivocal	Positive	Positive	HER2+	RPBC	Basal
TCGA-A2-A1G4	BRD4132	12.9961	Positive	90-99%	Positive	90-99%	Negative	[Not Evaluated]	Negative	ER/PR+	RPBC	LumB
TCGA-A2-A1G6	BRD4132	13.0673	Negative	[Not Available]	Negative	[Not Available]	Negative	[Not Evaluated]	Negative	TNBC	TNBC	Normal
TCGA-A2-A259	BRD4132	13.0384	Positive	90-99%	Positive	80-89%	Negative	Negative	Negative	ER/PR+	RPBC	LumA
TCGA-A2-A25A	BRD4132	13.1451	Positive	<10%	Positive	<10%	Equivocal	Negative	Negative	ER/PR+	RPBC	Normal
TCGA-A2-A25B	BRD4132	13.2444	Positive	90-99%	Positive	10-19%	Equivocal	Negative	Negative	ER/PR+	RPBC	LumB
TCGA-A2-A25C	BRD4132	13.2574	Positive	90-99%	Positive	20-29%	Negative	[Not Evaluated]	Negative	ER/PR+	RPBC	LumB
TCGA-A2-A25D	BRD4132	12.9677	Positive	70-79%	Negative	[Not Available]	Negative	Negative	Negative	ER/PR+	RPBC	LumA
TCGA-A2-A25F	BRD4132	13.0037	Negative	[Not Available]	Positive	<10%	Negative	[Not Evaluated]	Negative	ER/PR+	RPBC	Basal
TCGA-A2-A3KC	BRD4132	13.2282	Positive	90-99%	Positive	90-99%	Equivocal	Negative	Negative	ER/PR+	RPBC	LumA
TCGA-A2-A3KD	BRD4132	13.1406	Positive	90-99%	Positive	70-79%	Negative	Negative	Negative	ER/PR+	RPBC	LumA
TCGA-A2-A3XS	BRD4132	13.1497	Negative	[Not Available]	Negative	[Not Available]	[Not Evaluated]	Negative	Negative	TNBC	TNBC	Basal
TCGA-A2-A3XT	BRD4132	12.6812	Negative	[Not Available]	Negative	[Not Available]	Negative	Negative	Negative	TNBC	TNBC	Basal
TCGA-A2-A3XU	BRD4132	12.9607	Negative	[Not Available]	Negative	[Not Available]	[Not Evaluated]	Negative	Negative	TNBC	TNBC	Basal
TCGA-A2-A3XV	BRD4132	12.8745	Positive	<10%	Negative	[Not Available]	Equivocal	Positive	Positive	ER/PR+, HER2+	RPBC	Her2
TCGA-A2-A3XW	BRD4132	13.3719	Positive	90-99%	Negative	[Not Available]	Negative	Negative	Negative	ER/PR+	RPBC	Normal
TCGA-A2-A3XX	BRD4132	13.1268	Negative	[Not Available]	Negative	[Not Available]	Negative	Negative	Negative	TNBC	TNBC	Basal
TCGA-A2-A3XY	BRD4132	13.2174	Negative	[Not Available]	Negative	[Not Available]	Negative	Negative	Negative	TNBC	TNBC	Basal
TCGA-A2-A3XZ	BRD4132	13.263	Negative	[Not Available]	Negative	[Not Available]	Positive	[Not Evaluated]	Positive	HER2+	RPBC	Her2
TCGA-A2-A3Y0	BRD4132	13.0627	Positive	90-99%	Negative	[Not Available]	Negative	[Not Evaluated]	Negative	ER/PR+	RPBC	Basal
TCGA-A2-A4RW	BRD4132	13.1585	Positive	80-89%	Positive	90-99%	Negative	[Not Evaluated]	Negative	ER/PR+	RPBC	LumA
TCGA-A2-A4RX	BRD4132	13.0865	Positive	<10%	Positive	<10%	Negative	[Not Evaluated]	Negative	ER/PR+	RPBC	Basal
TCGA-A2-A4RY	BRD4132	13.1342	Positive	90-99%	Positive	90-99%	Negative	[Not Evaluated]	Negative	ER/PR+	RPBC	Normal
TCGA-A2-A4S0	BRD4132	12.9927	Positive	90-99%	Positive	90-99%	Negative	[Not Evaluated]	Negative	ER/PR+	RPBC	LumA
TCGA-A2-A4S1	BRD4132	13.0729	Positive	<10%	Negative	[Not Available]	Negative	[Not Evaluated]	Negative	ER/PR+	RPBC	Basal
TCGA-A2-A4S2	BRD4132	13.2618	Positive	90-99%	Positive	90-99%	Negative	[Not Evaluated]	Negative	ER/PR+	RPBC	LumA
TCGA-A2-A4S3	BRD4132	13.2449	Positive	90-99%	Positive	90-99%	Negative	[Not Evaluated]	Negative	ER/PR+	RPBC	LumB
TCGA-A7-A0CD	BRD4132	13.0955	Positive	90-99%	Positive	70-79%	Equivocal	Negative	Negative	ER/PR+	RPBC	LumA
TCGA-A7-A0CE	BRD4132	13.1149	Negative	<10%	Negative	<10%	Equivocal	Negative	Negative	TNBC	TNBC	Basal
TCGA-A7-A0CG	BRD4132	13.1892	Positive	90-99%	Negative	<10%	Negative	[Not Evaluated]	Negative	ER/PR+	RPBC	LumA
TCGA-A7-A0CJ	BRD4132	12.999	Positive	90-99%	Positive	70-79%	Negative	[Not Evaluated]	Negative	ER/PR+	RPBC	LumB
TCGA-A7-A0D9	BRD4132	13.0278	Positive	90-99%	Negative	<10%	Negative	[Not Evaluated]	Negative	ER/PR+	RPBC	LumA
TCGA-A7-A0DA	BRD4132	13.2628	Negative	[Not Available]	Negative	[Not Available]	Negative	[Not Evaluated]	Negative	TNBC	TNBC	Basal
TCGA-A7-A0DB	BRD4132	13.2087	Positive	90-99%	Positive	60-69%	Negative	[Not Evaluated]	Negative	ER/PR+	RPBC	LumA
TCGA-A7-A13D	BRD4132	13.3141	Negative	<10%	Positive	<10%	Equivocal	Negative	Negative	ER/PR+	RPBC	Basal
TCGA-A7-A13E	BRD4132	13.2439	Positive	20-29%	Negative	<10%	Equivocal	Negative	Negative	ER/PR+	RPBC	Basal
TCGA-A7-A13F	BRD4132	13.097	Positive	[Not Available]	Positive	[Not Available]	Equivocal	Negative	Negative	ER/PR+	RPBC	LumB
TCGA-A7-A13G	BRD4132	13.0886	Positive	90-99%	Positive	50-59%	Negative	[Not Evaluated]	Negative	ER/PR+	RPBC	LumA
TCGA-A7-A13H	BRD4132	13.2844	Positive	80-89%	Positive	30-39%	Equivocal	Negative	Negative	ER/PR+	RPBC	LumA
TCGA-A7-A26E	BRD4132	13.1677	Positive	90-99%	Positive	20-29%	Negative	[Not Evaluated]	Negative	ER/PR+	RPBC	LumA
TCGA-A7-A26F	BRD4132	13.0875	Negative	[Not Available]	Negative	[Not Available]	Equivocal	Negative	Negative	TNBC	TNBC	Basal
TCGA-A7-A26G	BRD4132	12.9193	Negative	[Not Available]	Negative	[Not Available]	Negative	[Not Evaluated]	Negative	TNBC	TNBC	Basal
TCGA-A7-A26H	BRD4132	13.0839	Positive	90-99%	Negative	[Not Available]	Equivocal	Positive	Positive	ER/PR+, HER2+	RPBC	LumA
TCGA-A7-A26I	BRD4132	13.2066	Negative	[Not Available]	Negative	[Not Available]	Equivocal	Negative	Negative	TNBC	TNBC	Basal
TCGA-A7-A26J	BRD4132	13.1134	Positive	90-99%	Positive	70-79%	Negative	[Not Evaluated]	Negative	ER/PR+	RPBC	LumA
TCGA-A7-A2KD	BRD4132	13.0969	Positive	90-99%	Positive	90-99%	Positive	[Not Evaluated]	Positive	ER/PR+, HER2+	RPBC	LumB
TCGA-A7-A3IY	BRD4132	13.029	Positive	90-99%	Positive	90-99%	Negative	[Not Evaluated]	Negative	ER/PR+	RPBC	LumA
TCGA-A7-A3IZ	BRD4132	12.9348	Positive	90-99%	Negative	<10%	Equivocal	Negative	Negative	ER/PR+	RPBC	LumA
TCGA-A7-A3J0	BRD4132	13.1084	Positive	90-99%	Positive	90-99%	Negative	[Not Evaluated]	Negative	ER/PR+	RPBC	LumA
TCGA-A7-A3J1	BRD4132	13.2776	Positive	90-99%	Positive	<10%	Negative	[Not Evaluated]	Negative	ER/PR+	RPBC	LumA
TCGA-A7-A3RF	BRD4132	13.1003	Positive	90-99%	Positive	30-39%	Negative	[Not Evaluated]	Negative	ER/PR+	RPBC	LumA
TCGA-A7-A425	BRD4132	13.2572	Positive	90-99%	Positive	70-79%	Indeterminate	Negative	Negative	ER/PR+	RPBC	LumA
TCGA-A7-A426	BRD4132	13.1305	Positive	70-79%	Positive	70-79%	Negative	[Not Evaluated]	Negative	ER/PR+	RPBC	LumA
TCGA-A7-A4SA	BRD4132	13.1111	Positive	80-89%	Negative	[Not Available]	Negative	[Not Evaluated]	Negative	ER/PR+	RPBC	LumA
TCGA-A7-A4SB	BRD4132	13.2315	Positive	70-79%	Positive	50-59%	Negative	[Not Evaluated]	Negative	ER/PR+	RPBC	LumA
TCGA-A7-A4SC	BRD4132	13.1562	Positive	90-99%	Negative	[Not Available]	Equivocal	Negative	Negative	ER/PR+	RPBC	LumA
TCGA-A7-A4SD	BRD4132	13.2095	Negative	[Not Available]	Negative	[Not Available]	Equivocal	Negative	Negative	TNBC	TNBC	Basal
TCGA-A7-A4SE	BRD4132	13.1222	Negative	[Not Available]	Negative	[Not Available]	Negative	[Not Evaluated]	Negative	TNBC	TNBC	Basal
TCGA-A7-A4SF	BRD4132	13.3434	Positive	90-99%	Negative	[Not Available]	Positive	[Not Evaluated]	Positive	ER/PR+, HER2+	RPBC	Her2
TCGA-A7-A56D	BRD4132	13.2701	Positive	90-99%	Positive	<10%	Negative	[Not Evaluated]	Negative	ER/PR+	RPBC	LumA
TCGA-A7-A5ZV	BRD4132	13.3968	Negative	[Not Available]	Negative	[Not Available]	Equivocal	Negative	Negative	TNBC	TNBC	Basal
TCGA-A7-A5ZW	BRD4132	13.147	Positive	90-99%	Positive	80-89%	Negative	[Not Evaluated]	Negative	ER/PR+	RPBC	LumA
TCGA-A7-A5ZX	BRD4132	13.1165	Positive	[Not Available]	Positive	[Not Available]	Negative	[Not Evaluated]	Negative	ER/PR+	RPBC	LumA
TCGA-A7-A6VV	BRD4132	13.3101	Negative	[Not Available]	Negative	[Not Available]	Negative	[Not Evaluated]	Negative	TNBC	TNBC	Basal
TCGA-A7-A6VW	BRD4132	13.0823	Negative	[Not Available]	Negative	[Not Available]	Negative	[Not Evaluated]	Negative	TNBC	TNBC	Basal
TCGA-A7-A6VX	BRD4132	13.1342	Positive	90-99%	Positive	[Not Available]	Negative	[Not Evaluated]	Negative	ER/PR+	RPBC	LumB
TCGA-A7-A6VY	BRD4132	13.2237	Negative	[Not Available]	Negative	[Not Available]	Negative	[Not Evaluated]	Negative	TNBC	TNBC	Basal
TCGA-A8-A06N	BRD4132	12.9008	Positive	[Not Available]	Negative	[Not Available]	Negative	Negative	Negative	ER/PR+	RPBC	LumB
TCGA-A8-A06O	BRD4132	12.9317	Positive	[Not Available]	Positive	[Not Available]	Negative	Negative	Negative	ER/PR+	RPBC	LumB
TCGA-A8-A06P	BRD4132	13.3102	Positive	[Not Available]	Positive	[Not Available]	Negative	Negative	Negative	ER/PR+	RPBC	LumA
TCGA-A8-A06Q	BRD4132	12.9889	Positive	[Not Available]	Positive	[Not Available]	Negative	Negative	Negative	ER/PR+	RPBC	LumB
TCGA-A8-A06R	BRD4132	13.1202	Positive	[Not Available]	Negative	[Not Available]	Positive	Positive	Positive	ER/PR+, HER2+	RPBC	LumB
TCGA-A8-A06T	BRD4132	13.0428	Positive	[Not Available]	Positive	[Not Available]	Positive	Positive	Positive	ER/PR+, HER2+	RPBC	LumA
TCGA-A8-A06U	BRD4132	13.1685	Positive	[Not Available]	Positive	[Not Available]	Positive	Positive	Positive	ER/PR+, HER2+	RPBC	LumA
TCGA-A8-A06X	BRD4132	13.243	Positive	[Not Available]	Negative	[Not Available]	Positive	Positive	Positive	ER/PR+, HER2+	RPBC	LumB
TCGA-A8-A06Y	BRD4132	13.0682	Positive	[Not Available]	Positive	[Not Available]	Negative	Negative	Negative	ER/PR+	RPBC	LumA
TCGA-A8-A06Z	BRD4132	13.0859	Positive	[Not Available]	Positive	[Not Available]	Negative	Negative	Negative	ER/PR+	RPBC	LumB
TCGA-A8-A075	BRD4132	13.206	Positive	[Not Available]	Positive	[Not Available]	Positive	Positive	Positive	ER/PR+, HER2+	RPBC	LumB
TCGA-A8-A076	BRD4132	13.1777	Positive	[Not Available]	Positive	[Not Available]	Positive	Positive	Positive	ER/PR+, HER2+	RPBC	LumB
TCGA-A8-A079	BRD4132	13.0346	Positive	[Not Available]	Positive	[Not Available]	Negative	Negative	Negative	ER/PR+	RPBC	LumB
TCGA-A8-A07B	BRD4132	13.0866	Positive	[Not Available]	Positive	[Not Available]	Positive	Positive	Positive	ER/PR+, HER2+	RPBC	LumA
TCGA-A8-A07C	BRD4132	12.9217	Negative	[Not Available]	Negative	[Not Available]	Negative	Negative	Negative	TNBC	TNBC	Basal
TCGA-A8-A07E	BRD4132	13.2369	Positive	[Not Available]	Positive	[Not Available]	Negative	Negative	Negative	ER/PR+	RPBC	LumA
TCGA-A8-A07F	BRD4132	13.1388	Positive	[Not Available]	Positive	[Not Available]	Negative	Negative	Negative	ER/PR+	RPBC	LumA
TCGA-A8-A07G	BRD4132	13.2238	Positive	[Not Available]	Positive	[Not Available]	Negative	Negative	Negative	ER/PR+	RPBC	LumA
TCGA-A8-A07I	BRD4132	13.341	Positive	[Not Available]	Negative	[Not Available]	Positive	Positive	Positive	ER/PR+, HER2+	RPBC	Her2
TCGA-A8-A07J	BRD4132	13.3061	Positive	[Not Available]	Positive	[Not Available]	Negative	Negative	Negative	ER/PR+	RPBC	LumA
TCGA-A8-A07L	BRD4132	13.2227	Positive	[Not Available]	Positive	[Not Available]	Negative	Negative	Negative	ER/PR+	RPBC	LumB
TCGA-A8-A07O	BRD4132	12.9527	Negative	[Not Available]	Negative	[Not Available]	Negative	Negative	Negative	TNBC	TNBC	Basal
TCGA-A8-A07P	BRD4132	13.1612	Positive	[Not Available]	Positive	[Not Available]	Positive	Positive	Positive	ER/PR+, HER2+	RPBC	LumA
TCGA-A8-A07R	BRD4132	13.0941	Negative	[Not Available]	Negative	[Not Available]	Positive	[Not Available]	Positive	HER2+	RPBC	Basal
TCGA-A8-A07S	BRD4132	13.1535	Positive	[Not Available]	Negative	[Not Available]	Negative	Negative	Negative	ER/PR+	RPBC	LumB
TCGA-A8-A07U	BRD4132	13.27	Negative	[Not Available]	Positive	[Not Available]	Negative	Negative	Negative	ER/PR+	RPBC	Basal
TCGA-A8-A07W	BRD4132	13.2757	Positive	[Not Available]	Positive	[Not Available]	Negative	Negative	Negative	ER/PR+	RPBC	LumB
TCGA-A8-A07Z	BRD4132	13.3774	Positive	[Not Available]	Positive	[Not Available]	Negative	Negative	Negative	ER/PR+	RPBC	LumA
TCGA-A8-A081	BRD4132	13.1385	Positive	[Not Available]	Positive	[Not Available]	Negative	Negative	Negative	ER/PR+	RPBC	LumB
TCGA-A8-A082	BRD4132	13.2083	Positive	[Not Available]	Positive	[Not Available]	Negative	Negative	Negative	ER/PR+	RPBC	LumB
TCGA-A8-A083	BRD4132	13.084	Positive	[Not Available]	Positive	[Not Available]	Negative	Negative	Negative	ER/PR+	RPBC	LumA
TCGA-A8-A084	BRD4132	13.2578	Positive	[Not Available]	Negative	[Not Available]	Negative	Negative	Negative	ER/PR+	RPBC	LumB
TCGA-A8-A086	BRD4132	13.1278	Positive	[Not Available]	Positive	[Not Available]	Negative	Negative	Negative	ER/PR+	RPBC	LumA
TCGA-A8-A08A	BRD4132	13.2152	Positive	[Not Available]	Positive	[Not Available]	Negative	Negative	Negative	ER/PR+	RPBC	LumA
TCGA-A8-A08B	BRD4132	12.9097	Positive	[Not Available]	Negative	[Not Available]	Positive	Positive	Positive	ER/PR+, HER2+	RPBC	Her2
TCGA-A8-A08C	BRD4132	13.0652	Positive	[Not Available]	Positive	[Not Available]	Positive	Positive	Positive	ER/PR+, HER2+	RPBC	LumA
TCGA-A8-A08F	BRD4132	13.2301	Positive	[Not Available]	Positive	[Not Available]	Negative	Negative	Negative	ER/PR+	RPBC	LumB
TCGA-A8-A08G	BRD4132	13.2214	Positive	[Not Available]	Positive	[Not Available]	Positive	Positive	Positive	ER/PR+, HER2+	RPBC	LumB
TCGA-A8-A08H	BRD4132	13.1186	Positive	[Not Available]	Positive	[Not Available]	Positive	Positive	Positive	ER/PR+, HER2+	RPBC	Normal
TCGA-A8-A08I	BRD4132	13.1358	Positive	[Not Available]	Positive	[Not Available]	Negative	Negative	Negative	ER/PR+	RPBC	LumB
TCGA-A8-A08J	BRD4132	13.3938	Positive	[Not Available]	Negative	[Not Available]	Negative	Negative	Negative	ER/PR+	RPBC	Her2
TCGA-A8-A08L	BRD4132	13.2097	Positive	[Not Available]	Negative	[Not Available]	Negative	Negative	Negative	ER/PR+	RPBC	Her2
TCGA-A8-A08O	BRD4132	13.2756	Positive	[Not Available]	Positive	[Not Available]	Negative	Negative	Negative	ER/PR+	RPBC	LumA
TCGA-A8-A08P	BRD4132	13.215	Positive	[Not Available]	Positive	[Not Available]	Positive	Positive	Positive	ER/PR+, HER2+	RPBC	LumB
TCGA-A8-A08R	BRD4132	13.1889	Negative	[Not Available]	Negative	[Not Available]	Negative	Negative	Negative	TNBC	TNBC	Basal
TCGA-A8-A08S	BRD4132	13.1043	Positive	[Not Available]	Positive	[Not Available]	Positive	Positive	Positive	ER/PR+, HER2+	RPBC	LumB
TCGA-A8-A08T	BRD4132	13.0301	Positive	[Not Available]	Positive	[Not Available]	Positive	Positive	Positive	ER/PR+, HER2+	RPBC	LumA
TCGA-A8-A08X	BRD4132	13.1598	Negative	[Not Available]	Negative	[Not Available]	Positive	Positive	Positive	HER2+	RPBC	Her2
TCGA-A8-A08Z	BRD4132	13.1108	Positive	[Not Available]	Positive	[Not Available]	Negative	Negative	Negative	ER/PR+	RPBC	LumA
TCGA-A8-A090	BRD4132	13.1477	Positive	[Not Available]	Positive	[Not Available]	Positive	Positive	Positive	ER/PR+, HER2+	RPBC	LumA
TCGA-A8-A091	BRD4132	12.9762	Positive	[Not Available]	Negative	[Not Available]	Negative	Negative	Negative	ER/PR+	RPBC	LumA
TCGA-A8-A092	BRD4132	13.0385	Positive	[Not Available]	Positive	[Not Available]	Negative	Negative	Negative	ER/PR+	RPBC	LumB
TCGA-A8-A093	BRD4132	13.1982	Positive	[Not Available]	Positive	[Not Available]	Negative	Negative	Negative	ER/PR+	RPBC	LumA
TCGA-A8-A094	BRD4132	13.1976	Positive	[Not Available]	Negative	[Not Available]	Negative	Negative	Negative	ER/PR+	RPBC	Her2
TCGA-A8-A095	BRD4132	13.0894	Positive	[Not Available]	Positive	[Not Available]	Negative	Negative	Negative	ER/PR+	RPBC	LumB
TCGA-A8-A096	BRD4132	13.1802	Positive	[Not Available]	Positive	[Not Available]	Negative	Negative	Negative	ER/PR+	RPBC	LumB
TCGA-A8-A097	BRD4132	13.1639	Positive	[Not Available]	Positive	[Not Available]	Positive	Positive	Positive	ER/PR+, HER2+	RPBC	LumA
TCGA-A8-A099	BRD4132	13.1867	Positive	[Not Available]	Positive	[Not Available]	Positive	Positive	Positive	ER/PR+, HER2+	RPBC	LumA
TCGA-A8-A09A	BRD4132	13.3745	Positive	[Not Available]	Positive	[Not Available]	Negative	Negative	Negative	ER/PR+	RPBC	LumA
TCGA-A8-A09B	BRD4132	13.0585	Positive	[Not Available]	Positive	[Not Available]	Negative	Negative	Negative	ER/PR+	RPBC	LumA
TCGA-A8-A09C	BRD4132	13.0806	Positive	[Not Available]	Positive	[Not Available]	Negative	Negative	Negative	ER/PR+	RPBC	LumB
TCGA-A8-A09D	BRD4132	13.2379	Positive	[Not Available]	Positive	[Not Available]	Negative	Negative	Negative	ER/PR+	RPBC	LumA
TCGA-A8-A09E	BRD4132	13.1924	Positive	[Not Available]	Positive	[Not Available]	Positive	Positive	Positive	ER/PR+, HER2+	RPBC	LumB
TCGA-A8-A09G	BRD4132	13.1797	Positive	[Not Available]	Negative	[Not Available]	Positive	Positive	Positive	ER/PR+, HER2+	RPBC	Her2
TCGA-A8-A09I	BRD4132	13.2402	Positive	[Not Available]	Positive	[Not Available]	Positive	Positive	Positive	ER/PR+, HER2+	RPBC	LumB
TCGA-A8-A09K	BRD4132	12.9814	Positive	[Not Available]	Positive	[Not Available]	Negative	Negative	Negative	ER/PR+	RPBC	LumA
TCGA-A8-A09M	BRD4132	13.0807	Positive	[Not Available]	Positive	[Not Available]	Negative	Negative	Negative	ER/PR+	RPBC	LumB
TCGA-A8-A09N	BRD4132	13.2402	Positive	[Not Available]	Positive	[Not Available]	Positive	Positive	Positive	ER/PR+, HER2+	RPBC	LumB
TCGA-A8-A09Q	BRD4132	12.9606	Positive	[Not Available]	Positive	[Not Available]	Negative	Negative	Negative	ER/PR+	RPBC	LumB
TCGA-A8-A09R	BRD4132	13.2692	Positive	[Not Available]	Positive	[Not Available]	Negative	Negative	Negative	ER/PR+	RPBC	LumB
TCGA-A8-A09T	BRD4132	13.2107	Positive	[Not Available]	Positive	[Not Available]	Negative	Negative	Negative	ER/PR+	RPBC	LumA
TCGA-A8-A09V	BRD4132	13.0336	Positive	[Not Available]	Positive	[Not Available]	Negative	Negative	Negative	ER/PR+	RPBC	LumA
TCGA-A8-A09W	BRD4132	13.1615	Positive	[Not Available]	Positive	[Not Available]	Negative	Negative	Negative	ER/PR+	RPBC	LumB
TCGA-A8-A09X	BRD4132	13.1726	Negative	[Not Available]	Negative	[Not Available]	Negative	Negative	Negative	TNBC	TNBC	Her2
TCGA-A8-A09Z	BRD4132	13.3176	Positive	[Not Available]	Negative	[Not Available]	Negative	Negative	Negative	ER/PR+	RPBC	LumB
TCGA-A8-A0A1	BRD4132	13.2217	Positive	[Not Available]	Positive	[Not Available]	Negative	Negative	Negative	ER/PR+	RPBC	LumA
TCGA-A8-A0A2	BRD4132	13.0541	Positive	[Not Available]	Positive	[Not Available]	Negative	Negative	Negative	ER/PR+	RPBC	LumA
TCGA-A8-A0A4	BRD4132	13.1818	Positive	[Not Available]	Positive	[Not Available]	Negative	Negative	Negative	ER/PR+	RPBC	LumA
TCGA-A8-A0A6	BRD4132	13.2045	Positive	[Not Available]	Positive	[Not Available]	Negative	Negative	Negative	ER/PR+	RPBC	LumA
TCGA-A8-A0A7	BRD4132	13.2893	Negative	[Not Available]	Negative	[Not Available]	Positive	Positive	Positive	HER2+	RPBC	Her2
TCGA-A8-A0A9	BRD4132	13.2191	Positive	[Not Available]	Positive	[Not Available]	Negative	Negative	Negative	ER/PR+	RPBC	LumA
TCGA-A8-A0AB	BRD4132	13.1053	Positive	[Not Available]	Positive	[Not Available]	Positive	Positive	Positive	ER/PR+, HER2+	RPBC	LumA
TCGA-A8-A0AD	BRD4132	13.0688	Positive	[Not Available]	Positive	[Not Available]	Negative	Negative	Negative	ER/PR+	RPBC	LumA
TCGA-AC-A23C	BRD4132	13.0638	Positive	90-99%	Positive	50-59%	Positive	Positive	Positive	ER/PR+, HER2+	RPBC	LumA
TCGA-AC-A23G	BRD4132	13.2864	Positive	90-99%	Positive	80-89%	Positive	Positive	Positive	ER/PR+, HER2+	RPBC	LumA
TCGA-AC-A23H	BRD4132	13.3328	Positive	10-19%	Negative	[Not Available]	Positive	Positive	Positive	ER/PR+, HER2+	RPBC	Her2
TCGA-AC-A2B8	BRD4132	13.198	Positive	90-99%	Positive	90-99%	Negative	Negative	Negative	ER/PR+	RPBC	LumA
TCGA-AC-A2BK	BRD4132	12.9115	Negative	[Not Available]	Negative	[Not Available]	Negative	[Not Evaluated]	Negative	TNBC	TNBC	Basal
TCGA-AC-A2BM	BRD4132	13.0026	Positive	60-69%	Positive	10-19%	[Not Evaluated]	Negative	Negative	ER/PR+	RPBC	LumB
TCGA-AC-A2FB	BRD4132	13.1624	Positive	90-99%	Positive	<10%	Positive	[Not Evaluated]	Positive	ER/PR+, HER2+	RPBC	LumA
TCGA-AC-A2FF	BRD4132	13.0621	Positive	30-39%	Positive	70-79%	[Not Evaluated]	Negative	Negative	ER/PR+	RPBC	LumA
TCGA-AC-A2FG	BRD4132	13.1667	Positive	90-99%	Negative	[Not Available]	[Not Evaluated]	Negative	Negative	ER/PR+	RPBC	LumA
TCGA-AC-A2FK	BRD4132	13.1663	Positive	90-99%	Positive	90-99%	[Not Evaluated]	Negative	Negative	ER/PR+	RPBC	Normal
TCGA-AC-A2FO	BRD4132	13.1988	Positive	90-99%	Negative	[Not Available]	Negative	Indeterminate	Negative	ER/PR+	RPBC	LumA
TCGA-AC-A2QH	BRD4132	12.6769	Negative	[Not Available]	Negative	[Not Available]	Negative	[Not Evaluated]	Negative	TNBC	TNBC	Basal
TCGA-AC-A2QI	BRD4132	13.2544	Positive	90-99%	Negative	[Not Available]	Negative	[Not Evaluated]	Negative	ER/PR+	RPBC	LumA
TCGA-AC-A2QJ	BRD4132	13.0328	Negative	[Not Available]	Negative	[Not Available]	Negative	[Not Evaluated]	Negative	TNBC	TNBC	Basal
TCGA-AC-A3BB	BRD4132	13.2468	Positive	90-99%	Positive	90-99%	Negative	[Not Evaluated]	Negative	ER/PR+	RPBC	LumA
TCGA-AC-A3EH	BRD4132	13.316	Positive	[Not Available]	Negative	[Not Available]	Negative	Negative	Negative	ER/PR+	RPBC	LumA
TCGA-AC-A3HN	BRD4132	13.2464	Positive	90-99%	Positive	<10%	Negative	[Not Evaluated]	Negative	ER/PR+	RPBC	LumA
TCGA-AC-A3OD	BRD4132	13.1156	Positive	90-99%	Positive	90-99%	Negative	[Not Evaluated]	Negative	ER/PR+	RPBC	LumA
TCGA-AC-A3QP	BRD4132	13.0739	Positive	70-79%	Positive	90-99%	Equivocal	Negative	Negative	ER/PR+	RPBC	LumA
TCGA-AC-A3QQ	BRD4132	13.1299	Positive	90-99%	Positive	70-79%	Positive	[Not Evaluated]	Positive	ER/PR+, HER2+	RPBC	LumA
TCGA-AC-A3TN	BRD4132	13.1114	Positive	90-99%	Positive	80-89%	Positive	Indeterminate	Positive	ER/PR+, HER2+	RPBC	LumA
TCGA-AC-A3W5	BRD4132	13.3941	Positive	50-59%	Positive	30-39%	[Not Evaluated]	Positive	Positive	ER/PR+, HER2+	RPBC	Her2
TCGA-AC-A3W6	BRD4132	13.2184	Positive	90-99%	Positive	20-29%	Negative	[Not Evaluated]	Negative	ER/PR+	RPBC	LumA
TCGA-AC-A3W7	BRD4132	13.2408	Positive	90-99%	Negative	<10%	Negative	[Not Evaluated]	Negative	ER/PR+	RPBC	LumA
TCGA-AC-A3YI	BRD4132	13.0987	Positive	90-99%	Positive	20-29%	Positive	[Not Evaluated]	Positive	ER/PR+, HER2+	RPBC	Normal
TCGA-AC-A4ZE	BRD4132	13.0293	Positive	[Not Available]	Positive	[Not Available]	Positive	[Not Evaluated]	Positive	ER/PR+, HER2+	RPBC	LumA
TCGA-AC-A5EH	BRD4132	13.3254	Positive	20-29%	Negative	[Not Available]	Negative	[Not Evaluated]	Negative	ER/PR+	RPBC	Her2
TCGA-AC-A5XS	BRD4132	13.1588	Positive	[Not Available]	Positive	[Not Available]	Negative	[Not Evaluated]	Negative	ER/PR+	RPBC	LumA
TCGA-AC-A5XU	BRD4132	13.0312	Positive	90-99%	Positive	60-69%	Negative	[Not Evaluated]	Negative	ER/PR+	RPBC	LumA
TCGA-AC-A62Y	BRD4132	13.1036	Positive	90-99%	Positive	80-89%	Negative	[Not Evaluated]	Negative	ER/PR+	RPBC	LumA
TCGA-AC-A6IW	BRD4132	12.8663	Negative	<10%	Negative	<10%	Negative	[Not Evaluated]	Negative	TNBC	TNBC	Basal
TCGA-AC-A6NO	BRD4132	13.0473	Positive	[Not Available]	Positive	[Not Available]	Negative	[Not Evaluated]	Negative	ER/PR+	RPBC	LumA
TCGA-AC-A7VC	BRD4132	12.7777	Negative	[Not Available]	Negative	[Not Available]	Negative	[Not Evaluated]	Negative	TNBC	TNBC	Basal
TCGA-AC-A8OR	BRD4132	13.1955	Positive	90-99%	Positive	90-99%	Negative	[Not Evaluated]	Negative	ER/PR+	RPBC	LumA
TCGA-AC-A8OS	BRD4132	13.1377	Positive	90-99%	Positive	<10%	Positive	[Not Evaluated]	Positive	ER/PR+, HER2+	RPBC	LumA
TCGA-AN-A03X	BRD4132	13.2823	Positive	[Not Available]	Positive	[Not Available]	Positive	[Not Evaluated]	Positive	ER/PR+, HER2+	RPBC	LumA
TCGA-AN-A03Y	BRD4132	12.8893	Positive	[Not Available]	Positive	[Not Available]	Negative	[Not Evaluated]	Negative	ER/PR+	RPBC	LumB
TCGA-AN-A041	BRD4132	13.3612	Positive	[Not Available]	Negative	[Not Available]	Positive	[Not Evaluated]	Positive	ER/PR+, HER2+	RPBC	LumA
TCGA-AN-A046	BRD4132	13.1126	Positive	[Not Available]	Positive	[Not Available]	Negative	[Not Evaluated]	Negative	ER/PR+	RPBC	LumA
TCGA-AN-A049	BRD4132	13.1351	Positive	[Not Available]	Positive	[Not Available]	Negative	[Not Evaluated]	Negative	ER/PR+	RPBC	LumA
TCGA-AN-A04A	BRD4132	13.2376	Positive	[Not Available]	Positive	[Not Available]	Negative	[Not Evaluated]	Negative	ER/PR+	RPBC	LumA
TCGA-AN-A04C	BRD4132	13.1148	Negative	[Not Available]	Negative	[Not Available]	Positive	[Not Evaluated]	Positive	HER2+	RPBC	Her2
TCGA-AN-A04D	BRD4132	12.9048	Negative	[Not Available]	Negative	[Not Available]	Negative	[Not Evaluated]	Negative	TNBC	TNBC	Basal
TCGA-AN-A0AJ	BRD4132	13.0773	Positive	80-89%	Positive	40-49%	Positive	[Not Evaluated]	Positive	ER/PR+, HER2+	RPBC	LumB
TCGA-AN-A0AK	BRD4132	13.2418	Positive	80-89%	Negative	<10%	Positive	[Not Evaluated]	Positive	ER/PR+, HER2+	RPBC	LumB
TCGA-AN-A0AL	BRD4132	13.2707	Negative	<10%	Negative	<10%	Negative	[Not Evaluated]	Negative	TNBC	TNBC	Basal
TCGA-AN-A0AM	BRD4132	13.212	Positive	[Not Available]	Negative	[Not Available]	Negative	[Not Evaluated]	Negative	ER/PR+	RPBC	LumB
TCGA-AN-A0AR	BRD4132	12.8957	Negative	[Not Available]	Negative	[Not Available]	Negative	[Not Evaluated]	Negative	TNBC	TNBC	Basal
TCGA-AN-A0AS	BRD4132	13.2803	Positive	[Not Available]	Negative	[Not Available]	Negative	[Not Evaluated]	Negative	ER/PR+	RPBC	LumA
TCGA-AN-A0AT	BRD4132	12.7838	Negative	[Not Available]	Negative	[Not Available]	Negative	[Not Evaluated]	Negative	TNBC	TNBC	Basal
TCGA-AN-A0FD	BRD4132	13.3135	Positive	80-89%	Positive	10-19%	Positive	Positive	Positive	ER/PR+, HER2+	RPBC	LumA
TCGA-AN-A0FF	BRD4132	13.2346	Positive	90-99%	Positive	90-99%	Negative	[Not Evaluated]	Negative	ER/PR+	RPBC	LumB
TCGA-AN-A0FJ	BRD4132	13.0192	Positive	10-19%	Negative	<10%	Positive	[Not Evaluated]	Positive	ER/PR+, HER2+	RPBC	Basal
TCGA-AN-A0FK	BRD4132	13.1886	Positive	90-99%	Positive	90-99%	Positive	[Not Evaluated]	Positive	ER/PR+, HER2+	RPBC	LumA
TCGA-AN-A0FL	BRD4132	13.219	Negative	<10%	Negative	<10%	Positive	[Not Evaluated]	Positive	HER2+	RPBC	Basal
TCGA-AN-A0FN	BRD4132	13.2262	Positive	90-99%	Positive	10-19%	Positive	[Not Evaluated]	Positive	ER/PR+, HER2+	RPBC	LumA
TCGA-AN-A0FS	BRD4132	13.1493	Positive	90-99%	Negative	<10%	Positive	[Not Evaluated]	Positive	ER/PR+, HER2+	RPBC	LumA
TCGA-AN-A0FT	BRD4132	13.18	Positive	90-99%	Positive	90-99%	Positive	[Not Evaluated]	Positive	ER/PR+, HER2+	RPBC	LumA
TCGA-AN-A0FV	BRD4132	13.327	Negative	[Not Available]	Negative	[Not Available]	Positive	[Not Evaluated]	Positive	HER2+	RPBC	Her2
TCGA-AN-A0FX	BRD4132	13.2153	Negative	[Not Available]	Negative	[Not Available]	Positive	[Not Evaluated]	Positive	HER2+	RPBC	Basal
TCGA-AN-A0FY	BRD4132	13.1288	Positive	[Not Available]	Positive	[Not Available]	Negative	[Not Evaluated]	Negative	ER/PR+	RPBC	LumB
TCGA-AN-A0FZ	BRD4132	13.3644	Positive	[Not Available]	Negative	[Not Available]	Positive	[Not Evaluated]	Positive	ER/PR+, HER2+	RPBC	LumA
TCGA-AN-A0G0	BRD4132	12.9834	Negative	[Not Available]	Negative	[Not Available]	Negative	[Not Evaluated]	Negative	TNBC	TNBC	Basal
TCGA-AN-A0XL	BRD4132	13.15	Positive	[Not Available]	Positive	[Not Available]	Negative	[Not Evaluated]	Negative	ER/PR+	RPBC	LumA
TCGA-AN-A0XN	BRD4132	13.1929	Negative	[Not Available]	Positive	[Not Available]	Negative	[Not Evaluated]	Negative	ER/PR+	RPBC	LumA
TCGA-AN-A0XO	BRD4132	13.2257	Positive	[Not Available]	Negative	[Not Available]	Negative	[Not Evaluated]	Negative	ER/PR+	RPBC	LumA
TCGA-AN-A0XP	BRD4132	13.2166	Positive	[Not Available]	Positive	[Not Available]	Positive	[Not Evaluated]	Positive	ER/PR+, HER2+	RPBC	LumA
TCGA-AN-A0XR	BRD4132	13.2577	Positive	[Not Available]	Negative	[Not Available]	Negative	[Not Evaluated]	Negative	ER/PR+	RPBC	LumB
TCGA-AN-A0XS	BRD4132	13.2038	Negative	[Not Available]	Positive	[Not Available]	Negative	[Not Evaluated]	Negative	ER/PR+	RPBC	LumA
TCGA-AN-A0XT	BRD4132	13.0667	Positive	[Not Available]	Negative	[Not Available]	Negative	[Not Evaluated]	Negative	ER/PR+	RPBC	LumA
TCGA-AN-A0XU	BRD4132	13.0429	Negative	[Not Available]	Negative	[Not Available]	Negative	[Not Evaluated]	Negative	TNBC	TNBC	Basal
TCGA-AN-A0XV	BRD4132	13.0301	Positive	90-99%	Positive	30-39%	Positive	Negative	Negative	ER/PR+	RPBC	LumA
TCGA-AN-A0XW	BRD4132	13.3231	Positive	90-99%	Positive	90-99%	Positive	Negative	Negative	ER/PR+	RPBC	LumA
TCGA-AO-A03L	BRD4132	13.2429	Positive	70-79%	Positive	10-19%	Positive	Negative	Negative	ER/PR+	RPBC	LumA
TCGA-AO-A03M	BRD4132	13.2689	Positive	70-79%	Positive	60-69%	Negative	Negative	Negative	ER/PR+	RPBC	LumA
TCGA-AO-A03N	BRD4132	13.0717	Positive	70-79%	Positive	<10%	Negative	[Not Evaluated]	Negative	ER/PR+	RPBC	LumB
TCGA-AO-A03O	BRD4132	13.066	Positive	[Not Available]	Positive	[Not Available]	Negative	Negative	Negative	ER/PR+	RPBC	LumB
TCGA-AO-A03P	BRD4132	13.0124	Positive	90-99%	Positive	40-49%	Negative	[Not Evaluated]	Negative	ER/PR+	RPBC	LumB
TCGA-AO-A03R	BRD4132	12.8978	Positive	90-99%	Positive	<10%	Negative	Negative	Negative	ER/PR+	RPBC	Normal
TCGA-AO-A03T	BRD4132	13.0973	Positive	90-99%	Positive	60-69%	Negative	[Not Evaluated]	Negative	ER/PR+	RPBC	Normal
TCGA-AO-A03U	BRD4132	13.2185	Negative	<10%	Negative	<10%	Negative	Negative	Negative	TNBC	TNBC	Normal
TCGA-AO-A03V	BRD4132	13.3114	Positive	90-99%	Positive	80-89%	Negative	[Not Evaluated]	Negative	ER/PR+	RPBC	LumA
TCGA-AO-A0J2	BRD4132	13.3052	Negative	<10%	Negative	<10%	Equivocal	Negative	Negative	TNBC	TNBC	Her2
TCGA-AO-A0J3	BRD4132	12.9957	Positive	<10%	Positive	<10%	Equivocal	Negative	Negative	ER/PR+	RPBC	LumB
TCGA-AO-A0J4	BRD4132	13.1396	Negative	<10%	Negative	<10%	Negative	[Not Evaluated]	Negative	TNBC	TNBC	Basal
TCGA-AO-A0J5	BRD4132	13.3413	Positive	90-99%	Negative	<10%	Equivocal	Negative	Negative	ER/PR+	RPBC	LumA
TCGA-AO-A0J6	BRD4132	13.1107	Negative	<10%	Negative	<10%	Negative	[Not Evaluated]	Negative	TNBC	TNBC	Basal
TCGA-AO-A0J7	BRD4132	13.0527	Positive	90-99%	Positive	<10%	Negative	[Not Evaluated]	Negative	ER/PR+	RPBC	LumB
TCGA-AO-A0J8	BRD4132	13.3225	Positive	90-99%	Positive	70-79%	Negative	[Not Evaluated]	Negative	ER/PR+	RPBC	LumA
TCGA-AO-A0J9	BRD4132	13.0737	Positive	90-99%	Positive	30-39%	[Not Evaluated]	Negative	Negative	ER/PR+	RPBC	LumA
TCGA-AO-A0JA	BRD4132	13.332	Positive	90-99%	Positive	<10%	Negative	[Not Evaluated]	Negative	ER/PR+	RPBC	LumA
TCGA-AO-A0JB	BRD4132	12.8142	Positive	90-99%	Positive	60-69%	Negative	[Not Evaluated]	Negative	ER/PR+	RPBC	Normal
TCGA-AO-A0JC	BRD4132	12.9345	Positive	90-99%	Positive	50-59%	Negative	[Not Evaluated]	Negative	ER/PR+	RPBC	LumA
TCGA-AO-A0JD	BRD4132	13.0099	Positive	90-99%	Positive	40-49%	Negative	Negative	Negative	ER/PR+	RPBC	LumB
TCGA-AO-A0JE	BRD4132	13.1801	Negative	<10%	Negative	<10%	Positive	Positive	Positive	HER2+	RPBC	Her2
TCGA-AO-A0JF	BRD4132	13.1901	Positive	90-99%	Positive	70-79%	Negative	[Not Evaluated]	Negative	ER/PR+	RPBC	LumA
TCGA-AO-A0JG	BRD4132	13.2967	Positive	90-99%	Positive	10-19%	Negative	[Not Evaluated]	Negative	ER/PR+	RPBC	LumA
TCGA-AO-A0JI	BRD4132	12.8955	Positive	90-99%	Negative	<10%	Negative	[Not Evaluated]	Negative	ER/PR+	RPBC	LumA
TCGA-AO-A0JJ	BRD4132	13.1954	Positive	90-99%	Positive	70-79%	Negative	[Not Evaluated]	Negative	ER/PR+	RPBC	LumA
TCGA-AO-A0JL	BRD4132	12.8208	Negative	<10%	Negative	<10%	Negative	Positive	Positive	HER2+	RPBC	Basal
TCGA-AO-A0JM	BRD4132	13.2901	Positive	90-99%	Positive	<10%	Positive	Positive	Positive	ER/PR+, HER2+	RPBC	LumB
TCGA-AO-A124	BRD4132	13.1046	Negative	<10%	Negative	<10%	Negative	[Not Evaluated]	Negative	TNBC	TNBC	Basal
TCGA-AO-A125	BRD4132	12.9622	Positive	50-59%	Positive	90-99%	Negative	Negative	Negative	ER/PR+	RPBC	LumA
TCGA-AO-A126	BRD4132	13.1241	Positive	10-19%	Positive	10-19%	Negative	Negative	Negative	ER/PR+	RPBC	LumA
TCGA-AO-A128	BRD4132	13.1306	Negative	<10%	Negative	<10%	Negative	Negative	Negative	TNBC	TNBC	Basal
TCGA-AO-A129	BRD4132	13.0641	Negative	<10%	Negative	<10%	Negative	Negative	Negative	TNBC	TNBC	Basal
TCGA-AO-A12A	BRD4132	13.1843	Positive	90-99%	Positive	90-99%	Negative	Negative	Negative	ER/PR+	RPBC	LumA
TCGA-AO-A12B	BRD4132	12.9838	Positive	90-99%	Positive	90-99%	Negative	[Not Evaluated]	Negative	ER/PR+	RPBC	LumA
TCGA-AO-A12C	BRD4132	13.2485	Positive	90-99%	Positive	40-49%	Positive	Negative	Negative	ER/PR+	RPBC	LumA
TCGA-AO-A12D	BRD4132	13.1669	Negative	<10%	Negative	<10%	Positive	Positive	Positive	HER2+	RPBC	Her2
TCGA-AO-A12E	BRD4132	13.1542	Positive	80-89%	Positive	40-49%	Negative	[Not Evaluated]	Negative	ER/PR+	RPBC	LumA
TCGA-AO-A12F	BRD4132	12.862	Negative	<10%	Negative	<10%	Negative	[Not Evaluated]	Negative	TNBC	TNBC	Basal
TCGA-AO-A12G	BRD4132	13.1041	Positive	90-99%	Positive	30-39%	Positive	Negative	Negative	ER/PR+	RPBC	LumA
TCGA-AO-A12H	BRD4132	13.0178	Positive	90-99%	Positive	<10%	Negative	[Not Evaluated]	Negative	ER/PR+	RPBC	LumA
TCGA-AO-A1KO	BRD4132	12.8705	Positive	90-99%	Positive	90-99%	Negative	[Not Evaluated]	Negative	ER/PR+	RPBC	Normal
TCGA-AO-A1KP	BRD4132	12.8868	Positive	80-89%	Positive	40-49%	Negative	Negative	Negative	ER/PR+	RPBC	LumB
TCGA-AO-A1KR	BRD4132	12.8556	Negative	[Not Available]	Negative	[Not Available]	Negative	Negative	Negative	TNBC	TNBC	Basal
TCGA-AO-A1KS	BRD4132	12.9019	Positive	90-99%	Positive	90-99%	Equivocal	Negative	Negative	ER/PR+	RPBC	LumB
TCGA-AO-A1KT	BRD4132	13.1914	Positive	90-99%	Positive	40-49%	Equivocal	Negative	Negative	ER/PR+	RPBC	LumB
TCGA-AQ-A04H	BRD4132	13.2319	Positive	90-99%	Positive	20-29%	Indeterminate	Positive	Positive	ER/PR+, HER2+	RPBC	LumB
TCGA-AQ-A04J	BRD4132	13.0957	Negative	<10%	Negative	<10%	Negative	[Not Evaluated]	Negative	TNBC	TNBC	Basal
TCGA-AQ-A04L	BRD4132	12.9594	Positive	60-69%	Negative	[Not Available]	Positive	[Not Evaluated]	Positive	ER/PR+, HER2+	RPBC	LumA
TCGA-AQ-A0Y5	BRD4132	13.2942	Positive	70-79%	Positive	40-49%	Positive	Positive	Positive	ER/PR+, HER2+	RPBC	LumA
TCGA-AQ-A1H2	BRD4132	13.1055	Positive	90-99%	Positive	10-19%	Indeterminate	Positive	Positive	ER/PR+, HER2+	RPBC	LumA
TCGA-AQ-A1H3	BRD4132	13.188	Positive	90-99%	Positive	80-89%	Negative	[Not Evaluated]	Negative	ER/PR+	RPBC	LumA
TCGA-AQ-A54N	BRD4132	13.0038	Negative	[Not Available]	Negative	[Not Available]	Equivocal	Negative	Negative	TNBC	TNBC	Basal
TCGA-AQ-A7U7	BRD4132	13.2149	Positive	80-89%	Positive	80-89%	Negative	[Not Evaluated]	Negative	ER/PR+	RPBC	LumA
TCGA-AR-A0TP	BRD4132	13.173	Positive	<10%	Negative	[Not Available]	Negative	[Not Evaluated]	Negative	ER/PR+	RPBC	Basal
TCGA-AR-A0TQ	BRD4132	13.3201	Positive	10-19%	Negative	[Not Available]	Equivocal	Positive	Positive	ER/PR+, HER2+	RPBC	LumB
TCGA-AR-A0TR	BRD4132	13.0109	Positive	[Not Available]	Positive	[Not Available]	Equivocal	Negative	Negative	ER/PR+	RPBC	LumA
TCGA-AR-A0TS	BRD4132	13.2211	Negative	[Not Available]	Negative	[Not Available]	Negative	[Not Evaluated]	Negative	TNBC	TNBC	Basal
TCGA-AR-A0TT	BRD4132	13.1797	Positive	10-19%	Negative	[Not Available]	Negative	[Not Evaluated]	Negative	ER/PR+	RPBC	LumB
TCGA-AR-A0TU	BRD4132	12.7321	Negative	[Not Available]	Negative	[Not Available]	Negative	[Not Evaluated]	Negative	TNBC	TNBC	Basal
TCGA-AR-A0TV	BRD4132	13.0165	Positive	90-99%	Positive	[Not Available]	Equivocal	Negative	Negative	ER/PR+	RPBC	LumB
TCGA-AR-A0TW	BRD4132	13.2765	Positive	[Not Available]	Positive	[Not Available]	Equivocal	Negative	Negative	ER/PR+	RPBC	LumA
TCGA-AR-A0TX	BRD4132	13.3579	Positive	<10%	Positive	[Not Available]	Positive	[Not Evaluated]	Positive	ER/PR+, HER2+	RPBC	Her2
TCGA-AR-A0TY	BRD4132	13.1907	Positive	10-19%	Negative	[Not Available]	Negative	[Not Evaluated]	Negative	ER/PR+	RPBC	LumB
TCGA-AR-A0TZ	BRD4132	13.2886	Positive	[Not Available]	Positive	[Not Available]	Equivocal	Negative	Negative	ER/PR+	RPBC	LumA
TCGA-AR-A0U2	BRD4132	13.0062	Positive	10-19%	Positive	[Not Available]	Negative	[Not Evaluated]	Negative	ER/PR+	RPBC	LumB
TCGA-AR-A0U3	BRD4132	13.2311	Positive	10-19%	Positive	[Not Available]	Negative	[Not Evaluated]	Negative	ER/PR+	RPBC	LumA
TCGA-AR-A0U4	BRD4132	13.0497	Negative	[Not Available]	Negative	[Not Available]	Negative	[Not Evaluated]	Negative	TNBC	TNBC	Basal
TCGA-AR-A1AH	BRD4132	12.7057	Positive	10-19%	Negative	[Not Available]	Negative	[Not Evaluated]	Negative	ER/PR+	RPBC	Basal
TCGA-AR-A1AI	BRD4132	13.1398	Negative	[Not Available]	Negative	[Not Available]	Equivocal	Negative	Negative	TNBC	TNBC	Basal
TCGA-AR-A1AJ	BRD4132	13.1479	Positive	10-19%	Negative	[Not Available]	Negative	[Not Evaluated]	Negative	ER/PR+	RPBC	Basal
TCGA-AR-A1AK	BRD4132	13.1769	Positive	10-19%	Positive	10-19%	Negative	[Not Evaluated]	Negative	ER/PR+	RPBC	LumA
TCGA-AR-A1AL	BRD4132	13.0405	Positive	70-79%	Positive	70-79%	Negative	[Not Evaluated]	Negative	ER/PR+	RPBC	LumA
TCGA-AR-A1AM	BRD4132	13.2679	Positive	[Not Available]	Positive	[Not Available]	Equivocal	Negative	Negative	ER/PR+	RPBC	LumA
TCGA-AR-A1AN	BRD4132	13.0569	Positive	70-79%	Positive	70-79%	Negative	[Not Evaluated]	Negative	ER/PR+	RPBC	LumA
TCGA-AR-A1AO	BRD4132	13.2381	Positive	[Not Available]	Negative	[Not Available]	Negative	[Not Evaluated]	Negative	ER/PR+	RPBC	Normal
TCGA-AR-A1AP	BRD4132	13.3619	Positive	70-79%	Positive	<10%	Equivocal	Negative	Negative	ER/PR+	RPBC	LumA
TCGA-AR-A1AQ	BRD4132	13.0236	Negative	[Not Available]	Negative	[Not Available]	Equivocal	Negative	Negative	TNBC	TNBC	Basal
TCGA-AR-A1AR	BRD4132	12.8226	Negative	[Not Available]	Negative	[Not Available]	Negative	[Not Evaluated]	Negative	TNBC	TNBC	Basal
TCGA-AR-A1AS	BRD4132	13.2295	Positive	70-79%	Positive	70-79%	Negative	[Not Evaluated]	Negative	ER/PR+	RPBC	LumA
TCGA-AR-A1AT	BRD4132	13.18	Positive	<10%	Positive	<10%	Positive	[Not Evaluated]	Positive	ER/PR+, HER2+	RPBC	Her2
TCGA-AR-A1AU	BRD4132	13.3029	Positive	70-79%	Positive	70-79%	Equivocal	Negative	Negative	ER/PR+	RPBC	LumA
TCGA-AR-A1AW	BRD4132	13.0335	Positive	70-79%	Positive	70-79%	Equivocal	Negative	Negative	ER/PR+	RPBC	LumB
TCGA-AR-A1AX	BRD4132	13.1848	Positive	[Not Available]	Positive	70-79%	Positive	[Not Evaluated]	Positive	ER/PR+, HER2+	RPBC	LumA
TCGA-AR-A1AY	BRD4132	13.0944	Negative	[Not Available]	Negative	[Not Available]	Negative	[Not Evaluated]	Negative	TNBC	TNBC	Basal
TCGA-AR-A24H	BRD4132	12.9699	Positive	[Not Available]	Positive	[Not Available]	Negative	[Not Evaluated]	Negative	ER/PR+	RPBC	LumB
TCGA-AR-A24K	BRD4132	12.8132	Positive	10-19%	Positive	10-19%	Equivocal	Negative	Negative	ER/PR+	RPBC	LumB
TCGA-AR-A24L	BRD4132	13.107	Positive	10-19%	Positive	10-19%	Equivocal	Negative	Negative	ER/PR+	RPBC	LumA
TCGA-AR-A24M	BRD4132	13.1959	Positive	10-19%	Positive	10-19%	Negative	[Not Evaluated]	Negative	ER/PR+	RPBC	LumA
TCGA-AR-A24N	BRD4132	13.0708	Positive	10-19%	Positive	10-19%	Equivocal	Negative	Negative	ER/PR+	RPBC	LumB
TCGA-AR-A24O	BRD4132	13.114	Positive	[Not Available]	Positive	[Not Available]	Negative	[Not Evaluated]	Negative	ER/PR+	RPBC	LumA
TCGA-AR-A24P	BRD4132	13.1784	Positive	10-19%	Positive	10-19%	Equivocal	Negative	Negative	ER/PR+	RPBC	LumA
TCGA-AR-A24Q	BRD4132	13.1246	Positive	<10%	Negative	[Not Available]	Negative	[Not Evaluated]	Negative	ER/PR+	RPBC	Basal
TCGA-AR-A24R	BRD4132	13.1508	Positive	10-19%	Positive	10-19%	Negative	Negative	Negative	ER/PR+	RPBC	LumB
TCGA-AR-A24S	BRD4132	12.9074	Positive	70-79%	Positive	[Not Available]	Negative	[Not Evaluated]	Negative	ER/PR+	RPBC	LumB
TCGA-AR-A24T	BRD4132	13.2331	Positive	10-19%	Positive	10-19%	Equivocal	Negative	Negative	ER/PR+	RPBC	LumA
TCGA-AR-A24U	BRD4132	13.1682	Negative	[Not Available]	Negative	[Not Available]	Positive	[Not Evaluated]	Positive	HER2+	RPBC	Her2
TCGA-AR-A24V	BRD4132	13.2056	Positive	80-89%	Positive	<10%	Negative	[Not Evaluated]	Negative	ER/PR+	RPBC	LumA
TCGA-AR-A24W	BRD4132	13.0982	Positive	[Not Available]	Positive	[Not Available]	Negative	[Not Evaluated]	Negative	ER/PR+	RPBC	LumA
TCGA-AR-A24X	BRD4132	13.0817	Positive	80-89%	Positive	90-99%	Equivocal	Negative	Negative	ER/PR+	RPBC	LumA
TCGA-AR-A24Z	BRD4132	13.005	Positive	[Not Available]	Positive	[Not Available]	Negative	[Not Evaluated]	Negative	ER/PR+	RPBC	LumB
TCGA-AR-A250	BRD4132	13.3031	Positive	70-79%	Negative	[Not Available]	Equivocal	Positive	Positive	ER/PR+, HER2+	RPBC	LumB
TCGA-AR-A251	BRD4132	13.004	Positive	[Not Available]	Negative	[Not Available]	Equivocal	Negative	Negative	ER/PR+	RPBC	Basal
TCGA-AR-A252	BRD4132	13.0302	Positive	70-79%	Positive	[Not Available]	Negative	[Not Evaluated]	Negative	ER/PR+	RPBC	LumA
TCGA-AR-A254	BRD4132	13.0432	Positive	[Not Available]	Positive	[Not Available]	Positive	[Not Evaluated]	Positive	ER/PR+, HER2+	RPBC	Her2
TCGA-AR-A255	BRD4132	13.1495	Positive	[Not Available]	Positive	[Not Available]	Positive	[Not Evaluated]	Positive	ER/PR+, HER2+	RPBC	LumA
TCGA-AR-A256	BRD4132	13.0414	Negative	[Not Available]	Negative	[Not Available]	Negative	[Not Evaluated]	Negative	TNBC	TNBC	Basal
TCGA-AR-A2LH	BRD4132	13.307	Negative	[Not Available]	Negative	[Not Available]	Equivocal	Negative	Negative	TNBC	TNBC	Normal
TCGA-AR-A2LJ	BRD4132	13.1867	Positive	70-79%	Positive	70-79%	Positive	Positive	Positive	ER/PR+, HER2+	RPBC	LumA
TCGA-AR-A2LK	BRD4132	13.0139	Positive	70-79%	Positive	[Not Available]	Equivocal	Negative	Negative	ER/PR+	RPBC	LumB
TCGA-AR-A2LL	BRD4132	13.1528	Positive	70-79%	Positive	70-79%	Equivocal	Negative	Negative	ER/PR+	RPBC	LumB
TCGA-AR-A2LM	BRD4132	13.1417	Positive	70-79%	Positive	70-79%	[Not Evaluated]	Negative	Negative	ER/PR+	RPBC	LumA
TCGA-AR-A2LN	BRD4132	13.2056	Positive	70-79%	Positive	70-79%	Negative	[Not Evaluated]	Negative	ER/PR+	RPBC	LumA
TCGA-AR-A2LO	BRD4132	13.1294	Positive	70-79%	Positive	[Not Available]	Equivocal	Negative	Negative	ER/PR+	RPBC	LumA
TCGA-AR-A2LQ	BRD4132	13.2067	Positive	70-79%	Positive	<10%	Negative	[Not Evaluated]	Negative	ER/PR+	RPBC	Normal
TCGA-AR-A2LR	BRD4132	13.0055	Negative	[Not Available]	Negative	[Not Available]	Negative	[Not Evaluated]	Negative	TNBC	TNBC	Basal
TCGA-AR-A5QN	BRD4132	13.1695	Positive	[Not Available]	Positive	[Not Available]	Positive	[Not Available]	Positive	ER/PR+, HER2+	RPBC	LumA
TCGA-AR-A5QQ	BRD4132	13.0575	Negative	[Not Available]	Negative	[Not Available]	Negative	[Not Available]	Negative	TNBC	TNBC	Basal
TCGA-B6-A1KC	BRD4132	12.6138	Positive	[Not Available]	Negative	[Not Available]	Negative	[Not Evaluated]	Negative	ER/PR+	RPBC	LumB
TCGA-B6-A1KI	BRD4132	13.0726	Positive	[Not Available]	Positive	[Not Available]	Equivocal	Negative	Negative	ER/PR+	RPBC	LumA
TCGA-B6-A3ZX	BRD4132	13.0786	Negative	<10%	Negative	<10%	Negative	[Not Evaluated]	Negative	TNBC	TNBC	Basal
TCGA-B6-A400	BRD4132	13.1745	Negative	<10%	Negative	<10%	Negative	[Not Evaluated]	Negative	TNBC	TNBC	Basal
TCGA-B6-A401	BRD4132	12.9854	Positive	80-89%	Positive	90-99%	Negative	[Not Evaluated]	Negative	ER/PR+	RPBC	LumA
TCGA-B6-A402	BRD4132	12.9437	Negative	<10%	Negative	<10%	Negative	[Not Evaluated]	Negative	TNBC	TNBC	Basal
TCGA-B6-A408	BRD4132	13.1437	Positive	90-99%	Positive	60-69%	Equivocal	Negative	Negative	ER/PR+	RPBC	LumA
TCGA-B6-A409	BRD4132	13.0499	Negative	<10%	Negative	<10%	Equivocal	Negative	Negative	TNBC	TNBC	Basal
TCGA-B6-A40B	BRD4132	13.3147	Positive	90-99%	Positive	90-99%	Negative	[Not Evaluated]	Negative	ER/PR+	RPBC	LumA
TCGA-B6-A40C	BRD4132	13.1543	Positive	50-59%	Positive	90-99%	Negative	[Not Evaluated]	Negative	ER/PR+	RPBC	LumA
TCGA-BH-A0AU	BRD4132	13.2294	Positive	[Not Available]	Positive	[Not Available]	Positive	Negative	Negative	ER/PR+	RPBC	LumB
TCGA-BH-A0AV	BRD4132	13.3262	Negative	[Not Available]	Negative	[Not Available]	[Not Available]	Negative	Negative	TNBC	TNBC	Basal
TCGA-BH-A0AW	BRD4132	13.2534	Positive	[Not Available]	Negative	[Not Available]	Positive	[Not Evaluated]	Positive	ER/PR+, HER2+	RPBC	Her2
TCGA-BH-A0AY	BRD4132	13.2164	Positive	[Not Available]	Positive	[Not Available]	Negative	[Not Evaluated]	Negative	ER/PR+	RPBC	LumA
TCGA-BH-A0AZ	BRD4132	13.213	Positive	[Not Available]	Positive	[Not Available]	Negative	[Not Available]	Negative	ER/PR+	RPBC	LumA
TCGA-BH-A0B0	BRD4132	13.345	Positive	[Not Available]	Positive	[Not Available]	Negative	[Not Available]	Negative	ER/PR+	RPBC	LumA
TCGA-BH-A0B1	BRD4132	13.2723	Positive	90-99%	Positive	40-49%	Negative	[Not Evaluated]	Negative	ER/PR+	RPBC	LumA
TCGA-BH-A0B3	BRD4132	13.2799	Negative	[Not Available]	Negative	[Not Available]	Negative	[Not Evaluated]	Negative	TNBC	TNBC	Basal
TCGA-BH-A0B5	BRD4132	13.2903	Positive	[Not Available]	Positive	[Not Available]	Negative	[Not Available]	Negative	ER/PR+	RPBC	LumA
TCGA-BH-A0B6	BRD4132	13.3821	Positive	[Not Available]	Positive	[Not Available]	Positive	[Not Available]	Positive	ER/PR+, HER2+	RPBC	LumA
TCGA-BH-A0B7	BRD4132	13.273	Positive	[Not Available]	Positive	[Not Available]	Positive	[Not Available]	Positive	ER/PR+, HER2+	RPBC	Her2
TCGA-BH-A0B8	BRD4132	13.0004	Positive	90-99%	Positive	30-39%	Equivocal	Negative	Negative	ER/PR+	RPBC	LumA
TCGA-BH-A0B9	BRD4132	13.0025	Negative	[Not Available]	Negative	[Not Available]	Negative	[Not Evaluated]	Negative	TNBC	TNBC	Basal
TCGA-BH-A0BA	BRD4132	13.2203	Positive	80-89%	Positive	40-49%	Negative	[Not Evaluated]	Negative	ER/PR+	RPBC	LumA
TCGA-BH-A0BC	BRD4132	13.2412	Positive	90-99%	Positive	30-39%	Negative	[Not Evaluated]	Negative	ER/PR+	RPBC	LumA
TCGA-BH-A0BD	BRD4132	13.2303	Positive	[Not Available]	Positive	[Not Available]	Negative	[Not Evaluated]	Negative	ER/PR+	RPBC	LumB
TCGA-BH-A0BF	BRD4132	13.1751	Positive	[Not Available]	Positive	[Not Available]	Negative	[Not Available]	Negative	ER/PR+	RPBC	LumB
TCGA-BH-A0BG	BRD4132	13.2295	Negative	[Not Available]	Negative	[Not Available]	Negative	[Not Available]	Negative	TNBC	TNBC	Basal
TCGA-BH-A0BJ	BRD4132	13.2446	Positive	90-99%	Positive	70-79%	Negative	[Not Evaluated]	Negative	ER/PR+	RPBC	LumA
TCGA-BH-A0BL	BRD4132	13.1843	Negative	[Not Available]	Negative	[Not Available]	Negative	[Not Available]	Negative	TNBC	TNBC	Basal
TCGA-BH-A0BM	BRD4132	13.1476	Positive	[Not Available]	Negative	[Not Available]	Negative	[Not Evaluated]	Negative	ER/PR+	RPBC	LumA
TCGA-BH-A0BO	BRD4132	13.1717	Positive	[Not Available]	Positive	[Not Available]	Negative	[Not Available]	Negative	ER/PR+	RPBC	LumA
TCGA-BH-A0BP	BRD4132	13.3179	Positive	[Not Available]	Positive	[Not Available]	Negative	[Not Available]	Negative	ER/PR+	RPBC	LumA
TCGA-BH-A0BQ	BRD4132	13.2689	Positive	[Not Available]	Positive	[Not Available]	Positive	[Not Available]	Positive	ER/PR+, HER2+	RPBC	LumA
TCGA-BH-A0BR	BRD4132	13.4649	Positive	[Not Available]	Positive	[Not Available]	Negative	[Not Available]	Negative	ER/PR+	RPBC	LumA
TCGA-BH-A0BS	BRD4132	13.2123	Positive	[Not Available]	Positive	[Not Available]	[Not Available]	Negative	Negative	ER/PR+	RPBC	LumA
TCGA-BH-A0BT	BRD4132	13.1391	Positive	[Not Available]	Positive	[Not Available]	Negative	[Not Available]	Negative	ER/PR+	RPBC	LumA
TCGA-BH-A0BV	BRD4132	13.1231	Positive	90-99%	Positive	50-59%	Negative	[Not Evaluated]	Negative	ER/PR+	RPBC	LumA
TCGA-BH-A0BW	BRD4132	13.2914	Negative	[Not Available]	Negative	[Not Available]	[Not Available]	Negative	Negative	TNBC	TNBC	Basal
TCGA-BH-A0BZ	BRD4132	13.4107	Positive	[Not Available]	Positive	[Not Available]	Negative	[Not Available]	Negative	ER/PR+	RPBC	LumB
TCGA-BH-A0C0	BRD4132	13.1166	Positive	90-99%	Positive	60-69%	Equivocal	Positive	Positive	ER/PR+, HER2+	RPBC	LumB
TCGA-BH-A0C1	BRD4132	13.2488	Positive	[Not Available]	Positive	[Not Available]	Negative	[Not Available]	Negative	ER/PR+	RPBC	LumA
TCGA-BH-A0C3	BRD4132	13.1629	Positive	[Not Available]	Negative	[Not Available]	Negative	[Not Available]	Negative	ER/PR+	RPBC	LumB
TCGA-BH-A0C7	BRD4132	13.2021	Positive	[Not Available]	Negative	[Not Available]	[Not Available]	Positive	Positive	ER/PR+, HER2+	RPBC	LumB
TCGA-BH-A0DE	BRD4132	13.1156	Positive	[Not Available]	Positive	[Not Available]	Negative	[Not Available]	Negative	ER/PR+	RPBC	LumA
TCGA-BH-A0DG	BRD4132	13.3264	Positive	[Not Available]	Negative	[Not Available]	Negative	[Not Available]	Negative	ER/PR+	RPBC	LumA
TCGA-BH-A0DH	BRD4132	13.1518	Positive	90-99%	Positive	40-49%	Negative	[Not Evaluated]	Negative	ER/PR+	RPBC	LumA
TCGA-BH-A0DI	BRD4132	13.309	Positive	[Not Available]	Positive	[Not Available]	Negative	[Not Available]	Negative	ER/PR+	RPBC	LumA
TCGA-BH-A0DK	BRD4132	13.2608	Positive	[Not Available]	Positive	[Not Available]	Negative	[Not Evaluated]	Negative	ER/PR+	RPBC	LumA
TCGA-BH-A0DL	BRD4132	12.9803	Positive	[Not Available]	Negative	[Not Available]	Negative	[Not Available]	Negative	ER/PR+	RPBC	Basal
TCGA-BH-A0DO	BRD4132	13.1141	Positive	[Not Available]	Positive	[Not Available]	Negative	[Not Available]	Negative	ER/PR+	RPBC	LumA
TCGA-BH-A0DP	BRD4132	13.2378	Positive	80-89%	Positive	80-89%	Negative	[Not Evaluated]	Negative	ER/PR+	RPBC	LumA
TCGA-BH-A0DQ	BRD4132	13.2435	Positive	60-69%	Positive	70-79%	Negative	[Not Evaluated]	Negative	ER/PR+	RPBC	LumA
TCGA-BH-A0DS	BRD4132	13.2156	Positive	70-79%	Positive	70-79%	Negative	[Not Evaluated]	Negative	ER/PR+	RPBC	LumA
TCGA-BH-A0DT	BRD4132	13.2073	Positive	[Not Available]	Positive	[Not Available]	Negative	[Not Available]	Negative	ER/PR+	RPBC	LumA
TCGA-BH-A0DV	BRD4132	13.3679	Positive	[Not Available]	Positive	[Not Available]	Negative	[Not Available]	Negative	ER/PR+	RPBC	LumA
TCGA-BH-A0DX	BRD4132	13.2836	Positive	[Not Available]	Positive	[Not Available]	Negative	[Not Available]	Negative	ER/PR+	RPBC	LumA
TCGA-BH-A0DZ	BRD4132	13.3948	Positive	50-59%	Positive	<10%	Positive	[Not Evaluated]	Positive	ER/PR+, HER2+	RPBC	LumA
TCGA-BH-A0E0	BRD4132	13.0386	Negative	[Not Available]	Negative	[Not Available]	Negative	[Not Evaluated]	Negative	TNBC	TNBC	Basal
TCGA-BH-A0E1	BRD4132	13.0899	Positive	70-79%	Positive	50-59%	Equivocal	Negative	Negative	ER/PR+	RPBC	LumA
TCGA-BH-A0E2	BRD4132	13.2398	Positive	90-99%	Positive	<10%	Negative	[Not Evaluated]	Negative	ER/PR+	RPBC	LumA
TCGA-BH-A0E6	BRD4132	12.9112	Negative	[Not Available]	Negative	[Not Available]	Equivocal	Negative	Negative	TNBC	TNBC	Basal
TCGA-BH-A0E7	BRD4132	13.1365	Positive	50-59%	Positive	60-69%	Negative	[Not Evaluated]	Negative	ER/PR+	RPBC	LumA
TCGA-BH-A0E9	BRD4132	13.1311	Positive	[Not Available]	Positive	[Not Available]	Negative	[Not Available]	Negative	ER/PR+	RPBC	LumA
TCGA-BH-A0EA	BRD4132	13.1709	Positive	[Not Available]	Positive	[Not Available]	Negative	[Not Available]	Negative	ER/PR+	RPBC	LumA
TCGA-BH-A0EB	BRD4132	13.1752	Positive	90-99%	Positive	40-49%	Equivocal	Negative	Negative	ER/PR+	RPBC	LumA
TCGA-BH-A0EE	BRD4132	13.0922	Negative	[Not Available]	Negative	[Not Available]	Positive	[Not Evaluated]	Positive	HER2+	RPBC	Her2
TCGA-BH-A0EI	BRD4132	13.1614	Positive	[Not Available]	Positive	[Not Available]	Negative	[Not Available]	Negative	ER/PR+	RPBC	LumA
TCGA-BH-A0GY	BRD4132	13.1626	Positive	40-49%	Positive	90-99%	Negative	[Not Evaluated]	Negative	ER/PR+	RPBC	LumA
TCGA-BH-A0GZ	BRD4132	13.1643	Positive	90-99%	Positive	80-89%	Equivocal	Negative	Negative	ER/PR+	RPBC	LumA
TCGA-BH-A0H0	BRD4132	13.0532	Positive	50-59%	Positive	<10%	Negative	[Not Evaluated]	Negative	ER/PR+	RPBC	LumB
TCGA-BH-A0H3	BRD4132	13.0804	Positive	[Not Available]	Positive	[Not Available]	[Not Available]	Negative	Negative	ER/PR+	RPBC	LumA
TCGA-BH-A0H5	BRD4132	13.1835	Positive	[Not Available]	Positive	[Not Available]	[Not Available]	Negative	Negative	ER/PR+	RPBC	LumA
TCGA-BH-A0H6	BRD4132	13.1803	Positive	50-59%	Positive	60-69%	Negative	[Not Evaluated]	Negative	ER/PR+	RPBC	LumA
TCGA-BH-A0H7	BRD4132	13.2931	Positive	70-79%	Positive	30-39%	Negative	[Not Evaluated]	Negative	ER/PR+	RPBC	LumA
TCGA-BH-A0H9	BRD4132	13.2242	Positive	90-99%	Positive	30-39%	Equivocal	Negative	Negative	ER/PR+	RPBC	LumA
TCGA-BH-A0HA	BRD4132	13.2353	Positive	[Not Available]	Positive	[Not Available]	[Not Available]	Negative	Negative	ER/PR+	RPBC	LumA
TCGA-BH-A0HB	BRD4132	13.1875	Positive	90-99%	Positive	30-39%	Equivocal	Negative	Negative	ER/PR+	RPBC	LumA
TCGA-BH-A0HF	BRD4132	13.1708	Positive	90-99%	Positive	<10%	Negative	[Not Evaluated]	Negative	ER/PR+	RPBC	LumA
TCGA-BH-A0HI	BRD4132	13.1839	Positive	50-59%	Positive	40-49%	Negative	[Not Evaluated]	Negative	ER/PR+	RPBC	LumA
TCGA-BH-A0HK	BRD4132	13.0802	Positive	70-79%	Negative	<10%	Negative	[Not Evaluated]	Negative	ER/PR+	RPBC	LumA
TCGA-BH-A0HL	BRD4132	12.9654	Positive	90-99%	Positive	40-49%	Equivocal	Negative	Negative	ER/PR+	RPBC	LumA
TCGA-BH-A0HN	BRD4132	12.9516	Positive	90-99%	Positive	90-99%	Equivocal	Negative	Negative	ER/PR+	RPBC	LumA
TCGA-BH-A0HO	BRD4132	12.9676	Positive	90-99%	Positive	90-99%	Negative	[Not Evaluated]	Negative	ER/PR+	RPBC	LumA
TCGA-BH-A0HP	BRD4132	13.1984	Positive	80-89%	Negative	[Not Available]	Negative	[Not Evaluated]	Negative	ER/PR+	RPBC	LumA
TCGA-BH-A0HQ	BRD4132	13.2297	Positive	90-99%	Positive	90-99%	Negative	[Not Evaluated]	Negative	ER/PR+	RPBC	LumA
TCGA-BH-A0HU	BRD4132	13.0813	Positive	40-49%	Positive	40-49%	Negative	[Not Evaluated]	Negative	ER/PR+	RPBC	LumB
TCGA-BH-A0HW	BRD4132	13.0245	Positive	90-99%	Negative	<10%	Equivocal	Negative	Negative	ER/PR+	RPBC	LumB
TCGA-BH-A0HX	BRD4132	13.205	Positive	80-89%	Positive	50-59%	Negative	[Not Evaluated]	Negative	ER/PR+	RPBC	LumA
TCGA-BH-A0HY	BRD4132	13.4024	Positive	[Not Available]	Negative	[Not Available]	Positive	[Not Available]	Positive	ER/PR+, HER2+	RPBC	LumB
TCGA-BH-A0RX	BRD4132	13.0313	Negative	<10%	Negative	<10%	Negative	[Not Evaluated]	Negative	TNBC	TNBC	Basal
TCGA-BH-A0W3	BRD4132	13.2226	Positive	[Not Available]	Positive	[Not Available]	Equivocal	Negative	Negative	ER/PR+	RPBC	LumB
TCGA-BH-A0W4	BRD4132	13.1534	Positive	[Not Available]	Positive	[Not Available]	Negative	[Not Evaluated]	Negative	ER/PR+	RPBC	LumA
TCGA-BH-A0W7	BRD4132	13.2067	Positive	[Not Available]	Positive	[Not Available]	Negative	[Not Evaluated]	Negative	ER/PR+	RPBC	LumA
TCGA-BH-A0WA	BRD4132	13.283	Negative	[Not Available]	Negative	[Not Available]	Negative	[Not Evaluated]	Negative	TNBC	TNBC	Basal
TCGA-BH-A18F	BRD4132	13.2776	Positive	70-79%	Positive	40-49%	Negative	[Not Available]	Negative	ER/PR+	RPBC	LumA
TCGA-BH-A18G	BRD4132	13.1263	Negative	[Not Available]	Negative	[Not Available]	Negative	[Not Available]	Negative	TNBC	TNBC	Basal
TCGA-BH-A18H	BRD4132	13.228	Positive	[Not Available]	Positive	[Not Available]	Positive	Equivocal	Positive	ER/PR+, HER2+	RPBC	LumA
TCGA-BH-A18I	BRD4132	13.135	Positive	[Not Available]	Positive	[Not Available]	Positive	[Not Available]	Positive	ER/PR+, HER2+	RPBC	LumA
TCGA-BH-A18J	BRD4132	13.2944	Positive	40-49%	Positive	30-39%	Negative	[Not Available]	Negative	ER/PR+	RPBC	LumA
TCGA-BH-A18K	BRD4132	13.1813	Positive	[Not Available]	Positive	[Not Available]	Negative	[Not Available]	Negative	ER/PR+	RPBC	LumA
TCGA-BH-A18L	BRD4132	13.1071	Positive	[Not Available]	Positive	[Not Available]	Negative	[Not Available]	Negative	ER/PR+	RPBC	LumB
TCGA-BH-A18M	BRD4132	13.1515	Positive	[Not Available]	Positive	[Not Available]	Positive	Positive	Positive	ER/PR+, HER2+	RPBC	LumA
TCGA-BH-A18N	BRD4132	13.0376	Positive	[Not Available]	Positive	[Not Available]	Negative	[Not Available]	Negative	ER/PR+	RPBC	LumA
TCGA-BH-A18P	BRD4132	13.1934	Positive	<10%	Negative	[Not Available]	Positive	Positive	Positive	ER/PR+, HER2+	RPBC	Her2
TCGA-BH-A18Q	BRD4132	13.1143	Negative	[Not Available]	Negative	[Not Available]	Positive	Negative	Negative	TNBC	TNBC	Basal
TCGA-BH-A18S	BRD4132	13.1441	Positive	[Not Available]	Positive	[Not Available]	Negative	[Not Available]	Negative	ER/PR+	RPBC	LumA
TCGA-BH-A18T	BRD4132	13.0168	Negative	[Not Available]	Negative	[Not Available]	Positive	Negative	Negative	TNBC	TNBC	Basal
TCGA-BH-A18U	BRD4132	13.0393	Positive	[Not Available]	Positive	[Not Available]	Positive	[Not Available]	Positive	ER/PR+, HER2+	RPBC	LumB
TCGA-BH-A18V	BRD4132	13.2279	Negative	[Not Available]	Negative	[Not Available]	Negative	[Not Available]	Negative	TNBC	TNBC	Basal
TCGA-BH-A1EN	BRD4132	13.3702	Negative	[Not Available]	Negative	[Not Available]	Positive	[Not Available]	Positive	HER2+	RPBC	Her2
TCGA-BH-A1EO	BRD4132	13.2069	Positive	[Not Available]	Positive	[Not Available]	Negative	[Not Available]	Negative	ER/PR+	RPBC	LumA
TCGA-BH-A1ES	BRD4132	13.1957	Positive	[Not Available]	Positive	[Not Available]	Negative	[Not Available]	Negative	ER/PR+	RPBC	LumA
TCGA-BH-A1ET	BRD4132	13.0886	Positive	[Not Available]	Positive	[Not Available]	Negative	[Not Evaluated]	Negative	ER/PR+	RPBC	LumA
TCGA-BH-A1EU	BRD4132	13.0626	Positive	[Not Available]	Positive	[Not Available]	Negative	[Not Evaluated]	Negative	ER/PR+	RPBC	LumA
TCGA-BH-A1EV	BRD4132	13.226	Positive	[Not Available]	Positive	[Not Available]	Positive	[Not Evaluated]	Positive	ER/PR+, HER2+	RPBC	Her2
TCGA-BH-A1EW	BRD4132	13.225	Negative	[Not Available]	Negative	[Not Available]	Negative	[Not Evaluated]	Negative	TNBC	TNBC	LumA
TCGA-BH-A1EX	BRD4132	13.3044	Positive	[Not Available]	Positive	[Not Available]	Positive	Negative	Negative	ER/PR+	RPBC	LumA
TCGA-BH-A1EY	BRD4132	13.3346	Positive	[Not Available]	Positive	[Not Available]	Negative	[Not Available]	Negative	ER/PR+	RPBC	LumA
TCGA-BH-A1F2	BRD4132	13.1574	Positive	[Not Available]	Positive	[Not Available]	Positive	[Not Available]	Positive	ER/PR+, HER2+	RPBC	LumB
TCGA-BH-A1F5	BRD4132	13.0633	Positive	[Not Available]	Positive	[Not Available]	Negative	[Not Evaluated]	Negative	ER/PR+	RPBC	LumA
TCGA-BH-A1F6	BRD4132	13.0839	Negative	[Not Available]	Negative	[Not Available]	Negative	[Not Evaluated]	Negative	TNBC	TNBC	Basal
TCGA-BH-A1F8	BRD4132	13.1482	Positive	[Not Available]	Positive	[Not Available]	Positive	[Not Available]	Positive	ER/PR+, HER2+	RPBC	LumB
TCGA-BH-A1FB	BRD4132	13.1345	Positive	[Not Available]	Positive	[Not Available]	Negative	[Not Available]	Negative	ER/PR+	RPBC	LumA
TCGA-BH-A1FC	BRD4132	13.0847	Negative	[Not Available]	Negative	[Not Available]	Negative	[Not Available]	Negative	TNBC	TNBC	Basal
TCGA-BH-A1FD	BRD4132	13.1056	Positive	[Not Available]	Positive	[Not Available]	Negative	[Not Evaluated]	Negative	ER/PR+	RPBC	LumB
TCGA-BH-A1FG	BRD4132	13.0584	Positive	[Not Available]	Positive	[Not Available]	Negative	[Not Available]	Negative	ER/PR+	RPBC	LumA
TCGA-BH-A201	BRD4132	13.1409	Positive	[Not Available]	Positive	[Not Available]	Negative	[Not Evaluated]	Negative	ER/PR+	RPBC	LumA
TCGA-BH-A202	BRD4132	12.9496	Positive	[Not Available]	Positive	[Not Available]	Positive	[Not Evaluated]	Positive	ER/PR+, HER2+	RPBC	LumB
TCGA-BH-A28O	BRD4132	13.1194	Positive	[Not Available]	Positive	[Not Available]	Negative	[Not Evaluated]	Negative	ER/PR+	RPBC	Normal
TCGA-BH-A28Q	BRD4132	13.0763	Positive	[Not Available]	Positive	[Not Available]	Negative	Indeterminate	Negative	ER/PR+	RPBC	LumA
TCGA-BH-A2L8	BRD4132	13.0463	Positive	70-79%	Positive	80-89%	Negative	Negative	Negative	ER/PR+	RPBC	LumA
TCGA-BH-A42T	BRD4132	13.1189	Positive	[Not Available]	Positive	[Not Available]	Positive	Equivocal	Positive	ER/PR+, HER2+	RPBC	LumB
TCGA-BH-A42U	BRD4132	13.1501	Negative	[Not Available]	Negative	[Not Available]	Negative	[Not Evaluated]	Negative	TNBC	TNBC	Normal
TCGA-BH-A42V	BRD4132	13.0314	Positive	[Not Available]	Positive	[Not Available]	Negative	[Not Evaluated]	Negative	ER/PR+	RPBC	LumA
TCGA-BH-A5IZ	BRD4132	13.2254	Positive	[Not Available]	Negative	[Not Available]	Negative	Negative	Negative	ER/PR+	RPBC	Basal
TCGA-BH-A5J0	BRD4132	13.2643	Positive	[Not Available]	Positive	[Not Available]	Negative	[Not Evaluated]	Negative	ER/PR+	RPBC	LumA
TCGA-BH-A6R8	BRD4132	13.187	Positive	[Not Available]	Positive	[Not Available]	[Not Evaluated]	Negative	Negative	ER/PR+	RPBC	LumA
TCGA-BH-A6R9	BRD4132	13.1045	Negative	[Not Available]	Positive	[Not Available]	Negative	[Not Evaluated]	Negative	ER/PR+	RPBC	Normal
TCGA-BH-A8FY	BRD4132	12.9799	Positive	[Not Available]	Positive	[Not Available]	Negative	[Not Evaluated]	Negative	ER/PR+	RPBC	LumA
TCGA-BH-A8G0	BRD4132	13.1649	Positive	[Not Available]	Positive	[Not Available]	Negative	[Not Evaluated]	Negative	ER/PR+	RPBC	LumA
TCGA-BH-AB28	BRD4132	13.0778	Positive	[Not Available]	Positive	[Not Available]	Negative	Indeterminate	Negative	ER/PR+	RPBC	LumA
TCGA-C8-A12M	BRD4132	13.1197	Positive	[Not Available]	Negative	[Not Available]	Negative	[Not Evaluated]	Negative	ER/PR+	RPBC	LumB
TCGA-C8-A12N	BRD4132	13.14	Positive	[Not Available]	Positive	[Not Available]	Negative	[Not Evaluated]	Negative	ER/PR+	RPBC	LumA
TCGA-C8-A12O	BRD4132	13.1221	Positive	[Not Available]	Positive	[Not Available]	Negative	[Not Evaluated]	Negative	ER/PR+	RPBC	LumA
TCGA-C8-A12P	BRD4132	13.2592	Negative	[Not Available]	Negative	[Not Available]	Positive	[Not Evaluated]	Positive	HER2+	RPBC	Her2
TCGA-C8-A12Q	BRD4132	13.4412	Negative	[Not Available]	Negative	[Not Available]	Positive	[Not Evaluated]	Positive	HER2+	RPBC	Her2
TCGA-C8-A12T	BRD4132	13.2761	Positive	[Not Available]	Positive	[Not Available]	Positive	[Not Evaluated]	Positive	ER/PR+, HER2+	RPBC	Her2
TCGA-C8-A12U	BRD4132	13.1082	Positive	[Not Available]	Positive	[Not Available]	Negative	[Not Evaluated]	Negative	ER/PR+	RPBC	LumB
TCGA-C8-A12V	BRD4132	12.9723	Negative	[Not Available]	Negative	[Not Available]	Negative	[Not Evaluated]	Negative	TNBC	TNBC	Basal
TCGA-C8-A12W	BRD4132	13.2004	Positive	[Not Available]	Positive	[Not Available]	Negative	[Not Evaluated]	Negative	ER/PR+	RPBC	LumB
TCGA-C8-A12X	BRD4132	13.1856	Positive	[Not Available]	Positive	[Not Available]	Negative	[Not Evaluated]	Negative	ER/PR+	RPBC	LumA
TCGA-C8-A12Z	BRD4132	13.1649	Negative	[Not Available]	Negative	[Not Available]	Positive	[Not Evaluated]	Positive	HER2+	RPBC	Her2
TCGA-C8-A131	BRD4132	13.2713	Negative	[Not Available]	Negative	[Not Available]	Negative	[Not Evaluated]	Negative	TNBC	TNBC	Basal
TCGA-C8-A135	BRD4132	13.2701	Negative	[Not Available]	Negative	[Not Available]	Positive	[Not Evaluated]	Positive	HER2+	RPBC	Her2
TCGA-C8-A137	BRD4132	13.2631	Negative	[Not Available]	Negative	[Not Available]	Positive	[Not Evaluated]	Positive	HER2+	RPBC	Her2
TCGA-C8-A1HF	BRD4132	13.0867	Negative	[Not Available]	Positive	[Not Available]	Positive	[Not Evaluated]	Positive	ER/PR+, HER2+	RPBC	Her2
TCGA-C8-A1HG	BRD4132	12.9489	Positive	[Not Available]	Positive	[Not Available]	Negative	[Not Evaluated]	Negative	ER/PR+	RPBC	LumB
TCGA-C8-A1HI	BRD4132	13.2025	Positive	[Not Available]	Positive	[Not Available]	Negative	[Not Evaluated]	Negative	ER/PR+	RPBC	LumA
TCGA-C8-A1HJ	BRD4132	12.5537	Negative	[Not Available]	Negative	[Not Available]	Negative	[Not Evaluated]	Negative	TNBC	TNBC	Basal
TCGA-C8-A1HK	BRD4132	13.3016	Negative	[Not Available]	Negative	[Not Available]	Positive	[Not Evaluated]	Positive	HER2+	RPBC	Her2
TCGA-C8-A1HM	BRD4132	13.0798	Positive	[Not Available]	Positive	[Not Available]	Negative	[Not Evaluated]	Negative	ER/PR+	RPBC	LumB
TCGA-C8-A1HO	BRD4132	13.0973	Positive	[Not Available]	Positive	[Not Available]	Negative	[Not Evaluated]	Negative	ER/PR+	RPBC	LumA
TCGA-C8-A26V	BRD4132	13.2135	Positive	[Not Available]	Positive	[Not Available]	Negative	[Not Evaluated]	Negative	ER/PR+	RPBC	LumB
TCGA-C8-A26X	BRD4132	13.0996	Negative	[Not Available]	Negative	[Not Available]	Negative	[Not Evaluated]	Negative	TNBC	TNBC	Her2
TCGA-C8-A26Y	BRD4132	13.3348	Negative	[Not Available]	Negative	[Not Available]	Negative	[Not Evaluated]	Negative	TNBC	TNBC	Her2
TCGA-C8-A26Z	BRD4132	13.3387	Positive	[Not Available]	Positive	[Not Available]	Negative	[Not Evaluated]	Negative	ER/PR+	RPBC	LumA
TCGA-C8-A273	BRD4132	13.3173	Positive	[Not Available]	Positive	[Not Available]	Negative	[Not Evaluated]	Negative	ER/PR+	RPBC	LumA
TCGA-C8-A274	BRD4132	13.2266	Positive	[Not Available]	Positive	[Not Available]	Negative	[Not Evaluated]	Negative	ER/PR+	RPBC	LumB
TCGA-C8-A278	BRD4132	12.997	Negative	[Not Available]	Negative	[Not Available]	Positive	[Not Evaluated]	Positive	HER2+	RPBC	Her2
TCGA-C8-A27A	BRD4132	12.7814	Positive	[Not Available]	Positive	[Not Available]	Negative	[Not Evaluated]	Negative	ER/PR+	RPBC	LumB
TCGA-C8-A27B	BRD4132	13.061	Negative	[Not Available]	Negative	[Not Available]	Negative	[Not Evaluated]	Negative	TNBC	TNBC	Basal
TCGA-C8-A3M7	BRD4132	13.1238	Negative	[Not Available]	Negative	[Not Available]	Negative	[Not Evaluated]	Negative	TNBC	TNBC	LumA
TCGA-C8-A3M8	BRD4132	13.0661	Positive	[Not Available]	Positive	[Not Available]	Positive	[Not Evaluated]	Positive	ER/PR+, HER2+	RPBC	LumB
TCGA-C8-A8HP	BRD4132	13.4242	Negative	[Not Available]	Negative	[Not Available]	Positive	[Not Evaluated]	Positive	HER2+	RPBC	Her2
TCGA-C8-A8HQ	BRD4132	13.2951	Positive	[Not Available]	Positive	[Not Available]	Negative	[Not Evaluated]	Negative	ER/PR+	RPBC	LumB
TCGA-D8-A13Y	BRD4132	12.9843	Positive	70-79%	Positive	70-79%	Negative	[Not Evaluated]	Negative	ER/PR+	RPBC	LumB
TCGA-D8-A13Z	BRD4132	13.2087	Negative	[Not Available]	Negative	[Not Available]	Negative	[Not Evaluated]	Negative	TNBC	TNBC	Her2
TCGA-D8-A140	BRD4132	13.1595	Positive	[Not Available]	Positive	<10%	Positive	[Not Evaluated]	Positive	ER/PR+, HER2+	RPBC	LumA
TCGA-D8-A141	BRD4132	13.1529	Positive	[Not Available]	Positive	[Not Available]	Negative	[Not Evaluated]	Negative	ER/PR+	RPBC	LumA
TCGA-D8-A142	BRD4132	13.43	Negative	[Not Available]	Negative	[Not Available]	Equivocal	Negative	Negative	TNBC	TNBC	Basal
TCGA-D8-A143	BRD4132	12.964	Negative	[Not Available]	Negative	[Not Available]	Negative	[Not Evaluated]	Negative	TNBC	TNBC	Basal
TCGA-D8-A145	BRD4132	13.0616	Positive	[Not Available]	Positive	<10%	Equivocal	Negative	Negative	ER/PR+	RPBC	LumA
TCGA-D8-A146	BRD4132	13.2234	Positive	[Not Available]	Positive	[Not Available]	Negative	[Not Evaluated]	Negative	ER/PR+	RPBC	LumA
TCGA-D8-A147	BRD4132	12.9522	Negative	[Not Available]	Negative	[Not Available]	Negative	[Not Evaluated]	Negative	TNBC	TNBC	Basal
TCGA-D8-A1J8	BRD4132	13.155	Positive	70-79%	Positive	70-79%	Negative	[Not Evaluated]	Negative	ER/PR+	RPBC	LumB
TCGA-D8-A1J9	BRD4132	13.3643	Positive	[Not Available]	Negative	[Not Available]	Positive	[Not Evaluated]	Positive	ER/PR+, HER2+	RPBC	LumB
TCGA-D8-A1JA	BRD4132	13.1934	Negative	<10%	Negative	[Not Available]	Positive	[Not Evaluated]	Positive	HER2+	RPBC	Her2
TCGA-D8-A1JB	BRD4132	13.2541	Positive	[Not Available]	Positive	[Not Available]	Equivocal	Positive	Positive	ER/PR+, HER2+	RPBC	LumA
TCGA-D8-A1JC	BRD4132	13.2982	Positive	[Not Available]	Positive	[Not Available]	Negative	[Not Evaluated]	Negative	ER/PR+	RPBC	LumB
TCGA-D8-A1JD	BRD4132	13.0834	Positive	[Not Available]	Positive	[Not Available]	Negative	[Not Evaluated]	Negative	ER/PR+	RPBC	LumB
TCGA-D8-A1JE	BRD4132	13.1446	Positive	[Not Available]	Positive	[Not Available]	Negative	[Not Evaluated]	Negative	ER/PR+	RPBC	LumB
TCGA-D8-A1JF	BRD4132	13.1029	Negative	[Not Available]	Negative	[Not Available]	Negative	[Not Evaluated]	Negative	TNBC	TNBC	Her2
TCGA-D8-A1JG	BRD4132	13.1818	Negative	[Not Available]	Negative	[Not Available]	Equivocal	Negative	Negative	TNBC	TNBC	Her2
TCGA-D8-A1JH	BRD4132	13.2125	Positive	[Not Available]	Positive	[Not Available]	Negative	[Not Evaluated]	Negative	ER/PR+	RPBC	LumA
TCGA-D8-A1JI	BRD4132	12.9075	Positive	[Not Available]	Positive	[Not Available]	Negative	[Not Evaluated]	Negative	ER/PR+	RPBC	LumB
TCGA-D8-A1JJ	BRD4132	13.2168	Positive	[Not Available]	Positive	[Not Available]	Negative	[Not Evaluated]	Negative	ER/PR+	RPBC	LumB
TCGA-D8-A1JK	BRD4132	13.4245	Negative	[Not Available]	Positive	<10%	Negative	[Not Evaluated]	Negative	ER/PR+	RPBC	Basal
TCGA-D8-A1JL	BRD4132	13.1626	Negative	[Not Available]	Negative	[Not Available]	Negative	[Not Evaluated]	Negative	TNBC	TNBC	Basal
TCGA-D8-A1JM	BRD4132	13.0513	Positive	<10%	Negative	[Not Available]	Negative	[Not Evaluated]	Negative	ER/PR+	RPBC	Basal
TCGA-D8-A1JN	BRD4132	13.1473	Positive	[Not Available]	Positive	<10%	Indeterminate	Negative	Negative	ER/PR+	RPBC	LumA
TCGA-D8-A1JP	BRD4132	13.06	Positive	[Not Available]	Positive	<10%	Negative	[Not Evaluated]	Negative	ER/PR+	RPBC	LumA
TCGA-D8-A1JS	BRD4132	13.0946	Positive	[Not Available]	Positive	[Not Available]	Negative	[Not Evaluated]	Negative	ER/PR+	RPBC	LumA
TCGA-D8-A1JT	BRD4132	13.0903	Positive	70-79%	Positive	70-79%	Equivocal	Negative	Negative	ER/PR+	RPBC	LumB
TCGA-D8-A1JU	BRD4132	13.2028	Positive	[Not Available]	Positive	[Not Available]	Negative	[Not Evaluated]	Negative	ER/PR+	RPBC	LumA
TCGA-D8-A1X5	BRD4132	13.074	Positive	[Not Available]	Positive	[Not Available]	Positive	[Not Evaluated]	Positive	ER/PR+, HER2+	RPBC	LumB
TCGA-D8-A1X6	BRD4132	12.9874	Positive	[Not Available]	Positive	[Not Available]	Negative	[Not Evaluated]	Negative	ER/PR+	RPBC	LumB
TCGA-D8-A1X7	BRD4132	13.1185	Positive	[Not Available]	Positive	[Not Available]	Negative	[Not Evaluated]	Negative	ER/PR+	RPBC	LumB
TCGA-D8-A1X9	BRD4132	13.3535	Positive	[Not Available]	Positive	[Not Available]	Indeterminate	Negative	Negative	ER/PR+	RPBC	LumA
TCGA-D8-A1XB	BRD4132	13.1898	Positive	[Not Available]	Positive	[Not Available]	Negative	[Not Evaluated]	Negative	ER/PR+	RPBC	LumA
TCGA-D8-A1XC	BRD4132	13.017	Positive	[Not Available]	Positive	[Not Available]	Negative	[Not Evaluated]	Negative	ER/PR+	RPBC	LumA
TCGA-D8-A1XD	BRD4132	13.1183	Positive	[Not Available]	Positive	[Not Available]	Negative	[Not Evaluated]	Negative	ER/PR+	RPBC	LumA
TCGA-D8-A1XF	BRD4132	13.1508	Positive	[Not Available]	Positive	[Not Available]	Negative	[Not Evaluated]	Negative	ER/PR+	RPBC	LumB
TCGA-D8-A1XG	BRD4132	13.1644	Positive	[Not Available]	Negative	[Not Available]	Negative	[Not Evaluated]	Negative	ER/PR+	RPBC	LumA
TCGA-D8-A1XJ	BRD4132	13.0466	Positive	[Not Available]	Positive	[Not Available]	Positive	[Not Evaluated]	Positive	ER/PR+, HER2+	RPBC	Her2
TCGA-D8-A1XK	BRD4132	12.9561	Negative	[Not Available]	Negative	[Not Available]	Negative	[Not Evaluated]	Negative	TNBC	TNBC	Basal
TCGA-D8-A1XL	BRD4132	13.1038	Positive	[Not Available]	Positive	[Not Available]	Equivocal	Negative	Negative	ER/PR+	RPBC	LumB
TCGA-D8-A1XM	BRD4132	13.1996	Positive	[Not Available]	Positive	[Not Available]	Negative	[Not Evaluated]	Negative	ER/PR+	RPBC	LumA
TCGA-D8-A1XO	BRD4132	13.2336	Positive	[Not Available]	Positive	[Not Available]	Negative	[Not Evaluated]	Negative	ER/PR+	RPBC	LumA
TCGA-D8-A1XQ	BRD4132	13.1516	Negative	[Not Available]	Negative	<10%	Negative	[Not Evaluated]	Negative	TNBC	TNBC	Basal
TCGA-D8-A1XR	BRD4132	12.9541	Positive	[Not Available]	Positive	[Not Available]	Negative	[Not Evaluated]	Negative	ER/PR+	RPBC	LumB
TCGA-D8-A1XT	BRD4132	13.2849	Negative	[Not Available]	Negative	[Not Available]	Positive	[Not Evaluated]	Positive	HER2+	RPBC	Her2
TCGA-D8-A1XU	BRD4132	13.2703	Positive	[Not Available]	Positive	[Not Available]	Negative	[Not Evaluated]	Negative	ER/PR+	RPBC	LumA
TCGA-D8-A1XV	BRD4132	12.8018	Positive	[Not Available]	Positive	[Not Available]	Equivocal	Negative	Negative	ER/PR+	RPBC	LumA
TCGA-D8-A1XW	BRD4132	13.2841	Negative	[Not Available]	Positive	<10%	Negative	[Not Evaluated]	Negative	ER/PR+	RPBC	Normal
TCGA-D8-A1XY	BRD4132	13.1466	Positive	[Not Available]	Positive	[Not Available]	Positive	[Not Evaluated]	Positive	ER/PR+, HER2+	RPBC	LumA
TCGA-D8-A1XZ	BRD4132	12.9037	Positive	[Not Available]	Negative	[Not Available]	Negative	[Not Evaluated]	Negative	ER/PR+	RPBC	LumB
TCGA-D8-A1Y0	BRD4132	13.103	Positive	[Not Available]	Positive	[Not Available]	Negative	[Not Evaluated]	Negative	ER/PR+	RPBC	LumA
TCGA-D8-A1Y1	BRD4132	13.2729	Positive	[Not Available]	Positive	[Not Available]	Negative	[Not Evaluated]	Negative	ER/PR+	RPBC	LumB
TCGA-D8-A1Y2	BRD4132	13.1966	Positive	[Not Available]	Positive	<10%	Indeterminate	Negative	Negative	ER/PR+	RPBC	LumB
TCGA-D8-A1Y3	BRD4132	12.8805	Positive	[Not Available]	Positive	[Not Available]	Indeterminate	Negative	Negative	ER/PR+	RPBC	LumB
TCGA-D8-A27E	BRD4132	12.9524	Positive	[Not Available]	Positive	<10%	Negative	[Not Evaluated]	Negative	ER/PR+	RPBC	LumA
TCGA-D8-A27F	BRD4132	13.0373	Negative	[Not Available]	Negative	[Not Available]	Negative	[Not Evaluated]	Negative	TNBC	TNBC	Basal
TCGA-D8-A27G	BRD4132	13.3368	Positive	[Not Available]	Positive	[Not Available]	Equivocal	Negative	Negative	ER/PR+	RPBC	LumA
TCGA-D8-A27H	BRD4132	13.3864	Negative	[Not Available]	Negative	[Not Available]	Negative	[Not Evaluated]	Negative	TNBC	TNBC	Basal
TCGA-D8-A27I	BRD4132	13.211	Positive	[Not Available]	Positive	[Not Available]	Negative	[Not Evaluated]	Negative	ER/PR+	RPBC	LumA
TCGA-D8-A27K	BRD4132	13.1388	Positive	[Not Available]	Positive	[Not Available]	Negative	[Not Evaluated]	Negative	ER/PR+	RPBC	LumA
TCGA-D8-A27L	BRD4132	13.1395	Positive	[Not Available]	Positive	[Not Available]	Negative	[Not Evaluated]	Negative	ER/PR+	RPBC	LumA
TCGA-D8-A27M	BRD4132	13.3522	Negative	[Not Available]	Negative	[Not Available]	Negative	[Not Evaluated]	Negative	TNBC	TNBC	Basal
TCGA-D8-A27N	BRD4132	13.3205	Positive	[Not Available]	Positive	[Not Available]	Positive	[Not Evaluated]	Positive	ER/PR+, HER2+	RPBC	LumB
TCGA-D8-A27P	BRD4132	13.1714	Positive	[Not Available]	Positive	[Not Available]	Negative	[Not Evaluated]	Negative	ER/PR+	RPBC	LumA
TCGA-D8-A27R	BRD4132	13.2092	Positive	[Not Available]	Positive	[Not Available]	Equivocal	Negative	Negative	ER/PR+	RPBC	LumB
TCGA-D8-A27T	BRD4132	13.177	Positive	[Not Available]	Positive	[Not Available]	Negative	[Not Evaluated]	Negative	ER/PR+	RPBC	LumA
TCGA-D8-A27V	BRD4132	13.2435	Positive	[Not Available]	Positive	<10%	Negative	[Not Evaluated]	Negative	ER/PR+	RPBC	LumA
TCGA-D8-A27W	BRD4132	13.1097	Positive	[Not Available]	Positive	[Not Available]	Equivocal	Positive	Positive	ER/PR+, HER2+	RPBC	LumB
TCGA-D8-A3Z5	BRD4132	13.1554	Positive	[Not Available]	Positive	[Not Available]	Negative	[Not Evaluated]	Negative	ER/PR+	RPBC	LumA
TCGA-D8-A3Z6	BRD4132	13.1989	Positive	[Not Available]	Positive	[Not Available]	Negative	[Not Evaluated]	Negative	ER/PR+	RPBC	LumA
TCGA-D8-A4Z1	BRD4132	13.0897	Positive	70-79%	Positive	10-19%	Negative	[Not Evaluated]	Negative	ER/PR+	RPBC	LumA
TCGA-D8-A73U	BRD4132	13.3001	Positive	70-79%	Positive	70-79%	Negative	Negative	Negative	ER/PR+	RPBC	LumA
TCGA-D8-A73W	BRD4132	13.2887	Positive	70-79%	Negative	[Not Available]	Negative	[Not Evaluated]	Negative	ER/PR+	RPBC	LumA
TCGA-D8-A73X	BRD4132	13.1672	Positive	70-79%	Positive	70-79%	Negative	Negative	Negative	ER/PR+	RPBC	LumA
TCGA-E2-A106	BRD4132	13.3644	Positive	90-99%	Positive	80-89%	Equivocal	Negative	Negative	ER/PR+	RPBC	LumA
TCGA-E2-A107	BRD4132	13.4028	Positive	[Not Available]	Negative	[Not Available]	Equivocal	Negative	Negative	ER/PR+	RPBC	LumA
TCGA-E2-A108	BRD4132	13.2104	Positive	[Not Available]	Positive	[Not Available]	Negative	[Not Evaluated]	Negative	ER/PR+	RPBC	Normal
TCGA-E2-A109	BRD4132	13.1574	Positive	[Not Available]	Negative	[Not Available]	Equivocal	Negative	Negative	ER/PR+	RPBC	LumB
TCGA-E2-A10C	BRD4132	13.2733	Positive	[Not Available]	Positive	[Not Available]	Negative	[Not Evaluated]	Negative	ER/PR+	RPBC	LumB
TCGA-E2-A10E	BRD4132	13.2154	Positive	[Not Available]	Positive	[Not Available]	Equivocal	Negative	Negative	ER/PR+	RPBC	LumA
TCGA-E2-A10F	BRD4132	13.2523	Positive	[Not Available]	Positive	[Not Available]	Equivocal	Negative	Negative	ER/PR+	RPBC	LumA
TCGA-E2-A14N	BRD4132	12.7298	Negative	[Not Available]	Negative	[Not Available]	Negative	[Not Evaluated]	Negative	TNBC	TNBC	Basal
TCGA-E2-A14O	BRD4132	13.1183	Positive	[Not Available]	Positive	[Not Available]	Equivocal	Negative	Negative	ER/PR+	RPBC	LumB
TCGA-E2-A14P	BRD4132	13.2102	Negative	[Not Available]	Negative	[Not Available]	Positive	[Not Evaluated]	Positive	HER2+	RPBC	Her2
TCGA-E2-A14Q	BRD4132	13.2859	Positive	[Not Available]	Positive	[Not Available]	Negative	[Not Evaluated]	Negative	ER/PR+	RPBC	LumA
TCGA-E2-A14R	BRD4132	12.9863	Negative	[Not Available]	Negative	[Not Available]	Negative	[Not Evaluated]	Negative	TNBC	TNBC	Basal
TCGA-E2-A14S	BRD4132	12.8789	Positive	[Not Available]	Positive	[Not Available]	Equivocal	Negative	Negative	ER/PR+	RPBC	LumB
TCGA-E2-A14T	BRD4132	13.2038	Positive	[Not Available]	Positive	[Not Available]	Negative	Negative	Negative	ER/PR+	RPBC	LumA
TCGA-E2-A14U	BRD4132	13.1419	Positive	[Not Available]	Positive	[Not Available]	Equivocal	Negative	Negative	ER/PR+	RPBC	LumA
TCGA-E2-A14V	BRD4132	13.2371	Positive	[Not Available]	Positive	[Not Available]	Positive	[Not Evaluated]	Positive	ER/PR+, HER2+	RPBC	Her2
TCGA-E2-A14X	BRD4132	12.9661	Negative	[Not Available]	Negative	[Not Available]	Negative	[Not Evaluated]	Negative	TNBC	TNBC	Basal
TCGA-E2-A14Y	BRD4132	13.1725	Positive	[Not Available]	Positive	[Not Available]	Equivocal	Positive	Positive	ER/PR+, HER2+	RPBC	Basal
TCGA-E2-A14Z	BRD4132	12.9957	Positive	[Not Available]	Positive	[Not Available]	Negative	[Not Evaluated]	Negative	ER/PR+	RPBC	LumA
TCGA-E2-A150	BRD4132	13.27	Negative	[Not Available]	Negative	[Not Available]	Negative	[Not Evaluated]	Negative	TNBC	TNBC	Basal
TCGA-E2-A152	BRD4132	13.4414	Positive	[Not Available]	Negative	[Not Available]	Positive	[Not Evaluated]	Positive	ER/PR+, HER2+	RPBC	Her2
TCGA-E2-A153	BRD4132	13.3086	Positive	[Not Available]	Positive	[Not Available]	Negative	[Not Evaluated]	Negative	ER/PR+	RPBC	LumA
TCGA-E2-A154	BRD4132	13.0479	Positive	90-99%	Positive	90-99%	Negative	[Not Evaluated]	Negative	ER/PR+	RPBC	LumA
TCGA-E2-A155	BRD4132	13.189	Positive	[Not Available]	Negative	[Not Available]	Negative	[Not Evaluated]	Negative	ER/PR+	RPBC	LumB
TCGA-E2-A156	BRD4132	13.0578	Positive	[Not Available]	Positive	[Not Available]	Negative	[Not Evaluated]	Negative	ER/PR+	RPBC	LumA
TCGA-E2-A158	BRD4132	12.8599	Negative	[Not Available]	Negative	[Not Available]	Negative	[Not Evaluated]	Negative	TNBC	TNBC	Basal
TCGA-E2-A159	BRD4132	13.1854	Negative	[Not Available]	Negative	[Not Available]	[Not Evaluated]	Negative	Negative	TNBC	TNBC	Basal
TCGA-E2-A15A	BRD4132	13.2979	Positive	[Not Available]	Positive	[Not Available]	Negative	[Not Evaluated]	Negative	ER/PR+	RPBC	LumB
TCGA-E2-A15C	BRD4132	13.1617	Positive	[Not Available]	Positive	[Not Available]	Equivocal	Negative	Negative	ER/PR+	RPBC	LumA
TCGA-E2-A15D	BRD4132	13.1187	Positive	[Not Available]	Positive	[Not Available]	Equivocal	Negative	Negative	ER/PR+	RPBC	LumA
TCGA-E2-A15E	BRD4132	13.1488	Positive	[Not Available]	Positive	[Not Available]	[Not Evaluated]	Positive	Positive	ER/PR+, HER2+	RPBC	LumA
TCGA-E2-A15F	BRD4132	13.1708	Positive	90-99%	Positive	90-99%	Negative	[Not Evaluated]	Negative	ER/PR+	RPBC	LumA
TCGA-E2-A15G	BRD4132	13.1392	Positive	[Not Available]	Positive	[Not Available]	Negative	[Not Evaluated]	Negative	ER/PR+	RPBC	LumA
TCGA-E2-A15H	BRD4132	13.1837	Positive	[Not Available]	Positive	[Not Available]	Equivocal	Positive	Positive	ER/PR+, HER2+	RPBC	LumA
TCGA-E2-A15I	BRD4132	13.1543	Positive	90-99%	Positive	90-99%	Equivocal	Negative	Negative	ER/PR+	RPBC	LumA
TCGA-E2-A15J	BRD4132	13.0128	Positive	[Not Available]	Positive	[Not Available]	Equivocal	Negative	Negative	ER/PR+	RPBC	LumA
TCGA-E2-A15K	BRD4132	13.1955	Positive	[Not Available]	Positive	[Not Available]	Equivocal	Negative	Negative	ER/PR+	RPBC	LumB
TCGA-E2-A15L	BRD4132	13.1654	Positive	[Not Available]	Positive	[Not Available]	Equivocal	Negative	Negative	ER/PR+	RPBC	LumA
TCGA-E2-A15M	BRD4132	13.045	Positive	[Not Available]	Positive	[Not Available]	Negative	[Not Evaluated]	Negative	ER/PR+	RPBC	LumA
TCGA-E2-A15O	BRD4132	13.0224	Positive	[Not Available]	Positive	[Not Available]	Equivocal	Negative	Negative	ER/PR+	RPBC	LumA
TCGA-E2-A15P	BRD4132	13.1877	Positive	[Not Available]	Positive	[Not Available]	Negative	[Not Evaluated]	Negative	ER/PR+	RPBC	LumA
TCGA-E2-A15R	BRD4132	12.8716	Positive	[Not Available]	Positive	[Not Available]	Equivocal	Negative	Negative	ER/PR+	RPBC	LumA
TCGA-E2-A15S	BRD4132	12.9544	Positive	[Not Available]	Negative	[Not Available]	Equivocal	Negative	Negative	ER/PR+	RPBC	LumB
TCGA-E2-A15T	BRD4132	13.0209	Positive	[Not Available]	Positive	[Not Available]	Equivocal	Negative	Negative	ER/PR+	RPBC	LumB
TCGA-E2-A1AZ	BRD4132	12.9519	Negative	[Not Available]	Negative	[Not Available]	Indeterminate	Negative	Negative	TNBC	TNBC	Basal
TCGA-E2-A1B0	BRD4132	13.0221	Negative	[Not Available]	Negative	[Not Available]	Positive	[Not Evaluated]	Positive	HER2+	RPBC	Her2
TCGA-E2-A1B1	BRD4132	13.2746	Positive	[Not Available]	Positive	[Not Available]	Equivocal	Positive	Positive	ER/PR+, HER2+	RPBC	LumA
TCGA-E2-A1B4	BRD4132	13.1501	Positive	[Not Available]	Positive	[Not Available]	Negative	[Not Evaluated]	Negative	ER/PR+	RPBC	LumA
TCGA-E2-A1B5	BRD4132	13.169	Positive	[Not Available]	Positive	[Not Available]	Negative	[Not Evaluated]	Negative	ER/PR+	RPBC	LumA
TCGA-E2-A1B6	BRD4132	12.9455	Negative	[Not Available]	Negative	[Not Available]	Equivocal	Negative	Negative	TNBC	TNBC	Basal
TCGA-E2-A1BC	BRD4132	13.1549	Positive	[Not Available]	Positive	[Not Available]	Negative	[Not Evaluated]	Negative	ER/PR+	RPBC	LumA
TCGA-E2-A1BD	BRD4132	13.2105	Positive	[Not Available]	Positive	[Not Available]	Equivocal	Negative	Negative	ER/PR+	RPBC	LumA
TCGA-E2-A1IE	BRD4132	13.0756	Positive	[Not Available]	Positive	[Not Available]	Equivocal	Negative	Negative	ER/PR+	RPBC	LumA
TCGA-E2-A1IF	BRD4132	13.2067	Positive	[Not Available]	Positive	[Not Available]	Negative	[Not Evaluated]	Negative	ER/PR+	RPBC	LumA
TCGA-E2-A1IG	BRD4132	13.2197	Positive	[Not Available]	Positive	[Not Available]	Negative	[Not Evaluated]	Negative	ER/PR+	RPBC	LumA
TCGA-E2-A1II	BRD4132	12.758	Negative	[Not Available]	Positive	[Not Available]	Negative	[Not Evaluated]	Negative	ER/PR+	RPBC	Basal
TCGA-E2-A1IJ	BRD4132	13.2357	Positive	90-99%	Positive	90-99%	Equivocal	Negative	Negative	ER/PR+	RPBC	LumA
TCGA-E2-A1IK	BRD4132	13.0685	Positive	[Not Available]	Positive	[Not Available]	Negative	[Not Evaluated]	Negative	ER/PR+	RPBC	LumA
TCGA-E2-A1IL	BRD4132	13.2378	Positive	[Not Available]	Positive	[Not Available]	Negative	[Not Evaluated]	Negative	ER/PR+	RPBC	LumA
TCGA-E2-A1IN	BRD4132	13.1659	Positive	[Not Available]	Positive	[Not Available]	Negative	[Not Evaluated]	Negative	ER/PR+	RPBC	LumA
TCGA-E2-A1IO	BRD4132	13.2374	Positive	[Not Available]	Positive	[Not Available]	Equivocal	Negative	Negative	ER/PR+	RPBC	LumA
TCGA-E2-A1IU	BRD4132	13.1791	Positive	[Not Available]	Positive	[Not Available]	Negative	[Not Evaluated]	Negative	ER/PR+	RPBC	LumA
TCGA-E2-A1L6	BRD4132	13.0778	Positive	[Not Available]	Positive	[Not Available]	Negative	[Not Evaluated]	Negative	ER/PR+	RPBC	LumA
TCGA-E2-A1L7	BRD4132	12.9357	Negative	[Not Available]	Negative	[Not Available]	Negative	[Not Evaluated]	Negative	TNBC	TNBC	LumB
TCGA-E2-A1L8	BRD4132	13.1098	Positive	[Not Available]	Positive	[Not Available]	Equivocal	Negative	Negative	ER/PR+	RPBC	LumA
TCGA-E2-A1L9	BRD4132	13.2079	Positive	80-89%	Positive	80-89%	Negative	[Not Evaluated]	Negative	ER/PR+	RPBC	LumA
TCGA-E2-A1LA	BRD4132	13.1889	Positive	[Not Available]	Positive	[Not Available]	Equivocal	Negative	Negative	ER/PR+	RPBC	LumA
TCGA-E2-A1LB	BRD4132	13.1202	Negative	[Not Available]	Negative	[Not Available]	Positive	[Not Evaluated]	Positive	HER2+	RPBC	Her2
TCGA-E2-A1LE	BRD4132	13.3329	Negative	[Not Available]	Negative	[Not Available]	Positive	[Not Evaluated]	Positive	HER2+	RPBC	Her2
TCGA-E2-A1LG	BRD4132	13.1805	Negative	[Not Available]	Negative	[Not Available]	Equivocal	Negative	Negative	TNBC	TNBC	Basal
TCGA-E2-A1LH	BRD4132	13.0645	Negative	[Not Available]	Negative	[Not Available]	Negative	[Not Evaluated]	Negative	TNBC	TNBC	Basal
TCGA-E2-A1LI	BRD4132	13.0945	Negative	[Not Available]	Negative	[Not Available]	Equivocal	Negative	Negative	TNBC	TNBC	Basal
TCGA-E2-A1LK	BRD4132	12.9683	Negative	[Not Available]	Negative	[Not Available]	Equivocal	Negative	Negative	TNBC	TNBC	Basal
TCGA-E2-A1LL	BRD4132	13.0717	Negative	[Not Available]	Negative	[Not Available]	Negative	[Not Evaluated]	Negative	TNBC	TNBC	Basal
TCGA-E2-A1LS	BRD4132	12.9466	Negative	[Not Available]	Negative	[Not Available]	Negative	[Not Evaluated]	Negative	TNBC	TNBC	Basal
TCGA-E2-A2P5	BRD4132	13.0417	Positive	[Not Available]	Positive	[Not Available]	[Not Evaluated]	Negative	Negative	ER/PR+	RPBC	LumA
TCGA-E2-A2P6	BRD4132	13.1195	Positive	[Not Available]	Positive	[Not Available]	[Not Evaluated]	Negative	Negative	ER/PR+	RPBC	LumA
TCGA-E2-A3DX	BRD4132	13.1989	Positive	[Not Available]	Positive	[Not Available]	[Not Evaluated]	Positive	Positive	ER/PR+, HER2+	RPBC	LumA
TCGA-E2-A56Z	BRD4132	13.017	Positive	10-19%	Positive	<10%	Equivocal	Negative	Negative	ER/PR+	RPBC	LumB
TCGA-E2-A570	BRD4132	13.0431	Positive	[Not Available]	Positive	[Not Available]	Equivocal	Negative	Negative	ER/PR+	RPBC	LumA
TCGA-E2-A572	BRD4132	13.0523	Positive	[Not Available]	Positive	[Not Available]	Equivocal	Negative	Negative	ER/PR+	RPBC	LumA
TCGA-E2-A573	BRD4132	13.1393	Negative	[Not Available]	Negative	[Not Available]	Equivocal	Negative	Negative	TNBC	TNBC	Basal
TCGA-E2-A574	BRD4132	12.8626	Negative	[Not Available]	Negative	[Not Available]	Equivocal	Negative	Negative	TNBC	TNBC	Basal
TCGA-E2-A576	BRD4132	12.9478	Positive	[Not Available]	Positive	[Not Available]	Equivocal	Negative	Negative	ER/PR+	RPBC	LumA
TCGA-E2-A9RU	BRD4132	13.0948	Positive	70-79%	Negative	[Not Available]	Equivocal	Negative	Negative	ER/PR+	RPBC	LumB
TCGA-E9-A1N4	BRD4132	13.056	Positive	[Not Available]	Positive	[Not Available]	Positive	[Not Evaluated]	Positive	ER/PR+, HER2+	RPBC	LumA
TCGA-E9-A1N5	BRD4132	13.2605	Positive	[Not Available]	Positive	[Not Available]	Positive	[Not Evaluated]	Positive	ER/PR+, HER2+	RPBC	LumA
TCGA-E9-A1N6	BRD4132	13.244	Positive	[Not Available]	Positive	[Not Available]	Positive	[Not Evaluated]	Positive	ER/PR+, HER2+	RPBC	LumB
TCGA-E9-A1N9	BRD4132	13.1033	Negative	[Not Available]	Positive	[Not Available]	Positive	[Not Evaluated]	Positive	ER/PR+, HER2+	RPBC	Basal
TCGA-E9-A1NA	BRD4132	13.3491	Positive	[Not Available]	Positive	[Not Available]	Positive	[Not Evaluated]	Positive	ER/PR+, HER2+	RPBC	LumB
TCGA-E9-A1NC	BRD4132	13.1869	Negative	[Not Available]	Positive	[Not Available]	Positive	[Not Evaluated]	Positive	ER/PR+, HER2+	RPBC	Basal
TCGA-E9-A1ND	BRD4132	13.1303	Negative	[Not Available]	Negative	[Not Available]	Positive	[Not Evaluated]	Positive	HER2+	RPBC	Basal
TCGA-E9-A1NE	BRD4132	13.1959	Positive	[Not Available]	Positive	[Not Available]	Negative	[Not Evaluated]	Negative	ER/PR+	RPBC	LumA
TCGA-E9-A1NF	BRD4132	13.2117	Positive	[Not Available]	Positive	[Not Available]	Negative	[Not Evaluated]	Negative	ER/PR+	RPBC	LumB
TCGA-E9-A1NG	BRD4132	13.3367	Positive	[Not Available]	Positive	[Not Available]	Negative	[Not Evaluated]	Negative	ER/PR+	RPBC	LumA
TCGA-E9-A1NH	BRD4132	13.1747	Positive	[Not Available]	Positive	[Not Available]	Negative	[Not Evaluated]	Negative	ER/PR+	RPBC	LumA
TCGA-E9-A1NI	BRD4132	13.1326	Positive	[Not Available]	Positive	[Not Available]	Negative	[Not Evaluated]	Negative	ER/PR+	RPBC	LumB
TCGA-E9-A1R2	BRD4132	13.1289	Positive	90-99%	Negative	[Not Available]	Equivocal	Negative	Negative	ER/PR+	RPBC	LumA
TCGA-E9-A227	BRD4132	13.0703	Positive	90-99%	Positive	80-89%	Negative	[Not Evaluated]	Negative	ER/PR+	RPBC	LumA
TCGA-E9-A22A	BRD4132	13.2695	Positive	10-19%	Negative	[Not Available]	Negative	[Not Evaluated]	Negative	ER/PR+	RPBC	LumB
TCGA-E9-A22B	BRD4132	13.2015	Positive	10-19%	Negative	[Not Available]	Negative	[Not Evaluated]	Negative	ER/PR+	RPBC	LumA
TCGA-E9-A22D	BRD4132	13.1988	Positive	10-19%	Positive	<10%	Positive	[Not Evaluated]	Positive	ER/PR+, HER2+	RPBC	LumB
TCGA-E9-A22E	BRD4132	13.2756	Positive	10-19%	Positive	<10%	Positive	[Not Evaluated]	Positive	ER/PR+, HER2+	RPBC	LumB
TCGA-E9-A22G	BRD4132	13.0007	Negative	[Not Available]	Negative	[Not Available]	Positive	[Not Evaluated]	Positive	HER2+	RPBC	Basal
TCGA-E9-A22H	BRD4132	13.0692	Positive	<10%	Positive	10-19%	Positive	[Not Evaluated]	Positive	ER/PR+, HER2+	RPBC	LumB
TCGA-E9-A295	BRD4132	13.1835	Positive	80-89%	Positive	80-89%	Positive	[Not Evaluated]	Positive	ER/PR+, HER2+	RPBC	LumA
TCGA-E9-A3X8	BRD4132	13.0704	Positive	20-29%	Positive	20-29%	Positive	[Not Evaluated]	Positive	ER/PR+, HER2+	RPBC	LumA
TCGA-E9-A54X	BRD4132	13.0343	Positive	90-99%	Positive	90-99%	Negative	[Not Evaluated]	Negative	ER/PR+	RPBC	LumB
TCGA-E9-A54Y	BRD4132	12.8066	Positive	90-99%	Positive	50-59%	Negative	[Not Evaluated]	Negative	ER/PR+	RPBC	LumB
TCGA-E9-A5FK	BRD4132	13.1531	Positive	80-89%	Positive	70-79%	Negative	[Not Evaluated]	Negative	ER/PR+	RPBC	LumA
TCGA-E9-A5FL	BRD4132	13.0603	Negative	[Not Available]	Negative	[Not Available]	Negative	[Not Evaluated]	Negative	TNBC	TNBC	Basal
TCGA-E9-A6HE	BRD4132	13.1809	Positive	90-99%	Positive	90-99%	Negative	Negative	Negative	ER/PR+	RPBC	LumA
TCGA-EW-A1IW	BRD4132	13.1578	Positive	90-99%	Positive	90-99%	Positive	[Not Evaluated]	Positive	ER/PR+, HER2+	RPBC	LumA
TCGA-EW-A1IX	BRD4132	13.2458	Positive	90-99%	Positive	90-99%	Negative	[Not Evaluated]	Negative	ER/PR+	RPBC	LumA
TCGA-EW-A1IY	BRD4132	12.9758	Positive	90-99%	Positive	90-99%	Negative	[Not Evaluated]	Negative	ER/PR+	RPBC	LumB
TCGA-EW-A1IZ	BRD4132	13.1246	Positive	90-99%	Positive	90-99%	Negative	[Not Evaluated]	Negative	ER/PR+	RPBC	LumA
TCGA-EW-A1J1	BRD4132	13.1822	Positive	90-99%	Positive	90-99%	Negative	[Not Evaluated]	Negative	ER/PR+	RPBC	LumA
TCGA-EW-A1J2	BRD4132	13.227	Positive	90-99%	Positive	90-99%	Negative	[Not Evaluated]	Negative	ER/PR+	RPBC	LumA
TCGA-EW-A1J3	BRD4132	13.0777	Positive	90-99%	Positive	90-99%	Positive	[Not Evaluated]	Positive	ER/PR+, HER2+	RPBC	LumA
TCGA-EW-A1J5	BRD4132	13.1426	Positive	90-99%	Positive	90-99%	Negative	[Not Evaluated]	Negative	ER/PR+	RPBC	LumA
TCGA-EW-A1J6	BRD4132	12.8159	Positive	90-99%	Positive	90-99%	Negative	[Not Evaluated]	Negative	ER/PR+	RPBC	LumB
TCGA-EW-A1OV	BRD4132	13.1323	Negative	<10%	Negative	<10%	Negative	Negative	Negative	TNBC	TNBC	Her2
TCGA-EW-A1OW	BRD4132	13.016	Negative	<10%	Negative	<10%	Negative	[Not Evaluated]	Negative	TNBC	TNBC	Basal
TCGA-EW-A1OX	BRD4132	13.0913	Positive	90-99%	Positive	90-99%	Negative	[Not Evaluated]	Negative	ER/PR+	RPBC	LumB
TCGA-EW-A1OY	BRD4132	12.9382	Positive	90-99%	Positive	90-99%	Negative	Negative	Negative	ER/PR+	RPBC	LumB
TCGA-EW-A1OZ	BRD4132	13.1058	Positive	90-99%	Negative	<10%	Equivocal	Positive	Positive	ER/PR+, HER2+	RPBC	LumB
TCGA-EW-A1P0	BRD4132	12.9613	Positive	90-99%	Negative	<10%	Negative	[Not Evaluated]	Negative	ER/PR+	RPBC	LumB
TCGA-EW-A1P1	BRD4132	13.1248	Negative	<10%	Negative	<10%	Equivocal	Negative	Negative	TNBC	TNBC	Normal
TCGA-EW-A1P3	BRD4132	13.1051	Positive	90-99%	Positive	90-99%	Negative	[Not Evaluated]	Negative	ER/PR+	RPBC	LumA
TCGA-EW-A1P4	BRD4132	13.1845	Negative	<10%	Negative	<10%	Negative	[Not Evaluated]	Negative	TNBC	TNBC	Basal
TCGA-EW-A1P5	BRD4132	13.2396	Positive	90-99%	Positive	90-99%	Negative	Negative	Negative	ER/PR+	RPBC	LumA
TCGA-EW-A1P6	BRD4132	13.0596	Positive	90-99%	Positive	90-99%	Negative	[Not Evaluated]	Negative	ER/PR+	RPBC	LumA
TCGA-EW-A1P7	BRD4132	13.2203	Negative	<10%	Negative	<10%	Equivocal	Negative	Negative	TNBC	TNBC	Normal
TCGA-EW-A1P8	BRD4132	13.1906	Negative	<10%	Negative	<10%	Negative	[Not Evaluated]	Negative	TNBC	TNBC	Basal
TCGA-EW-A1PA	BRD4132	13.1303	Positive	90-99%	Positive	90-99%	Negative	[Not Evaluated]	Negative	ER/PR+	RPBC	LumA
TCGA-EW-A1PB	BRD4132	12.9616	Negative	<10%	Negative	<10%	Negative	[Not Evaluated]	Negative	TNBC	TNBC	Basal
TCGA-EW-A1PC	BRD4132	13.1345	Positive	90-99%	Positive	50-59%	Negative	[Not Evaluated]	Negative	ER/PR+	RPBC	LumB
TCGA-EW-A1PE	BRD4132	13.258	Positive	90-99%	Positive	90-99%	Negative	[Not Evaluated]	Negative	ER/PR+	RPBC	LumA
TCGA-EW-A1PF	BRD4132	13.3228	Positive	90-99%	Positive	90-99%	Negative	[Not Evaluated]	Negative	ER/PR+	RPBC	LumA
TCGA-EW-A1PG	BRD4132	13.0445	Positive	90-99%	Positive	90-99%	Equivocal	Negative	Negative	ER/PR+	RPBC	Normal
TCGA-EW-A1PH	BRD4132	13.146	Negative	<10%	Negative	<10%	Negative	[Not Evaluated]	Negative	TNBC	TNBC	Basal
TCGA-EW-A2FR	BRD4132	13.3985	Negative	<10%	Negative	<10%	Equivocal	Positive	Positive	HER2+	RPBC	Her2
TCGA-EW-A2FS	BRD4132	13.0616	Positive	90-99%	Negative	<10%	Negative	[Not Evaluated]	Negative	ER/PR+	RPBC	LumA
TCGA-EW-A2FV	BRD4132	13.3401	Positive	90-99%	Positive	90-99%	Negative	[Not Evaluated]	Negative	ER/PR+	RPBC	LumA
TCGA-EW-A2FW	BRD4132	13.1577	Positive	90-99%	Positive	90-99%	Negative	[Not Evaluated]	Negative	ER/PR+	RPBC	LumB
TCGA-EW-A3E8	BRD4132	13.1586	Positive	[Not Available]	Negative	[Not Available]	Negative	[Not Evaluated]	Negative	ER/PR+	RPBC	LumA
TCGA-EW-A3U0	BRD4132	13.0305	Negative	[Not Available]	Negative	[Not Available]	Negative	[Not Evaluated]	Negative	TNBC	TNBC	Basal
TCGA-EW-A423	BRD4132	13.1465	Positive	50-59%	Positive	<10%	Negative	[Not Evaluated]	Negative	ER/PR+	RPBC	LumA
TCGA-EW-A424	BRD4132	13.1264	Positive	50-59%	Positive	[Not Available]	Positive	[Not Evaluated]	Positive	ER/PR+, HER2+	RPBC	LumA
TCGA-EW-A6S9	BRD4132	13.3363	Positive	50-59%	Positive	[Not Available]	Positive	[Not Evaluated]	Positive	ER/PR+, HER2+	RPBC	LumA
TCGA-EW-A6SB	BRD4132	12.9435	Negative	[Not Available]	Negative	[Not Available]	Negative	[Not Evaluated]	Negative	TNBC	TNBC	Basal
TCGA-EW-A6SC	BRD4132	13.1634	Positive	50-59%	Positive	40-49%	Negative	[Not Evaluated]	Negative	ER/PR+	RPBC	LumA
TCGA-GI-A2C8	BRD4132	13.2281	Positive	90-99%	Positive	<10%	Negative	Negative	Negative	ER/PR+	RPBC	LumA
TCGA-GI-A2C9	BRD4132	13.1343	Negative	[Not Available]	Negative	[Not Available]	Negative	[Not Evaluated]	Negative	TNBC	TNBC	Basal
TCGA-GM-A2D9	BRD4132	13.0786	Positive	90-99%	Positive	40-49%	[Not Evaluated]	Negative	Negative	ER/PR+	RPBC	LumA
TCGA-GM-A2DA	BRD4132	12.981	Positive	90-99%	Positive	50-59%	Equivocal	Positive	Positive	ER/PR+, HER2+	RPBC	LumA
TCGA-GM-A2DB	BRD4132	12.9644	Negative	<10%	Negative	<10%	Negative	Negative	Negative	TNBC	TNBC	Her2
TCGA-GM-A2DC	BRD4132	13.074	Positive	90-99%	Positive	90-99%	[Not Evaluated]	Negative	Negative	ER/PR+	RPBC	LumA
TCGA-GM-A2DD	BRD4132	13.1616	Negative	<10%	Negative	<10%	Equivocal	Negative	Negative	TNBC	TNBC	Normal
TCGA-GM-A2DF	BRD4132	13.0439	Negative	<10%	Negative	<10%	Negative	Negative	Negative	TNBC	TNBC	Basal
TCGA-GM-A2DH	BRD4132	13.0731	Negative	<10%	Negative	<10%	Negative	Negative	Negative	TNBC	TNBC	Her2
TCGA-GM-A2DI	BRD4132	13.2383	Negative	<10%	Negative	<10%	[Not Evaluated]	Negative	Negative	TNBC	TNBC	LumA
TCGA-GM-A2DK	BRD4132	13.264	Positive	90-99%	Negative	<10%	Negative	[Not Evaluated]	Negative	ER/PR+	RPBC	LumA
TCGA-GM-A2DL	BRD4132	13.2623	Positive	90-99%	Positive	90-99%	Negative	[Not Evaluated]	Negative	ER/PR+	RPBC	LumA
TCGA-GM-A2DM	BRD4132	13.0245	Positive	40-49%	Positive	30-39%	Negative	[Not Evaluated]	Negative	ER/PR+	RPBC	LumA
TCGA-GM-A2DN	BRD4132	13.1542	Positive	90-99%	Positive	90-99%	Negative	[Not Evaluated]	Negative	ER/PR+	RPBC	LumA
TCGA-GM-A2DO	BRD4132	12.9021	Positive	90-99%	Positive	90-99%	Negative	[Not Evaluated]	Negative	ER/PR+	RPBC	LumB
TCGA-GM-A3NW	BRD4132	13.0693	Negative	[Not Available]	Positive	20-29%	Equivocal	Negative	Negative	ER/PR+	RPBC	LumA
TCGA-GM-A3NY	BRD4132	13.0221	Positive	90-99%	Positive	20-29%	Negative	[Not Evaluated]	Negative	ER/PR+	RPBC	LumA
TCGA-GM-A3XG	BRD4132	13.0773	Positive	90-99%	Positive	90-99%	Negative	Negative	Negative	ER/PR+	RPBC	LumA
TCGA-GM-A3XL	BRD4132	12.8735	Negative	<10%	Negative	<10%	[Not Evaluated]	Negative	Negative	TNBC	TNBC	Basal
TCGA-GM-A3XN	BRD4132	13.1714	Positive	80-89%	Positive	90-99%	Negative	Negative	Negative	ER/PR+	RPBC	LumA
TCGA-GM-A4E0	BRD4132	13.0816	Positive	90-99%	Positive	90-99%	[Not Evaluated]	Negative	Negative	ER/PR+	RPBC	LumA
TCGA-GM-A5PV	BRD4132	13.1091	Positive	90-99%	Positive	30-39%	[Not Evaluated]	Negative	Negative	ER/PR+	RPBC	LumA
TCGA-GM-A5PX	BRD4132	13.1392	Positive	90-99%	Positive	90-99%	Negative	Negative	Negative	ER/PR+	RPBC	LumA
TCGA-HN-A2NL	BRD4132	12.5664	Negative	[Not Available]	Negative	[Not Available]	Negative	[Not Evaluated]	Negative	TNBC	TNBC	Basal
TCGA-HN-A2OB	BRD4132	13.1873	Positive	[Not Available]	Positive	[Not Available]	Negative	Negative	Negative	ER/PR+	RPBC	LumA
TCGA-JL-A3YW	BRD4132	13.3188	Positive	30-39%	Positive	30-39%	Positive	[Not Evaluated]	Positive	ER/PR+, HER2+	RPBC	Her2
TCGA-JL-A3YX	BRD4132	13.1075	Positive	30-39%	Positive	30-39%	Positive	[Not Evaluated]	Positive	ER/PR+, HER2+	RPBC	LumA
TCGA-LD-A66U	BRD4132	13.122	Positive	90-99%	Positive	90-99%	Negative	[Not Evaluated]	Negative	ER/PR+	RPBC	LumA
TCGA-LD-A74U	BRD4132	13.199	Positive	<10%	Negative	<10%	Negative	[Not Evaluated]	Negative	ER/PR+	RPBC	LumA
TCGA-LD-A7W5	BRD4132	13.1642	Positive	90-99%	Positive	[Not Available]	Negative	[Not Evaluated]	Negative	ER/PR+	RPBC	LumA
TCGA-LD-A7W6	BRD4132	13.0594	Positive	90-99%	Positive	[Not Available]	Negative	[Not Evaluated]	Negative	ER/PR+	RPBC	LumA
TCGA-LD-A9QF	BRD4132	13.27	Negative	[Not Available]	Negative	[Not Available]	Positive	[Not Evaluated]	Positive	HER2+	RPBC	Normal
TCGA-LL-A440	BRD4132	13.1722	Positive	90-99%	Positive	90-99%	Equivocal	Negative	Negative	ER/PR+	RPBC	LumA
TCGA-LL-A441	BRD4132	13.1469	Negative	[Not Available]	Negative	[Not Available]	Negative	[Not Evaluated]	Negative	TNBC	TNBC	Normal
TCGA-LL-A442	BRD4132	12.9036	Positive	90-99%	Positive	90-99%	Equivocal	Negative	Negative	ER/PR+	RPBC	LumA
TCGA-LL-A50Y	BRD4132	13.1752	Positive	90-99%	Positive	90-99%	Equivocal	Negative	Negative	ER/PR+	RPBC	LumA
TCGA-LL-A5YL	BRD4132	13.1415	Positive	90-99%	Negative	<10%	Positive	Negative	Negative	ER/PR+	RPBC	LumA
TCGA-LL-A5YM	BRD4132	13.072	Positive	90-99%	Positive	90-99%	Equivocal	Positive	Positive	ER/PR+, HER2+	RPBC	LumB
TCGA-LL-A5YN	BRD4132	13.0351	Positive	90-99%	Positive	90-99%	Equivocal	Positive	Positive	ER/PR+, HER2+	RPBC	LumA
TCGA-LL-A5YO	BRD4132	13.1224	Negative	[Not Available]	Negative	[Not Available]	Negative	[Not Evaluated]	Negative	TNBC	TNBC	Her2
TCGA-LL-A5YP	BRD4132	13.2456	Positive	<10%	Negative	<10%	Negative	Positive	Positive	ER/PR+, HER2+	RPBC	Basal
TCGA-LL-A6FP	BRD4132	13.176	Positive	90-99%	Positive	20-29%	Equivocal	Negative	Negative	ER/PR+	RPBC	LumA
TCGA-LL-A6FQ	BRD4132	13.1464	Positive	90-99%	Positive	80-89%	Negative	[Not Evaluated]	Negative	ER/PR+	RPBC	LumA
TCGA-LL-A6FR	BRD4132	13.13	Negative	[Not Available]	Positive	<10%	Equivocal	Positive	Positive	ER/PR+, HER2+	RPBC	Basal
TCGA-LL-A73Y	BRD4132	13.1637	Negative	[Not Available]	Negative	[Not Available]	Negative	[Not Evaluated]	Negative	TNBC	TNBC	Basal
TCGA-LL-A73Z	BRD4132	13.1442	Positive	10-19%	Positive	<10%	Equivocal	Negative	Negative	ER/PR+	RPBC	Normal
TCGA-LL-A740	BRD4132	13.3101	Negative	[Not Available]	Negative	[Not Available]	Equivocal	Negative	Negative	TNBC	TNBC	LumA
TCGA-LL-A7SZ	BRD4132	12.9298	Positive	90-99%	Positive	90-99%	Negative	[Not Evaluated]	Negative	ER/PR+	RPBC	LumA
TCGA-LL-A7T0	BRD4132	13.1021	Positive	90-99%	Positive	<10%	Positive	[Not Evaluated]	Positive	ER/PR+, HER2+	RPBC	LumB
TCGA-LL-A8F5	BRD4132	13.1833	Positive	20-29%	Negative	<10%	Negative	[Not Evaluated]	Negative	ER/PR+	RPBC	Basal
TCGA-LL-A9Q3	BRD4132	13.3678	Positive	90-99%	Positive	<10%	Positive	[Not Evaluated]	Positive	ER/PR+, HER2+	RPBC	LumA
TCGA-LQ-A4E4	BRD4132	13.0123	Positive	90-99%	Positive	90-99%	[Not Evaluated]	Negative	Negative	ER/PR+	RPBC	LumA
TCGA-MS-A51U	BRD4132	13.2049	Positive	90-99%	Positive	20-29%	Negative	Negative	Negative	ER/PR+	RPBC	LumA
TCGA-OK-A5Q2	BRD4132	13.1959	Positive	90-99%	Positive	20-29%	Negative	[Not Evaluated]	Negative	ER/PR+	RPBC	LumA
TCGA-OL-A5D6	BRD4132	13.2044	Negative	[Not Available]	Negative	[Not Available]	[Not Evaluated]	Negative	Negative	TNBC	TNBC	Normal
TCGA-OL-A5D7	BRD4132	12.8956	Negative	[Not Available]	Negative	[Not Available]	[Not Evaluated]	Negative	Negative	TNBC	TNBC	Basal
TCGA-OL-A5D8	BRD4132	13.2066	Positive	90-99%	Positive	90-99%	[Not Evaluated]	Negative	Negative	ER/PR+	RPBC	LumA
TCGA-OL-A5DA	BRD4132	13.1071	Positive	60-69%	Positive	60-69%	[Not Evaluated]	Negative	Negative	ER/PR+	RPBC	LumA
TCGA-OL-A5RU	BRD4132	13.18	Positive	90-99%	Positive	80-89%	[Not Evaluated]	Negative	Negative	ER/PR+	RPBC	LumA
TCGA-OL-A5RV	BRD4132	13.1701	Positive	90-99%	Positive	90-99%	[Not Evaluated]	Negative	Negative	ER/PR+	RPBC	LumA
TCGA-OL-A5RW	BRD4132	13.2106	Negative	[Not Available]	Negative	[Not Available]	[Not Evaluated]	Negative	Negative	TNBC	TNBC	Basal
TCGA-OL-A5RX	BRD4132	13.1692	Positive	90-99%	Positive	90-99%	[Not Evaluated]	Negative	Negative	ER/PR+	RPBC	LumA
TCGA-OL-A5RY	BRD4132	13.2415	Positive	10-19%	Negative	[Not Available]	[Not Evaluated]	Positive	Positive	ER/PR+, HER2+	RPBC	Normal
TCGA-OL-A5RZ	BRD4132	13.128	Positive	30-39%	Negative	<10%	[Not Evaluated]	Positive	Positive	ER/PR+, HER2+	RPBC	Her2
TCGA-OL-A5S0	BRD4132	13.13	Positive	30-39%	Negative	[Not Available]	[Not Evaluated]	Positive	Positive	ER/PR+, HER2+	RPBC	Basal
TCGA-OL-A66H	BRD4132	13.0077	Positive	90-99%	Positive	80-89%	[Not Evaluated]	Negative	Negative	ER/PR+	RPBC	LumA
TCGA-OL-A66I	BRD4132	13.163	Negative	[Not Available]	Negative	[Not Available]	[Not Evaluated]	Negative	Negative	TNBC	TNBC	Basal
TCGA-OL-A66J	BRD4132	13.0779	Positive	90-99%	Positive	50-59%	[Not Evaluated]	Negative	Negative	ER/PR+	RPBC	LumA
TCGA-OL-A66K	BRD4132	13.0857	Positive	70-79%	Positive	90-99%	Equivocal	Negative	Negative	ER/PR+	RPBC	LumA
TCGA-OL-A66L	BRD4132	13.0786	Positive	90-99%	Positive	90-99%	[Not Evaluated]	Negative	Negative	ER/PR+	RPBC	LumA
TCGA-OL-A66N	BRD4132	13.2479	Positive	80-89%	Negative	[Not Available]	[Not Evaluated]	Negative	Negative	ER/PR+	RPBC	LumA
TCGA-OL-A66O	BRD4132	13.0178	Positive	90-99%	Positive	90-99%	[Not Evaluated]	Negative	Negative	ER/PR+	RPBC	LumA
TCGA-OL-A66P	BRD4132	13.0598	Negative	[Not Available]	Negative	[Not Available]	[Not Evaluated]	Negative	Negative	TNBC	TNBC	Her2
TCGA-OL-A6VO	BRD4132	12.9326	Negative	[Not Available]	Negative	[Not Available]	Negative	Negative	Negative	TNBC	TNBC	Basal
TCGA-OL-A6VQ	BRD4132	13.2461	Positive	90-99%	Positive	10-19%	[Not Evaluated]	Negative	Negative	ER/PR+	RPBC	LumA
TCGA-OL-A6VR	BRD4132	13.0237	Positive	30-39%	Positive	90-99%	Negative	Negative	Negative	ER/PR+	RPBC	LumA
TCGA-OL-A97C	BRD4132	13.1693	Negative	[Not Available]	Negative	[Not Available]	[Not Evaluated]	Negative	Negative	TNBC	TNBC	Normal
TCGA-PE-A5DC	BRD4132	13.244	Positive	[Not Available]	Positive	[Not Available]	Positive	[Not Evaluated]	Positive	ER/PR+, HER2+	RPBC	LumA
TCGA-PE-A5DD	BRD4132	13.1893	Positive	[Not Available]	Negative	[Not Available]	Positive	Positive	Positive	ER/PR+, HER2+	RPBC	LumA
TCGA-PE-A5DE	BRD4132	13.2664	Positive	[Not Available]	Positive	[Not Available]	Negative	[Not Evaluated]	Negative	ER/PR+	RPBC	LumA
TCGA-S3-A6ZF	BRD4132	13.2471	Positive	90-99%	Positive	40-49%	Equivocal	Negative	Negative	ER/PR+	RPBC	LumB
TCGA-S3-A6ZG	BRD4132	13.1668	Positive	90-99%	Positive	80-89%	Negative	[Not Evaluated]	Negative	ER/PR+	RPBC	LumA
TCGA-S3-A6ZH	BRD4132	13.279	Positive	90-99%	Positive	80-89%	Equivocal	Negative	Negative	ER/PR+	RPBC	LumA
TCGA-S3-AA0Z	BRD4132	13.0379	Positive	90-99%	Positive	<10%	Equivocal	Negative	Negative	ER/PR+	RPBC	Basal
TCGA-S3-AA10	BRD4132	13.0926	Negative	[Not Available]	Negative	[Not Available]	Negative	[Not Evaluated]	Negative	TNBC	TNBC	Basal
TCGA-S3-AA11	BRD4132	13.0355	Positive	90-99%	Positive	60-69%	Equivocal	Negative	Negative	ER/PR+	RPBC	LumA
TCGA-S3-AA12	BRD4132	13.1286	Positive	90-99%	Negative	[Not Available]	Negative	Negative	Negative	ER/PR+	RPBC	LumA
TCGA-S3-AA14	BRD4132	13.1454	Positive	70-79%	Positive	70-79%	Positive	[Not Evaluated]	Positive	ER/PR+, HER2+	RPBC	LumA
TCGA-S3-AA15	BRD4132	12.9898	Negative	[Not Available]	Negative	[Not Available]	Negative	[Not Evaluated]	Negative	TNBC	TNBC	Basal
TCGA-S3-AA17	BRD4132	13.1764	Positive	90-99%	Positive	70-79%	Equivocal	Negative	Negative	ER/PR+	RPBC	LumB
TCGA-UL-AAZ6	BRD4132	13.207	Positive	90-99%	Positive	<10%	Positive	[Not Evaluated]	Positive	ER/PR+, HER2+	RPBC	LumA
TCGA-UU-A93S	BRD4132	13.1439	Negative	[Not Available]	Negative	[Not Available]	Positive	[Not Evaluated]	Positive	HER2+	RPBC	Her2
TCGA-V7-A7HQ	BRD4132	13.0748	Positive	60-69%	Positive	80-89%	[Not Evaluated]	Negative	Negative	ER/PR+	RPBC	LumA
TCGA-W8-A86G	BRD4132	13.0628	Positive	90-99%	Positive	70-79%	Negative	[Not Evaluated]	Negative	ER/PR+	RPBC	LumA
TCGA-WT-AB44	BRD4132	13.1215	Positive	90-99%	Positive	90-99%	Negative	[Not Evaluated]	Negative	ER/PR+	RPBC	LumA
TCGA-XX-A899	BRD4132	13.1698	Positive	90-99%	Positive	70-79%	Negative	[Not Evaluated]	Negative	ER/PR+	RPBC	LumA
TCGA-XX-A89A	BRD4132	13.1428	Positive	70-79%	Positive	70-79%	Negative	[Not Evaluated]	Negative	ER/PR+	RPBC	LumA
TCGA-Z7-A8R5	BRD4132	13.1035	Positive	[Not Available]	Positive	[Not Available]	Negative	[Not Evaluated]	Negative	ER/PR+	RPBC	LumA
TCGA-Z7-A8R6	BRD4132	13.1814	Positive	[Not Available]	Positive	[Not Available]	Negative	[Not Evaluated]	Negative	ER/PR+	RPBC	LumB
TCGA-3C-AAAU	BRD6340	14.3426	Positive	50-59%	Positive	50-59%	Negative	[Not Evaluated]	Negative	ER/PR+	RPBC	LumA
TCGA-3C-AALI	BRD6340	14.4503	Positive	<10%	Positive	<10%	Positive	[Not Evaluated]	Positive	ER/PR+, HER2+	RPBC	Her2
TCGA-3C-AALK	BRD6340	14.3857	Positive	70-79%	Positive	80-89%	Positive	[Not Evaluated]	Positive	ER/PR+, HER2+	RPBC	LumA
TCGA-5L-AAT0	BRD6340	14.2829	Positive	70-79%	Positive	50-59%	Negative	[Not Evaluated]	Negative	ER/PR+	RPBC	LumA
TCGA-5T-A9QA	BRD6340	14.2914	Positive	70-79%	Negative	[Not Available]	Equivocal	Negative	Negative	ER/PR+	RPBC	LumB
TCGA-A1-A0SB	BRD6340	14.4146	Positive	70-79%	Negative	[Not Available]	Negative	[Not Evaluated]	Negative	ER/PR+	RPBC	Normal
TCGA-A1-A0SD	BRD6340	14.5529	Positive	90-99%	Positive	90-99%	Negative	[Not Evaluated]	Negative	ER/PR+	RPBC	LumA
TCGA-A1-A0SE	BRD6340	14.3622	Positive	80-89%	Positive	90-99%	Negative	Negative	Negative	ER/PR+	RPBC	LumA
TCGA-A1-A0SF	BRD6340	14.3986	Positive	90-99%	Positive	90-99%	Negative	[Not Evaluated]	Negative	ER/PR+	RPBC	LumA
TCGA-A1-A0SG	BRD6340	14.4416	Positive	90-99%	Positive	90-99%	Negative	[Not Evaluated]	Negative	ER/PR+	RPBC	LumA
TCGA-A1-A0SH	BRD6340	14.4611	Negative	[Not Available]	Positive	90-99%	Equivocal	Negative	Negative	ER/PR+	RPBC	LumA
TCGA-A1-A0SI	BRD6340	14.2363	Positive	50-59%	Positive	10-19%	Negative	[Not Evaluated]	Negative	ER/PR+	RPBC	LumB
TCGA-A1-A0SJ	BRD6340	14.5726	Positive	70-79%	Positive	10-19%	Equivocal	Negative	Negative	ER/PR+	RPBC	LumA
TCGA-A1-A0SK	BRD6340	14.3296	Negative	[Not Available]	Negative	[Not Available]	Negative	[Not Evaluated]	Negative	TNBC	TNBC	Basal
TCGA-A1-A0SN	BRD6340	14.4053	Positive	90-99%	Positive	60-69%	Positive	[Not Evaluated]	Positive	ER/PR+, HER2+	RPBC	LumB
TCGA-A1-A0SO	BRD6340	14.0102	Negative	[Not Available]	Negative	[Not Available]	Equivocal	Negative	Negative	TNBC	TNBC	Basal
TCGA-A1-A0SP	BRD6340	14.1935	Negative	[Not Available]	Negative	[Not Available]	Negative	[Not Evaluated]	Negative	TNBC	TNBC	Basal
TCGA-A1-A0SQ	BRD6340	14.3345	Positive	90-99%	Positive	90-99%	Negative	[Not Evaluated]	Negative	ER/PR+	RPBC	LumA
TCGA-A2-A04N	BRD6340	14.4008	Positive	[Not Available]	Positive	[Not Available]	[Not Evaluated]	Negative	Negative	ER/PR+	RPBC	LumA
TCGA-A2-A04P	BRD6340	14.1823	Negative	<10%	Negative	<10%	[Not Evaluated]	Negative	Negative	TNBC	TNBC	Basal
TCGA-A2-A04Q	BRD6340	14.1901	Negative	<10%	Negative	<10%	Equivocal	Negative	Negative	TNBC	TNBC	Basal
TCGA-A2-A04R	BRD6340	14.4574	Positive	60-69%	Positive	80-89%	Equivocal	Negative	Negative	ER/PR+	RPBC	LumB
TCGA-A2-A04T	BRD6340	14.3074	Negative	<10%	Negative	<10%	Equivocal	Negative	Negative	TNBC	TNBC	Basal
TCGA-A2-A04U	BRD6340	14.1726	Negative	<10%	Negative	<10%	Negative	Positive	Positive	HER2+	RPBC	Basal
TCGA-A2-A04V	BRD6340	14.4014	Positive	90-99%	Positive	10-19%	Equivocal	Negative	Negative	ER/PR+	RPBC	LumA
TCGA-A2-A04W	BRD6340	14.4862	Negative	<10%	Negative	<10%	Positive	Positive	Positive	HER2+	RPBC	Her2
TCGA-A2-A04X	BRD6340	14.3405	Positive	80-89%	Positive	50-59%	Positive	Positive	Positive	ER/PR+, HER2+	RPBC	Her2
TCGA-A2-A04Y	BRD6340	14.3875	Positive	90-99%	Positive	10-19%	Negative	Negative	Negative	ER/PR+	RPBC	LumB
TCGA-A2-A0CK	BRD6340	14.3959	Positive	40-49%	Positive	80-89%	Negative	Negative	Negative	ER/PR+	RPBC	LumA
TCGA-A2-A0CL	BRD6340	14.1571	Positive	20-29%	Positive	<10%	Negative	Negative	Negative	ER/PR+	RPBC	Normal
TCGA-A2-A0CM	BRD6340	14.091	Negative	<10%	Negative	<10%	Negative	[Not Evaluated]	Negative	TNBC	TNBC	Basal
TCGA-A2-A0CO	BRD6340	14.3579	Positive	40-49%	Positive	20-29%	Negative	Negative	Negative	ER/PR+	RPBC	LumA
TCGA-A2-A0CP	BRD6340	14.4548	Positive	90-99%	Positive	90-99%	[Not Evaluated]	Negative	Negative	ER/PR+	RPBC	LumA
TCGA-A2-A0CQ	BRD6340	14.3018	Positive	90-99%	Positive	90-99%	Equivocal	Negative	Negative	ER/PR+	RPBC	LumA
TCGA-A2-A0CR	BRD6340	14.346	Positive	60-69%	Positive	80-89%	Negative	Negative	Negative	ER/PR+	RPBC	LumA
TCGA-A2-A0CS	BRD6340	14.4644	Positive	80-89%	Positive	80-89%	Equivocal	Negative	Negative	ER/PR+	RPBC	LumA
TCGA-A2-A0CT	BRD6340	14.4644	Positive	90-99%	Negative	<10%	Equivocal	Negative	Negative	ER/PR+	RPBC	LumA
TCGA-A2-A0CU	BRD6340	14.5108	Positive	90-99%	Positive	<10%	Equivocal	Negative	Negative	ER/PR+	RPBC	LumA
TCGA-A2-A0CV	BRD6340	14.5018	Positive	90-99%	Positive	90-99%	Negative	Negative	Negative	ER/PR+	RPBC	LumA
TCGA-A2-A0CW	BRD6340	14.4141	Positive	90-99%	Positive	10-19%	Equivocal	Negative	Negative	ER/PR+	RPBC	LumB
TCGA-A2-A0CX	BRD6340	14.1853	Positive	[Not Available]	Negative	<10%	Positive	[Not Evaluated]	Positive	ER/PR+, HER2+	RPBC	Her2
TCGA-A2-A0CY	BRD6340	14.3095	Positive	90-99%	Positive	10-19%	Negative	Negative	Negative	ER/PR+	RPBC	LumB
TCGA-A2-A0CZ	BRD6340	14.4809	Positive	90-99%	Positive	20-29%	Negative	Negative	Negative	ER/PR+	RPBC	Normal
TCGA-A2-A0D0	BRD6340	14.3273	Negative	<10%	Negative	<10%	Negative	Negative	Negative	TNBC	TNBC	Basal
TCGA-A2-A0D1	BRD6340	14.2807	Negative	<10%	Negative	<10%	Positive	Positive	Positive	HER2+	RPBC	Her2
TCGA-A2-A0D2	BRD6340	14.3383	Negative	<10%	Negative	<10%	Negative	Negative	Negative	TNBC	TNBC	Basal
TCGA-A2-A0D3	BRD6340	14.2507	Positive	90-99%	Positive	90-99%	Negative	Negative	Negative	ER/PR+	RPBC	LumA
TCGA-A2-A0D4	BRD6340	14.4165	Positive	90-99%	Positive	10-19%	Negative	Negative	Negative	ER/PR+	RPBC	LumB
TCGA-A2-A0EM	BRD6340	14.3547	Positive	[Not Available]	Positive	[Not Available]	[Not Evaluated]	Negative	Negative	ER/PR+	RPBC	LumA
TCGA-A2-A0EN	BRD6340	14.3672	Positive	[Not Available]	Positive	50-59%	Equivocal	Negative	Negative	ER/PR+	RPBC	LumA
TCGA-A2-A0EO	BRD6340	14.4221	Positive	[Not Available]	Positive	[Not Available]	Negative	Negative	Negative	ER/PR+	RPBC	LumA
TCGA-A2-A0EP	BRD6340	14.2459	Positive	80-89%	Negative	[Not Available]	Negative	Negative	Negative	ER/PR+	RPBC	LumA
TCGA-A2-A0EQ	BRD6340	14.2543	Negative	<10%	Negative	<10%	Positive	Negative	Negative	TNBC	TNBC	Her2
TCGA-A2-A0ER	BRD6340	14.4854	Positive	90-99%	Positive	80-89%	Equivocal	Negative	Negative	ER/PR+	RPBC	LumA
TCGA-A2-A0ES	BRD6340	14.4471	Positive	60-69%	Positive	10-19%	Negative	Negative	Negative	ER/PR+	RPBC	LumA
TCGA-A2-A0ET	BRD6340	14.4001	Positive	90-99%	Positive	70-79%	Equivocal	Negative	Negative	ER/PR+	RPBC	LumA
TCGA-A2-A0EU	BRD6340	14.3909	Positive	90-99%	Positive	90-99%	Negative	Negative	Negative	ER/PR+	RPBC	LumA
TCGA-A2-A0EV	BRD6340	14.291	Positive	90-99%	Positive	90-99%	Negative	Negative	Negative	ER/PR+	RPBC	LumA
TCGA-A2-A0EW	BRD6340	14.443	Positive	90-99%	Positive	10-19%	Negative	Negative	Negative	ER/PR+	RPBC	LumA
TCGA-A2-A0EX	BRD6340	14.4581	Positive	60-69%	Positive	90-99%	Negative	Negative	Negative	ER/PR+	RPBC	LumA
TCGA-A2-A0EY	BRD6340	14.3317	Positive	60-69%	Negative	<10%	Positive	Positive	Positive	ER/PR+, HER2+	RPBC	LumB
TCGA-A2-A0ST	BRD6340	14.1669	Negative	[Not Available]	Negative	[Not Available]	[Not Evaluated]	Negative	Negative	TNBC	TNBC	Basal
TCGA-A2-A0SU	BRD6340	14.4819	Positive	90-99%	Positive	<10%	Negative	[Not Evaluated]	Negative	ER/PR+	RPBC	LumA
TCGA-A2-A0SV	BRD6340	14.4038	Positive	90-99%	Positive	10-19%	Equivocal	Negative	Negative	ER/PR+	RPBC	LumB
TCGA-A2-A0SW	BRD6340	14.2454	Positive	40-49%	Negative	<10%	[Not Evaluated]	Negative	Negative	ER/PR+	RPBC	LumB
TCGA-A2-A0SX	BRD6340	14.2009	Negative	[Not Available]	Negative	[Not Available]	Negative	[Not Evaluated]	Negative	TNBC	TNBC	Basal
TCGA-A2-A0SY	BRD6340	14.392	Positive	80-89%	Positive	40-49%	[Not Evaluated]	Positive	Positive	ER/PR+, HER2+	RPBC	LumA
TCGA-A2-A0T0	BRD6340	14.2411	Negative	<10%	Negative	<10%	Negative	[Not Evaluated]	Negative	TNBC	TNBC	Basal
TCGA-A2-A0T1	BRD6340	14.3209	Negative	<10%	Negative	<10%	Positive	[Not Evaluated]	Positive	HER2+	RPBC	Her2
TCGA-A2-A0T2	BRD6340	14.303	Negative	<10%	Negative	<10%	Negative	[Not Evaluated]	Negative	TNBC	TNBC	Basal
TCGA-A2-A0T3	BRD6340	14.3638	Positive	90-99%	Positive	90-99%	Equivocal	Negative	Negative	ER/PR+	RPBC	LumB
TCGA-A2-A0T4	BRD6340	14.4443	Positive	90-99%	Positive	60-69%	Equivocal	Negative	Negative	ER/PR+	RPBC	LumA
TCGA-A2-A0T5	BRD6340	14.2961	Positive	90-99%	Positive	90-99%	Negative	Negative	Negative	ER/PR+	RPBC	LumA
TCGA-A2-A0T6	BRD6340	14.4505	Positive	90-99%	Positive	90-99%	Negative	[Not Evaluated]	Negative	ER/PR+	RPBC	LumA
TCGA-A2-A0T7	BRD6340	14.481	Positive	90-99%	Positive	70-79%	Negative	[Not Evaluated]	Negative	ER/PR+	RPBC	LumA
TCGA-A2-A0YC	BRD6340	14.2853	Positive	90-99%	Positive	90-99%	[Not Evaluated]	Negative	Negative	ER/PR+	RPBC	LumA
TCGA-A2-A0YD	BRD6340	14.3879	Positive	90-99%	Positive	80-89%	[Not Evaluated]	Negative	Negative	ER/PR+	RPBC	LumA
TCGA-A2-A0YE	BRD6340	14.3408	Negative	<10%	Negative	<10%	Negative	[Not Evaluated]	Negative	TNBC	TNBC	Basal
TCGA-A2-A0YF	BRD6340	14.3706	Positive	90-99%	Negative	<10%	Negative	[Not Evaluated]	Negative	ER/PR+	RPBC	LumA
TCGA-A2-A0YG	BRD6340	14.3094	Positive	90-99%	Positive	<10%	Positive	[Not Evaluated]	Positive	ER/PR+, HER2+	RPBC	LumB
TCGA-A2-A0YH	BRD6340	14.3592	Positive	80-89%	Positive	70-79%	Negative	[Not Evaluated]	Negative	ER/PR+	RPBC	LumB
TCGA-A2-A0YI	BRD6340	14.3006	Positive	90-99%	Positive	60-69%	Negative	[Not Evaluated]	Negative	ER/PR+	RPBC	LumA
TCGA-A2-A0YJ	BRD6340	14.2952	Positive	<10%	Negative	<10%	Negative	[Not Evaluated]	Negative	ER/PR+	RPBC	Basal
TCGA-A2-A0YK	BRD6340	14.2891	Positive	90-99%	Negative	<10%	Negative	[Not Evaluated]	Negative	ER/PR+	RPBC	Normal
TCGA-A2-A0YL	BRD6340	14.3568	Positive	70-79%	Positive	90-99%	Negative	[Not Evaluated]	Negative	ER/PR+	RPBC	LumA
TCGA-A2-A0YM	BRD6340	14.1457	Negative	<10%	Negative	<10%	[Not Evaluated]	Negative	Negative	TNBC	TNBC	Basal
TCGA-A2-A0YT	BRD6340	14.4003	Positive	90-99%	Negative	<10%	[Not Evaluated]	Negative	Negative	ER/PR+	RPBC	LumB
TCGA-A2-A1FV	BRD6340	14.328	Positive	90-99%	Positive	<10%	Negative	Negative	Negative	ER/PR+	RPBC	LumA
TCGA-A2-A1FW	BRD6340	14.5287	Positive	90-99%	Negative	[Not Available]	Negative	[Not Evaluated]	Negative	ER/PR+	RPBC	LumB
TCGA-A2-A1FX	BRD6340	14.3379	Positive	70-79%	Positive	60-69%	[Not Evaluated]	Negative	Negative	ER/PR+	RPBC	LumB
TCGA-A2-A1FZ	BRD6340	14.2973	Positive	90-99%	Positive	90-99%	Negative	[Not Evaluated]	Negative	ER/PR+	RPBC	LumA
TCGA-A2-A1G0	BRD6340	14.3799	Positive	90-99%	Positive	90-99%	Equivocal	Negative	Negative	ER/PR+	RPBC	LumA
TCGA-A2-A1G1	BRD6340	14.172	Negative	[Not Available]	Negative	[Not Available]	Equivocal	Positive	Positive	HER2+	RPBC	Basal
TCGA-A2-A1G4	BRD6340	14.3854	Positive	90-99%	Positive	90-99%	Negative	[Not Evaluated]	Negative	ER/PR+	RPBC	LumB
TCGA-A2-A1G6	BRD6340	14.4063	Negative	[Not Available]	Negative	[Not Available]	Negative	[Not Evaluated]	Negative	TNBC	TNBC	Normal
TCGA-A2-A259	BRD6340	14.367	Positive	90-99%	Positive	80-89%	Negative	Negative	Negative	ER/PR+	RPBC	LumA
TCGA-A2-A25A	BRD6340	14.3805	Positive	<10%	Positive	<10%	Equivocal	Negative	Negative	ER/PR+	RPBC	Normal
TCGA-A2-A25B	BRD6340	14.3543	Positive	90-99%	Positive	10-19%	Equivocal	Negative	Negative	ER/PR+	RPBC	LumB
TCGA-A2-A25C	BRD6340	14.3488	Positive	90-99%	Positive	20-29%	Negative	[Not Evaluated]	Negative	ER/PR+	RPBC	LumB
TCGA-A2-A25D	BRD6340	14.3147	Positive	70-79%	Negative	[Not Available]	Negative	Negative	Negative	ER/PR+	RPBC	LumA
TCGA-A2-A25F	BRD6340	14.0851	Negative	[Not Available]	Positive	<10%	Negative	[Not Evaluated]	Negative	ER/PR+	RPBC	Basal
TCGA-A2-A3KC	BRD6340	14.4349	Positive	90-99%	Positive	90-99%	Equivocal	Negative	Negative	ER/PR+	RPBC	LumA
TCGA-A2-A3KD	BRD6340	14.4639	Positive	90-99%	Positive	70-79%	Negative	Negative	Negative	ER/PR+	RPBC	LumA
TCGA-A2-A3XS	BRD6340	14.3969	Negative	[Not Available]	Negative	[Not Available]	[Not Evaluated]	Negative	Negative	TNBC	TNBC	Basal
TCGA-A2-A3XT	BRD6340	14.0679	Negative	[Not Available]	Negative	[Not Available]	Negative	Negative	Negative	TNBC	TNBC	Basal
TCGA-A2-A3XU	BRD6340	14.3355	Negative	[Not Available]	Negative	[Not Available]	[Not Evaluated]	Negative	Negative	TNBC	TNBC	Basal
TCGA-A2-A3XV	BRD6340	14.4525	Positive	<10%	Negative	[Not Available]	Equivocal	Positive	Positive	ER/PR+, HER2+	RPBC	Her2
TCGA-A2-A3XW	BRD6340	14.4292	Positive	90-99%	Negative	[Not Available]	Negative	Negative	Negative	ER/PR+	RPBC	Normal
TCGA-A2-A3XX	BRD6340	14.3169	Negative	[Not Available]	Negative	[Not Available]	Negative	Negative	Negative	TNBC	TNBC	Basal
TCGA-A2-A3XY	BRD6340	14.3693	Negative	[Not Available]	Negative	[Not Available]	Negative	Negative	Negative	TNBC	TNBC	Basal
TCGA-A2-A3XZ	BRD6340	14.3123	Negative	[Not Available]	Negative	[Not Available]	Positive	[Not Evaluated]	Positive	HER2+	RPBC	Her2
TCGA-A2-A3Y0	BRD6340	14.184	Positive	90-99%	Negative	[Not Available]	Negative	[Not Evaluated]	Negative	ER/PR+	RPBC	Basal
TCGA-A2-A4RW	BRD6340	14.2353	Positive	80-89%	Positive	90-99%	Negative	[Not Evaluated]	Negative	ER/PR+	RPBC	LumA
TCGA-A2-A4RX	BRD6340	14.3184	Positive	<10%	Positive	<10%	Negative	[Not Evaluated]	Negative	ER/PR+	RPBC	Basal
TCGA-A2-A4RY	BRD6340	14.377	Positive	90-99%	Positive	90-99%	Negative	[Not Evaluated]	Negative	ER/PR+	RPBC	Normal
TCGA-A2-A4S0	BRD6340	14.3835	Positive	90-99%	Positive	90-99%	Negative	[Not Evaluated]	Negative	ER/PR+	RPBC	LumA
TCGA-A2-A4S1	BRD6340	14.3358	Positive	<10%	Negative	[Not Available]	Negative	[Not Evaluated]	Negative	ER/PR+	RPBC	Basal
TCGA-A2-A4S2	BRD6340	14.3262	Positive	90-99%	Positive	90-99%	Negative	[Not Evaluated]	Negative	ER/PR+	RPBC	LumA
TCGA-A2-A4S3	BRD6340	14.1811	Positive	90-99%	Positive	90-99%	Negative	[Not Evaluated]	Negative	ER/PR+	RPBC	LumB
TCGA-A7-A0CD	BRD6340	14.2783	Positive	90-99%	Positive	70-79%	Equivocal	Negative	Negative	ER/PR+	RPBC	LumA
TCGA-A7-A0CE	BRD6340	14.3832	Negative	<10%	Negative	<10%	Equivocal	Negative	Negative	TNBC	TNBC	Basal
TCGA-A7-A0CG	BRD6340	14.3868	Positive	90-99%	Negative	<10%	Negative	[Not Evaluated]	Negative	ER/PR+	RPBC	LumA
TCGA-A7-A0CJ	BRD6340	14.2274	Positive	90-99%	Positive	70-79%	Negative	[Not Evaluated]	Negative	ER/PR+	RPBC	LumB
TCGA-A7-A0D9	BRD6340	14.6306	Positive	90-99%	Negative	<10%	Negative	[Not Evaluated]	Negative	ER/PR+	RPBC	LumA
TCGA-A7-A0DA	BRD6340	14.4098	Negative	[Not Available]	Negative	[Not Available]	Negative	[Not Evaluated]	Negative	TNBC	TNBC	Basal
TCGA-A7-A0DB	BRD6340	14.4272	Positive	90-99%	Positive	60-69%	Negative	[Not Evaluated]	Negative	ER/PR+	RPBC	LumA
TCGA-A7-A13D	BRD6340	14.3811	Negative	<10%	Positive	<10%	Equivocal	Negative	Negative	ER/PR+	RPBC	Basal
TCGA-A7-A13E	BRD6340	14.3202	Positive	20-29%	Negative	<10%	Equivocal	Negative	Negative	ER/PR+	RPBC	Basal
TCGA-A7-A13F	BRD6340	14.3309	Positive	[Not Available]	Positive	[Not Available]	Equivocal	Negative	Negative	ER/PR+	RPBC	LumB
TCGA-A7-A13G	BRD6340	14.3087	Positive	90-99%	Positive	50-59%	Negative	[Not Evaluated]	Negative	ER/PR+	RPBC	LumA
TCGA-A7-A13H	BRD6340	14.3292	Positive	80-89%	Positive	30-39%	Equivocal	Negative	Negative	ER/PR+	RPBC	LumA
TCGA-A7-A26E	BRD6340	14.4278	Positive	90-99%	Positive	20-29%	Negative	[Not Evaluated]	Negative	ER/PR+	RPBC	LumA
TCGA-A7-A26F	BRD6340	14.255	Negative	[Not Available]	Negative	[Not Available]	Equivocal	Negative	Negative	TNBC	TNBC	Basal
TCGA-A7-A26G	BRD6340	14.1608	Negative	[Not Available]	Negative	[Not Available]	Negative	[Not Evaluated]	Negative	TNBC	TNBC	Basal
TCGA-A7-A26H	BRD6340	14.2953	Positive	90-99%	Negative	[Not Available]	Equivocal	Positive	Positive	ER/PR+, HER2+	RPBC	LumA
TCGA-A7-A26I	BRD6340	14.2548	Negative	[Not Available]	Negative	[Not Available]	Equivocal	Negative	Negative	TNBC	TNBC	Basal
TCGA-A7-A26J	BRD6340	14.3625	Positive	90-99%	Positive	70-79%	Negative	[Not Evaluated]	Negative	ER/PR+	RPBC	LumA
TCGA-A7-A2KD	BRD6340	14.2715	Positive	90-99%	Positive	90-99%	Positive	[Not Evaluated]	Positive	ER/PR+, HER2+	RPBC	LumB
TCGA-A7-A3IY	BRD6340	14.3888	Positive	90-99%	Positive	90-99%	Negative	[Not Evaluated]	Negative	ER/PR+	RPBC	LumA
TCGA-A7-A3IZ	BRD6340	14.3242	Positive	90-99%	Negative	<10%	Equivocal	Negative	Negative	ER/PR+	RPBC	LumA
TCGA-A7-A3J0	BRD6340	14.4398	Positive	90-99%	Positive	90-99%	Negative	[Not Evaluated]	Negative	ER/PR+	RPBC	LumA
TCGA-A7-A3J1	BRD6340	14.3745	Positive	90-99%	Positive	<10%	Negative	[Not Evaluated]	Negative	ER/PR+	RPBC	LumA
TCGA-A7-A3RF	BRD6340	14.5305	Positive	90-99%	Positive	30-39%	Negative	[Not Evaluated]	Negative	ER/PR+	RPBC	LumA
TCGA-A7-A425	BRD6340	14.3578	Positive	90-99%	Positive	70-79%	Indeterminate	Negative	Negative	ER/PR+	RPBC	LumA
TCGA-A7-A426	BRD6340	14.4217	Positive	70-79%	Positive	70-79%	Negative	[Not Evaluated]	Negative	ER/PR+	RPBC	LumA
TCGA-A7-A4SA	BRD6340	14.4351	Positive	80-89%	Negative	[Not Available]	Negative	[Not Evaluated]	Negative	ER/PR+	RPBC	LumA
TCGA-A7-A4SB	BRD6340	14.4723	Positive	70-79%	Positive	50-59%	Negative	[Not Evaluated]	Negative	ER/PR+	RPBC	LumA
TCGA-A7-A4SC	BRD6340	14.4968	Positive	90-99%	Negative	[Not Available]	Equivocal	Negative	Negative	ER/PR+	RPBC	LumA
TCGA-A7-A4SD	BRD6340	14.2271	Negative	[Not Available]	Negative	[Not Available]	Equivocal	Negative	Negative	TNBC	TNBC	Basal
TCGA-A7-A4SE	BRD6340	14.3724	Negative	[Not Available]	Negative	[Not Available]	Negative	[Not Evaluated]	Negative	TNBC	TNBC	Basal
TCGA-A7-A4SF	BRD6340	14.3409	Positive	90-99%	Negative	[Not Available]	Positive	[Not Evaluated]	Positive	ER/PR+, HER2+	RPBC	Her2
TCGA-A7-A56D	BRD6340	14.5093	Positive	90-99%	Positive	<10%	Negative	[Not Evaluated]	Negative	ER/PR+	RPBC	LumA
TCGA-A7-A5ZV	BRD6340	14.3309	Negative	[Not Available]	Negative	[Not Available]	Equivocal	Negative	Negative	TNBC	TNBC	Basal
TCGA-A7-A5ZW	BRD6340	14.379	Positive	90-99%	Positive	80-89%	Negative	[Not Evaluated]	Negative	ER/PR+	RPBC	LumA
TCGA-A7-A5ZX	BRD6340	14.4058	Positive	[Not Available]	Positive	[Not Available]	Negative	[Not Evaluated]	Negative	ER/PR+	RPBC	LumA
TCGA-A7-A6VV	BRD6340	14.2724	Negative	[Not Available]	Negative	[Not Available]	Negative	[Not Evaluated]	Negative	TNBC	TNBC	Basal
TCGA-A7-A6VW	BRD6340	14.3387	Negative	[Not Available]	Negative	[Not Available]	Negative	[Not Evaluated]	Negative	TNBC	TNBC	Basal
TCGA-A7-A6VX	BRD6340	14.4041	Positive	90-99%	Positive	[Not Available]	Negative	[Not Evaluated]	Negative	ER/PR+	RPBC	LumB
TCGA-A7-A6VY	BRD6340	14.2955	Negative	[Not Available]	Negative	[Not Available]	Negative	[Not Evaluated]	Negative	TNBC	TNBC	Basal
TCGA-A8-A06N	BRD6340	14.4205	Positive	[Not Available]	Negative	[Not Available]	Negative	Negative	Negative	ER/PR+	RPBC	LumB
TCGA-A8-A06O	BRD6340	14.3448	Positive	[Not Available]	Positive	[Not Available]	Negative	Negative	Negative	ER/PR+	RPBC	LumB
TCGA-A8-A06P	BRD6340	14.4845	Positive	[Not Available]	Positive	[Not Available]	Negative	Negative	Negative	ER/PR+	RPBC	LumA
TCGA-A8-A06Q	BRD6340	14.355	Positive	[Not Available]	Positive	[Not Available]	Negative	Negative	Negative	ER/PR+	RPBC	LumB
TCGA-A8-A06R	BRD6340	14.3285	Positive	[Not Available]	Negative	[Not Available]	Positive	Positive	Positive	ER/PR+, HER2+	RPBC	LumB
TCGA-A8-A06T	BRD6340	14.3581	Positive	[Not Available]	Positive	[Not Available]	Positive	Positive	Positive	ER/PR+, HER2+	RPBC	LumA
TCGA-A8-A06U	BRD6340	14.3478	Positive	[Not Available]	Positive	[Not Available]	Positive	Positive	Positive	ER/PR+, HER2+	RPBC	LumA
TCGA-A8-A06X	BRD6340	14.3305	Positive	[Not Available]	Negative	[Not Available]	Positive	Positive	Positive	ER/PR+, HER2+	RPBC	LumB
TCGA-A8-A06Y	BRD6340	14.504	Positive	[Not Available]	Positive	[Not Available]	Negative	Negative	Negative	ER/PR+	RPBC	LumA
TCGA-A8-A06Z	BRD6340	14.3242	Positive	[Not Available]	Positive	[Not Available]	Negative	Negative	Negative	ER/PR+	RPBC	LumB
TCGA-A8-A075	BRD6340	14.3577	Positive	[Not Available]	Positive	[Not Available]	Positive	Positive	Positive	ER/PR+, HER2+	RPBC	LumB
TCGA-A8-A076	BRD6340	14.3375	Positive	[Not Available]	Positive	[Not Available]	Positive	Positive	Positive	ER/PR+, HER2+	RPBC	LumB
TCGA-A8-A079	BRD6340	14.2951	Positive	[Not Available]	Positive	[Not Available]	Negative	Negative	Negative	ER/PR+	RPBC	LumB
TCGA-A8-A07B	BRD6340	14.3787	Positive	[Not Available]	Positive	[Not Available]	Positive	Positive	Positive	ER/PR+, HER2+	RPBC	LumA
TCGA-A8-A07C	BRD6340	14.122	Negative	[Not Available]	Negative	[Not Available]	Negative	Negative	Negative	TNBC	TNBC	Basal
TCGA-A8-A07E	BRD6340	14.3855	Positive	[Not Available]	Positive	[Not Available]	Negative	Negative	Negative	ER/PR+	RPBC	LumA
TCGA-A8-A07F	BRD6340	14.2803	Positive	[Not Available]	Positive	[Not Available]	Negative	Negative	Negative	ER/PR+	RPBC	LumA
TCGA-A8-A07G	BRD6340	14.382	Positive	[Not Available]	Positive	[Not Available]	Negative	Negative	Negative	ER/PR+	RPBC	LumA
TCGA-A8-A07I	BRD6340	14.3972	Positive	[Not Available]	Negative	[Not Available]	Positive	Positive	Positive	ER/PR+, HER2+	RPBC	Her2
TCGA-A8-A07J	BRD6340	14.3277	Positive	[Not Available]	Positive	[Not Available]	Negative	Negative	Negative	ER/PR+	RPBC	LumA
TCGA-A8-A07L	BRD6340	14.4576	Positive	[Not Available]	Positive	[Not Available]	Negative	Negative	Negative	ER/PR+	RPBC	LumB
TCGA-A8-A07O	BRD6340	14.0736	Negative	[Not Available]	Negative	[Not Available]	Negative	Negative	Negative	TNBC	TNBC	Basal
TCGA-A8-A07P	BRD6340	14.3782	Positive	[Not Available]	Positive	[Not Available]	Positive	Positive	Positive	ER/PR+, HER2+	RPBC	LumA
TCGA-A8-A07R	BRD6340	14.2447	Negative	[Not Available]	Negative	[Not Available]	Positive	[Not Available]	Positive	HER2+	RPBC	Basal
TCGA-A8-A07S	BRD6340	14.2997	Positive	[Not Available]	Negative	[Not Available]	Negative	Negative	Negative	ER/PR+	RPBC	LumB
TCGA-A8-A07U	BRD6340	14.2798	Negative	[Not Available]	Positive	[Not Available]	Negative	Negative	Negative	ER/PR+	RPBC	Basal
TCGA-A8-A07W	BRD6340	14.4498	Positive	[Not Available]	Positive	[Not Available]	Negative	Negative	Negative	ER/PR+	RPBC	LumB
TCGA-A8-A07Z	BRD6340	14.4595	Positive	[Not Available]	Positive	[Not Available]	Negative	Negative	Negative	ER/PR+	RPBC	LumA
TCGA-A8-A081	BRD6340	14.1533	Positive	[Not Available]	Positive	[Not Available]	Negative	Negative	Negative	ER/PR+	RPBC	LumB
TCGA-A8-A082	BRD6340	14.5279	Positive	[Not Available]	Positive	[Not Available]	Negative	Negative	Negative	ER/PR+	RPBC	LumB
TCGA-A8-A083	BRD6340	14.378	Positive	[Not Available]	Positive	[Not Available]	Negative	Negative	Negative	ER/PR+	RPBC	LumA
TCGA-A8-A084	BRD6340	14.3401	Positive	[Not Available]	Negative	[Not Available]	Negative	Negative	Negative	ER/PR+	RPBC	LumB
TCGA-A8-A086	BRD6340	14.3983	Positive	[Not Available]	Positive	[Not Available]	Negative	Negative	Negative	ER/PR+	RPBC	LumA
TCGA-A8-A08A	BRD6340	14.3416	Positive	[Not Available]	Positive	[Not Available]	Negative	Negative	Negative	ER/PR+	RPBC	LumA
TCGA-A8-A08B	BRD6340	14.1911	Positive	[Not Available]	Negative	[Not Available]	Positive	Positive	Positive	ER/PR+, HER2+	RPBC	Her2
TCGA-A8-A08C	BRD6340	14.3146	Positive	[Not Available]	Positive	[Not Available]	Positive	Positive	Positive	ER/PR+, HER2+	RPBC	LumA
TCGA-A8-A08F	BRD6340	14.1467	Positive	[Not Available]	Positive	[Not Available]	Negative	Negative	Negative	ER/PR+	RPBC	LumB
TCGA-A8-A08G	BRD6340	14.4576	Positive	[Not Available]	Positive	[Not Available]	Positive	Positive	Positive	ER/PR+, HER2+	RPBC	LumB
TCGA-A8-A08H	BRD6340	14.236	Positive	[Not Available]	Positive	[Not Available]	Positive	Positive	Positive	ER/PR+, HER2+	RPBC	Normal
TCGA-A8-A08I	BRD6340	14.1324	Positive	[Not Available]	Positive	[Not Available]	Negative	Negative	Negative	ER/PR+	RPBC	LumB
TCGA-A8-A08J	BRD6340	14.5801	Positive	[Not Available]	Negative	[Not Available]	Negative	Negative	Negative	ER/PR+	RPBC	Her2
TCGA-A8-A08L	BRD6340	14.1975	Positive	[Not Available]	Negative	[Not Available]	Negative	Negative	Negative	ER/PR+	RPBC	Her2
TCGA-A8-A08O	BRD6340	14.4594	Positive	[Not Available]	Positive	[Not Available]	Negative	Negative	Negative	ER/PR+	RPBC	LumA
TCGA-A8-A08P	BRD6340	14.2389	Positive	[Not Available]	Positive	[Not Available]	Positive	Positive	Positive	ER/PR+, HER2+	RPBC	LumB
TCGA-A8-A08R	BRD6340	14.116	Negative	[Not Available]	Negative	[Not Available]	Negative	Negative	Negative	TNBC	TNBC	Basal
TCGA-A8-A08S	BRD6340	14.4308	Positive	[Not Available]	Positive	[Not Available]	Positive	Positive	Positive	ER/PR+, HER2+	RPBC	LumB
TCGA-A8-A08T	BRD6340	14.3392	Positive	[Not Available]	Positive	[Not Available]	Positive	Positive	Positive	ER/PR+, HER2+	RPBC	LumA
TCGA-A8-A08X	BRD6340	14.294	Negative	[Not Available]	Negative	[Not Available]	Positive	Positive	Positive	HER2+	RPBC	Her2
TCGA-A8-A08Z	BRD6340	14.3073	Positive	[Not Available]	Positive	[Not Available]	Negative	Negative	Negative	ER/PR+	RPBC	LumA
TCGA-A8-A090	BRD6340	14.3024	Positive	[Not Available]	Positive	[Not Available]	Positive	Positive	Positive	ER/PR+, HER2+	RPBC	LumA
TCGA-A8-A091	BRD6340	14.4627	Positive	[Not Available]	Negative	[Not Available]	Negative	Negative	Negative	ER/PR+	RPBC	LumA
TCGA-A8-A092	BRD6340	14.2913	Positive	[Not Available]	Positive	[Not Available]	Negative	Negative	Negative	ER/PR+	RPBC	LumB
TCGA-A8-A093	BRD6340	14.3312	Positive	[Not Available]	Positive	[Not Available]	Negative	Negative	Negative	ER/PR+	RPBC	LumA
TCGA-A8-A094	BRD6340	14.2727	Positive	[Not Available]	Negative	[Not Available]	Negative	Negative	Negative	ER/PR+	RPBC	Her2
TCGA-A8-A095	BRD6340	14.2752	Positive	[Not Available]	Positive	[Not Available]	Negative	Negative	Negative	ER/PR+	RPBC	LumB
TCGA-A8-A096	BRD6340	14.3139	Positive	[Not Available]	Positive	[Not Available]	Negative	Negative	Negative	ER/PR+	RPBC	LumB
TCGA-A8-A097	BRD6340	14.3281	Positive	[Not Available]	Positive	[Not Available]	Positive	Positive	Positive	ER/PR+, HER2+	RPBC	LumA
TCGA-A8-A099	BRD6340	14.3141	Positive	[Not Available]	Positive	[Not Available]	Positive	Positive	Positive	ER/PR+, HER2+	RPBC	LumA
TCGA-A8-A09A	BRD6340	14.4227	Positive	[Not Available]	Positive	[Not Available]	Negative	Negative	Negative	ER/PR+	RPBC	LumA
TCGA-A8-A09B	BRD6340	14.2809	Positive	[Not Available]	Positive	[Not Available]	Negative	Negative	Negative	ER/PR+	RPBC	LumA
TCGA-A8-A09C	BRD6340	14.3643	Positive	[Not Available]	Positive	[Not Available]	Negative	Negative	Negative	ER/PR+	RPBC	LumB
TCGA-A8-A09D	BRD6340	14.4896	Positive	[Not Available]	Positive	[Not Available]	Negative	Negative	Negative	ER/PR+	RPBC	LumA
TCGA-A8-A09E	BRD6340	14.4855	Positive	[Not Available]	Positive	[Not Available]	Positive	Positive	Positive	ER/PR+, HER2+	RPBC	LumB
TCGA-A8-A09G	BRD6340	14.2278	Positive	[Not Available]	Negative	[Not Available]	Positive	Positive	Positive	ER/PR+, HER2+	RPBC	Her2
TCGA-A8-A09I	BRD6340	14.2607	Positive	[Not Available]	Positive	[Not Available]	Positive	Positive	Positive	ER/PR+, HER2+	RPBC	LumB
TCGA-A8-A09K	BRD6340	14.3009	Positive	[Not Available]	Positive	[Not Available]	Negative	Negative	Negative	ER/PR+	RPBC	LumA
TCGA-A8-A09M	BRD6340	14.3991	Positive	[Not Available]	Positive	[Not Available]	Negative	Negative	Negative	ER/PR+	RPBC	LumB
TCGA-A8-A09N	BRD6340	14.5017	Positive	[Not Available]	Positive	[Not Available]	Positive	Positive	Positive	ER/PR+, HER2+	RPBC	LumB
TCGA-A8-A09Q	BRD6340	14.3002	Positive	[Not Available]	Positive	[Not Available]	Negative	Negative	Negative	ER/PR+	RPBC	LumB
TCGA-A8-A09R	BRD6340	14.4333	Positive	[Not Available]	Positive	[Not Available]	Negative	Negative	Negative	ER/PR+	RPBC	LumB
TCGA-A8-A09T	BRD6340	14.4892	Positive	[Not Available]	Positive	[Not Available]	Negative	Negative	Negative	ER/PR+	RPBC	LumA
TCGA-A8-A09V	BRD6340	14.2782	Positive	[Not Available]	Positive	[Not Available]	Negative	Negative	Negative	ER/PR+	RPBC	LumA
TCGA-A8-A09W	BRD6340	14.4347	Positive	[Not Available]	Positive	[Not Available]	Negative	Negative	Negative	ER/PR+	RPBC	LumB
TCGA-A8-A09X	BRD6340	14.2069	Negative	[Not Available]	Negative	[Not Available]	Negative	Negative	Negative	TNBC	TNBC	Her2
TCGA-A8-A09Z	BRD6340	14.422	Positive	[Not Available]	Negative	[Not Available]	Negative	Negative	Negative	ER/PR+	RPBC	LumB
TCGA-A8-A0A1	BRD6340	14.2647	Positive	[Not Available]	Positive	[Not Available]	Negative	Negative	Negative	ER/PR+	RPBC	LumA
TCGA-A8-A0A2	BRD6340	14.3062	Positive	[Not Available]	Positive	[Not Available]	Negative	Negative	Negative	ER/PR+	RPBC	LumA
TCGA-A8-A0A4	BRD6340	14.454	Positive	[Not Available]	Positive	[Not Available]	Negative	Negative	Negative	ER/PR+	RPBC	LumA
TCGA-A8-A0A6	BRD6340	14.4184	Positive	[Not Available]	Positive	[Not Available]	Negative	Negative	Negative	ER/PR+	RPBC	LumA
TCGA-A8-A0A7	BRD6340	14.4268	Negative	[Not Available]	Negative	[Not Available]	Positive	Positive	Positive	HER2+	RPBC	Her2
TCGA-A8-A0A9	BRD6340	14.3412	Positive	[Not Available]	Positive	[Not Available]	Negative	Negative	Negative	ER/PR+	RPBC	LumA
TCGA-A8-A0AB	BRD6340	14.2669	Positive	[Not Available]	Positive	[Not Available]	Positive	Positive	Positive	ER/PR+, HER2+	RPBC	LumA
TCGA-A8-A0AD	BRD6340	14.3077	Positive	[Not Available]	Positive	[Not Available]	Negative	Negative	Negative	ER/PR+	RPBC	LumA
TCGA-AC-A23C	BRD6340	14.2656	Positive	90-99%	Positive	50-59%	Positive	Positive	Positive	ER/PR+, HER2+	RPBC	LumA
TCGA-AC-A23G	BRD6340	14.4632	Positive	90-99%	Positive	80-89%	Positive	Positive	Positive	ER/PR+, HER2+	RPBC	LumA
TCGA-AC-A23H	BRD6340	14.3834	Positive	10-19%	Negative	[Not Available]	Positive	Positive	Positive	ER/PR+, HER2+	RPBC	Her2
TCGA-AC-A2B8	BRD6340	14.2607	Positive	90-99%	Positive	90-99%	Negative	Negative	Negative	ER/PR+	RPBC	LumA
TCGA-AC-A2BK	BRD6340	14.11	Negative	[Not Available]	Negative	[Not Available]	Negative	[Not Evaluated]	Negative	TNBC	TNBC	Basal
TCGA-AC-A2BM	BRD6340	14.3529	Positive	60-69%	Positive	10-19%	[Not Evaluated]	Negative	Negative	ER/PR+	RPBC	LumB
TCGA-AC-A2FB	BRD6340	14.3008	Positive	90-99%	Positive	<10%	Positive	[Not Evaluated]	Positive	ER/PR+, HER2+	RPBC	LumA
TCGA-AC-A2FF	BRD6340	14.3671	Positive	30-39%	Positive	70-79%	[Not Evaluated]	Negative	Negative	ER/PR+	RPBC	LumA
TCGA-AC-A2FG	BRD6340	14.4169	Positive	90-99%	Negative	[Not Available]	[Not Evaluated]	Negative	Negative	ER/PR+	RPBC	LumA
TCGA-AC-A2FK	BRD6340	14.4462	Positive	90-99%	Positive	90-99%	[Not Evaluated]	Negative	Negative	ER/PR+	RPBC	Normal
TCGA-AC-A2FO	BRD6340	14.372	Positive	90-99%	Negative	[Not Available]	Negative	Indeterminate	Negative	ER/PR+	RPBC	LumA
TCGA-AC-A2QH	BRD6340	14.3114	Negative	[Not Available]	Negative	[Not Available]	Negative	[Not Evaluated]	Negative	TNBC	TNBC	Basal
TCGA-AC-A2QI	BRD6340	14.2903	Positive	90-99%	Negative	[Not Available]	Negative	[Not Evaluated]	Negative	ER/PR+	RPBC	LumA
TCGA-AC-A2QJ	BRD6340	14.3711	Negative	[Not Available]	Negative	[Not Available]	Negative	[Not Evaluated]	Negative	TNBC	TNBC	Basal
TCGA-AC-A3BB	BRD6340	14.3787	Positive	90-99%	Positive	90-99%	Negative	[Not Evaluated]	Negative	ER/PR+	RPBC	LumA
TCGA-AC-A3EH	BRD6340	14.4693	Positive	[Not Available]	Negative	[Not Available]	Negative	Negative	Negative	ER/PR+	RPBC	LumA
TCGA-AC-A3HN	BRD6340	14.4044	Positive	90-99%	Positive	<10%	Negative	[Not Evaluated]	Negative	ER/PR+	RPBC	LumA
TCGA-AC-A3OD	BRD6340	14.224	Positive	90-99%	Positive	90-99%	Negative	[Not Evaluated]	Negative	ER/PR+	RPBC	LumA
TCGA-AC-A3QP	BRD6340	14.3968	Positive	70-79%	Positive	90-99%	Equivocal	Negative	Negative	ER/PR+	RPBC	LumA
TCGA-AC-A3QQ	BRD6340	14.3847	Positive	90-99%	Positive	70-79%	Positive	[Not Evaluated]	Positive	ER/PR+, HER2+	RPBC	LumA
TCGA-AC-A3TN	BRD6340	14.3751	Positive	90-99%	Positive	80-89%	Positive	Indeterminate	Positive	ER/PR+, HER2+	RPBC	LumA
TCGA-AC-A3W5	BRD6340	14.3791	Positive	50-59%	Positive	30-39%	[Not Evaluated]	Positive	Positive	ER/PR+, HER2+	RPBC	Her2
TCGA-AC-A3W6	BRD6340	14.3122	Positive	90-99%	Positive	20-29%	Negative	[Not Evaluated]	Negative	ER/PR+	RPBC	LumA
TCGA-AC-A3W7	BRD6340	14.4832	Positive	90-99%	Negative	<10%	Negative	[Not Evaluated]	Negative	ER/PR+	RPBC	LumA
TCGA-AC-A3YI	BRD6340	14.3857	Positive	90-99%	Positive	20-29%	Positive	[Not Evaluated]	Positive	ER/PR+, HER2+	RPBC	Normal
TCGA-AC-A4ZE	BRD6340	14.3047	Positive	[Not Available]	Positive	[Not Available]	Positive	[Not Evaluated]	Positive	ER/PR+, HER2+	RPBC	LumA
TCGA-AC-A5EH	BRD6340	14.4286	Positive	20-29%	Negative	[Not Available]	Negative	[Not Evaluated]	Negative	ER/PR+	RPBC	Her2
TCGA-AC-A5XS	BRD6340	14.3304	Positive	[Not Available]	Positive	[Not Available]	Negative	[Not Evaluated]	Negative	ER/PR+	RPBC	LumA
TCGA-AC-A5XU	BRD6340	14.3734	Positive	90-99%	Positive	60-69%	Negative	[Not Evaluated]	Negative	ER/PR+	RPBC	LumA
TCGA-AC-A62Y	BRD6340	14.318	Positive	90-99%	Positive	80-89%	Negative	[Not Evaluated]	Negative	ER/PR+	RPBC	LumA
TCGA-AC-A6IW	BRD6340	14.0598	Negative	<10%	Negative	<10%	Negative	[Not Evaluated]	Negative	TNBC	TNBC	Basal
TCGA-AC-A6NO	BRD6340	14.4106	Positive	[Not Available]	Positive	[Not Available]	Negative	[Not Evaluated]	Negative	ER/PR+	RPBC	LumA
TCGA-AC-A7VC	BRD6340	14.2807	Negative	[Not Available]	Negative	[Not Available]	Negative	[Not Evaluated]	Negative	TNBC	TNBC	Basal
TCGA-AC-A8OR	BRD6340	14.5026	Positive	90-99%	Positive	90-99%	Negative	[Not Evaluated]	Negative	ER/PR+	RPBC	LumA
TCGA-AC-A8OS	BRD6340	14.4189	Positive	90-99%	Positive	<10%	Positive	[Not Evaluated]	Positive	ER/PR+, HER2+	RPBC	LumA
TCGA-AN-A03X	BRD6340	14.501	Positive	[Not Available]	Positive	[Not Available]	Positive	[Not Evaluated]	Positive	ER/PR+, HER2+	RPBC	LumA
TCGA-AN-A03Y	BRD6340	14.3882	Positive	[Not Available]	Positive	[Not Available]	Negative	[Not Evaluated]	Negative	ER/PR+	RPBC	LumB
TCGA-AN-A041	BRD6340	14.3038	Positive	[Not Available]	Negative	[Not Available]	Positive	[Not Evaluated]	Positive	ER/PR+, HER2+	RPBC	LumA
TCGA-AN-A046	BRD6340	14.3216	Positive	[Not Available]	Positive	[Not Available]	Negative	[Not Evaluated]	Negative	ER/PR+	RPBC	LumA
TCGA-AN-A049	BRD6340	14.3504	Positive	[Not Available]	Positive	[Not Available]	Negative	[Not Evaluated]	Negative	ER/PR+	RPBC	LumA
TCGA-AN-A04A	BRD6340	14.5018	Positive	[Not Available]	Positive	[Not Available]	Negative	[Not Evaluated]	Negative	ER/PR+	RPBC	LumA
TCGA-AN-A04C	BRD6340	14.1934	Negative	[Not Available]	Negative	[Not Available]	Positive	[Not Evaluated]	Positive	HER2+	RPBC	Her2
TCGA-AN-A04D	BRD6340	14.1677	Negative	[Not Available]	Negative	[Not Available]	Negative	[Not Evaluated]	Negative	TNBC	TNBC	Basal
TCGA-AN-A0AJ	BRD6340	14.3707	Positive	80-89%	Positive	40-49%	Positive	[Not Evaluated]	Positive	ER/PR+, HER2+	RPBC	LumB
TCGA-AN-A0AK	BRD6340	14.2557	Positive	80-89%	Negative	<10%	Positive	[Not Evaluated]	Positive	ER/PR+, HER2+	RPBC	LumB
TCGA-AN-A0AL	BRD6340	14.3665	Negative	<10%	Negative	<10%	Negative	[Not Evaluated]	Negative	TNBC	TNBC	Basal
TCGA-AN-A0AM	BRD6340	14.2676	Positive	[Not Available]	Negative	[Not Available]	Negative	[Not Evaluated]	Negative	ER/PR+	RPBC	LumB
TCGA-AN-A0AR	BRD6340	14.2515	Negative	[Not Available]	Negative	[Not Available]	Negative	[Not Evaluated]	Negative	TNBC	TNBC	Basal
TCGA-AN-A0AS	BRD6340	14.4995	Positive	[Not Available]	Negative	[Not Available]	Negative	[Not Evaluated]	Negative	ER/PR+	RPBC	LumA
TCGA-AN-A0AT	BRD6340	14.2956	Negative	[Not Available]	Negative	[Not Available]	Negative	[Not Evaluated]	Negative	TNBC	TNBC	Basal
TCGA-AN-A0FD	BRD6340	14.4723	Positive	80-89%	Positive	10-19%	Positive	Positive	Positive	ER/PR+, HER2+	RPBC	LumA
TCGA-AN-A0FF	BRD6340	14.3474	Positive	90-99%	Positive	90-99%	Negative	[Not Evaluated]	Negative	ER/PR+	RPBC	LumB
TCGA-AN-A0FJ	BRD6340	13.9644	Positive	10-19%	Negative	<10%	Positive	[Not Evaluated]	Positive	ER/PR+, HER2+	RPBC	Basal
TCGA-AN-A0FK	BRD6340	14.3736	Positive	90-99%	Positive	90-99%	Positive	[Not Evaluated]	Positive	ER/PR+, HER2+	RPBC	LumA
TCGA-AN-A0FL	BRD6340	14.4737	Negative	<10%	Negative	<10%	Positive	[Not Evaluated]	Positive	HER2+	RPBC	Basal
TCGA-AN-A0FN	BRD6340	14.3417	Positive	90-99%	Positive	10-19%	Positive	[Not Evaluated]	Positive	ER/PR+, HER2+	RPBC	LumA
TCGA-AN-A0FS	BRD6340	14.4381	Positive	90-99%	Negative	<10%	Positive	[Not Evaluated]	Positive	ER/PR+, HER2+	RPBC	LumA
TCGA-AN-A0FT	BRD6340	14.3813	Positive	90-99%	Positive	90-99%	Positive	[Not Evaluated]	Positive	ER/PR+, HER2+	RPBC	LumA
TCGA-AN-A0FV	BRD6340	14.3983	Negative	[Not Available]	Negative	[Not Available]	Positive	[Not Evaluated]	Positive	HER2+	RPBC	Her2
TCGA-AN-A0FX	BRD6340	14.3109	Negative	[Not Available]	Negative	[Not Available]	Positive	[Not Evaluated]	Positive	HER2+	RPBC	Basal
TCGA-AN-A0FY	BRD6340	14.4067	Positive	[Not Available]	Positive	[Not Available]	Negative	[Not Evaluated]	Negative	ER/PR+	RPBC	LumB
TCGA-AN-A0FZ	BRD6340	14.405	Positive	[Not Available]	Negative	[Not Available]	Positive	[Not Evaluated]	Positive	ER/PR+, HER2+	RPBC	LumA
TCGA-AN-A0G0	BRD6340	14.1953	Negative	[Not Available]	Negative	[Not Available]	Negative	[Not Evaluated]	Negative	TNBC	TNBC	Basal
TCGA-AN-A0XL	BRD6340	14.3752	Positive	[Not Available]	Positive	[Not Available]	Negative	[Not Evaluated]	Negative	ER/PR+	RPBC	LumA
TCGA-AN-A0XN	BRD6340	14.3017	Negative	[Not Available]	Positive	[Not Available]	Negative	[Not Evaluated]	Negative	ER/PR+	RPBC	LumA
TCGA-AN-A0XO	BRD6340	14.4402	Positive	[Not Available]	Negative	[Not Available]	Negative	[Not Evaluated]	Negative	ER/PR+	RPBC	LumA
TCGA-AN-A0XP	BRD6340	14.4269	Positive	[Not Available]	Positive	[Not Available]	Positive	[Not Evaluated]	Positive	ER/PR+, HER2+	RPBC	LumA
TCGA-AN-A0XR	BRD6340	14.4414	Positive	[Not Available]	Negative	[Not Available]	Negative	[Not Evaluated]	Negative	ER/PR+	RPBC	LumB
TCGA-AN-A0XS	BRD6340	14.3011	Negative	[Not Available]	Positive	[Not Available]	Negative	[Not Evaluated]	Negative	ER/PR+	RPBC	LumA
TCGA-AN-A0XT	BRD6340	14.3789	Positive	[Not Available]	Negative	[Not Available]	Negative	[Not Evaluated]	Negative	ER/PR+	RPBC	LumA
TCGA-AN-A0XU	BRD6340	14.2102	Negative	[Not Available]	Negative	[Not Available]	Negative	[Not Evaluated]	Negative	TNBC	TNBC	Basal
TCGA-AN-A0XV	BRD6340	14.3651	Positive	90-99%	Positive	30-39%	Positive	Negative	Negative	ER/PR+	RPBC	LumA
TCGA-AN-A0XW	BRD6340	14.2999	Positive	90-99%	Positive	90-99%	Positive	Negative	Negative	ER/PR+	RPBC	LumA
TCGA-AO-A03L	BRD6340	14.3389	Positive	70-79%	Positive	10-19%	Positive	Negative	Negative	ER/PR+	RPBC	LumA
TCGA-AO-A03M	BRD6340	14.4488	Positive	70-79%	Positive	60-69%	Negative	Negative	Negative	ER/PR+	RPBC	LumA
TCGA-AO-A03N	BRD6340	14.3707	Positive	70-79%	Positive	<10%	Negative	[Not Evaluated]	Negative	ER/PR+	RPBC	LumB
TCGA-AO-A03O	BRD6340	14.2488	Positive	[Not Available]	Positive	[Not Available]	Negative	Negative	Negative	ER/PR+	RPBC	LumB
TCGA-AO-A03P	BRD6340	14.4553	Positive	90-99%	Positive	40-49%	Negative	[Not Evaluated]	Negative	ER/PR+	RPBC	LumB
TCGA-AO-A03R	BRD6340	14.3476	Positive	90-99%	Positive	<10%	Negative	Negative	Negative	ER/PR+	RPBC	Normal
TCGA-AO-A03T	BRD6340	14.4674	Positive	90-99%	Positive	60-69%	Negative	[Not Evaluated]	Negative	ER/PR+	RPBC	Normal
TCGA-AO-A03U	BRD6340	14.4613	Negative	<10%	Negative	<10%	Negative	Negative	Negative	TNBC	TNBC	Normal
TCGA-AO-A03V	BRD6340	14.5656	Positive	90-99%	Positive	80-89%	Negative	[Not Evaluated]	Negative	ER/PR+	RPBC	LumA
TCGA-AO-A0J2	BRD6340	14.343	Negative	<10%	Negative	<10%	Equivocal	Negative	Negative	TNBC	TNBC	Her2
TCGA-AO-A0J3	BRD6340	14.495	Positive	<10%	Positive	<10%	Equivocal	Negative	Negative	ER/PR+	RPBC	LumB
TCGA-AO-A0J4	BRD6340	14.2156	Negative	<10%	Negative	<10%	Negative	[Not Evaluated]	Negative	TNBC	TNBC	Basal
TCGA-AO-A0J5	BRD6340	14.4645	Positive	90-99%	Negative	<10%	Equivocal	Negative	Negative	ER/PR+	RPBC	LumA
TCGA-AO-A0J6	BRD6340	14.2005	Negative	<10%	Negative	<10%	Negative	[Not Evaluated]	Negative	TNBC	TNBC	Basal
TCGA-AO-A0J7	BRD6340	14.3302	Positive	90-99%	Positive	<10%	Negative	[Not Evaluated]	Negative	ER/PR+	RPBC	LumB
TCGA-AO-A0J8	BRD6340	14.3779	Positive	90-99%	Positive	70-79%	Negative	[Not Evaluated]	Negative	ER/PR+	RPBC	LumA
TCGA-AO-A0J9	BRD6340	14.2575	Positive	90-99%	Positive	30-39%	[Not Evaluated]	Negative	Negative	ER/PR+	RPBC	LumA
TCGA-AO-A0JA	BRD6340	14.4277	Positive	90-99%	Positive	<10%	Negative	[Not Evaluated]	Negative	ER/PR+	RPBC	LumA
TCGA-AO-A0JB	BRD6340	14.437	Positive	90-99%	Positive	60-69%	Negative	[Not Evaluated]	Negative	ER/PR+	RPBC	Normal
TCGA-AO-A0JC	BRD6340	13.9664	Positive	90-99%	Positive	50-59%	Negative	[Not Evaluated]	Negative	ER/PR+	RPBC	LumA
TCGA-AO-A0JD	BRD6340	14.3239	Positive	90-99%	Positive	40-49%	Negative	Negative	Negative	ER/PR+	RPBC	LumB
TCGA-AO-A0JE	BRD6340	14.1757	Negative	<10%	Negative	<10%	Positive	Positive	Positive	HER2+	RPBC	Her2
TCGA-AO-A0JF	BRD6340	14.3499	Positive	90-99%	Positive	70-79%	Negative	[Not Evaluated]	Negative	ER/PR+	RPBC	LumA
TCGA-AO-A0JG	BRD6340	14.3585	Positive	90-99%	Positive	10-19%	Negative	[Not Evaluated]	Negative	ER/PR+	RPBC	LumA
TCGA-AO-A0JI	BRD6340	14.4887	Positive	90-99%	Negative	<10%	Negative	[Not Evaluated]	Negative	ER/PR+	RPBC	LumA
TCGA-AO-A0JJ	BRD6340	14.34	Positive	90-99%	Positive	70-79%	Negative	[Not Evaluated]	Negative	ER/PR+	RPBC	LumA
TCGA-AO-A0JL	BRD6340	14.3654	Negative	<10%	Negative	<10%	Negative	Positive	Positive	HER2+	RPBC	Basal
TCGA-AO-A0JM	BRD6340	14.3175	Positive	90-99%	Positive	<10%	Positive	Positive	Positive	ER/PR+, HER2+	RPBC	LumB
TCGA-AO-A124	BRD6340	14.0987	Negative	<10%	Negative	<10%	Negative	[Not Evaluated]	Negative	TNBC	TNBC	Basal
TCGA-AO-A125	BRD6340	14.2797	Positive	50-59%	Positive	90-99%	Negative	Negative	Negative	ER/PR+	RPBC	LumA
TCGA-AO-A126	BRD6340	14.3959	Positive	10-19%	Positive	10-19%	Negative	Negative	Negative	ER/PR+	RPBC	LumA
TCGA-AO-A128	BRD6340	14.2059	Negative	<10%	Negative	<10%	Negative	Negative	Negative	TNBC	TNBC	Basal
TCGA-AO-A129	BRD6340	14.2652	Negative	<10%	Negative	<10%	Negative	Negative	Negative	TNBC	TNBC	Basal
TCGA-AO-A12A	BRD6340	14.3598	Positive	90-99%	Positive	90-99%	Negative	Negative	Negative	ER/PR+	RPBC	LumA
TCGA-AO-A12B	BRD6340	14.4007	Positive	90-99%	Positive	90-99%	Negative	[Not Evaluated]	Negative	ER/PR+	RPBC	LumA
TCGA-AO-A12C	BRD6340	14.5434	Positive	90-99%	Positive	40-49%	Positive	Negative	Negative	ER/PR+	RPBC	LumA
TCGA-AO-A12D	BRD6340	14.2675	Negative	<10%	Negative	<10%	Positive	Positive	Positive	HER2+	RPBC	Her2
TCGA-AO-A12E	BRD6340	14.4254	Positive	80-89%	Positive	40-49%	Negative	[Not Evaluated]	Negative	ER/PR+	RPBC	LumA
TCGA-AO-A12F	BRD6340	14.1726	Negative	<10%	Negative	<10%	Negative	[Not Evaluated]	Negative	TNBC	TNBC	Basal
TCGA-AO-A12G	BRD6340	14.3562	Positive	90-99%	Positive	30-39%	Positive	Negative	Negative	ER/PR+	RPBC	LumA
TCGA-AO-A12H	BRD6340	14.427	Positive	90-99%	Positive	<10%	Negative	[Not Evaluated]	Negative	ER/PR+	RPBC	LumA
TCGA-AO-A1KO	BRD6340	14.3634	Positive	90-99%	Positive	90-99%	Negative	[Not Evaluated]	Negative	ER/PR+	RPBC	Normal
TCGA-AO-A1KP	BRD6340	14.5083	Positive	80-89%	Positive	40-49%	Negative	Negative	Negative	ER/PR+	RPBC	LumB
TCGA-AO-A1KR	BRD6340	14.0796	Negative	[Not Available]	Negative	[Not Available]	Negative	Negative	Negative	TNBC	TNBC	Basal
TCGA-AO-A1KS	BRD6340	14.297	Positive	90-99%	Positive	90-99%	Equivocal	Negative	Negative	ER/PR+	RPBC	LumB
TCGA-AO-A1KT	BRD6340	14.5007	Positive	90-99%	Positive	40-49%	Equivocal	Negative	Negative	ER/PR+	RPBC	LumB
TCGA-AQ-A04H	BRD6340	14.3297	Positive	90-99%	Positive	20-29%	Indeterminate	Positive	Positive	ER/PR+, HER2+	RPBC	LumB
TCGA-AQ-A04J	BRD6340	14.1867	Negative	<10%	Negative	<10%	Negative	[Not Evaluated]	Negative	TNBC	TNBC	Basal
TCGA-AQ-A04L	BRD6340	14.3978	Positive	60-69%	Negative	[Not Available]	Positive	[Not Evaluated]	Positive	ER/PR+, HER2+	RPBC	LumA
TCGA-AQ-A0Y5	BRD6340	14.4751	Positive	70-79%	Positive	40-49%	Positive	Positive	Positive	ER/PR+, HER2+	RPBC	LumA
TCGA-AQ-A1H2	BRD6340	14.4153	Positive	90-99%	Positive	10-19%	Indeterminate	Positive	Positive	ER/PR+, HER2+	RPBC	LumA
TCGA-AQ-A1H3	BRD6340	14.3521	Positive	90-99%	Positive	80-89%	Negative	[Not Evaluated]	Negative	ER/PR+	RPBC	LumA
TCGA-AQ-A54N	BRD6340	14.2262	Negative	[Not Available]	Negative	[Not Available]	Equivocal	Negative	Negative	TNBC	TNBC	Basal
TCGA-AQ-A7U7	BRD6340	14.3029	Positive	80-89%	Positive	80-89%	Negative	[Not Evaluated]	Negative	ER/PR+	RPBC	LumA
TCGA-AR-A0TP	BRD6340	14.3386	Positive	<10%	Negative	[Not Available]	Negative	[Not Evaluated]	Negative	ER/PR+	RPBC	Basal
TCGA-AR-A0TQ	BRD6340	14.4741	Positive	10-19%	Negative	[Not Available]	Equivocal	Positive	Positive	ER/PR+, HER2+	RPBC	LumB
TCGA-AR-A0TR	BRD6340	14.2906	Positive	[Not Available]	Positive	[Not Available]	Equivocal	Negative	Negative	ER/PR+	RPBC	LumA
TCGA-AR-A0TS	BRD6340	14.1773	Negative	[Not Available]	Negative	[Not Available]	Negative	[Not Evaluated]	Negative	TNBC	TNBC	Basal
TCGA-AR-A0TT	BRD6340	14.1855	Positive	10-19%	Negative	[Not Available]	Negative	[Not Evaluated]	Negative	ER/PR+	RPBC	LumB
TCGA-AR-A0TU	BRD6340	14.0832	Negative	[Not Available]	Negative	[Not Available]	Negative	[Not Evaluated]	Negative	TNBC	TNBC	Basal
TCGA-AR-A0TV	BRD6340	14.2664	Positive	90-99%	Positive	[Not Available]	Equivocal	Negative	Negative	ER/PR+	RPBC	LumB
TCGA-AR-A0TW	BRD6340	14.392	Positive	[Not Available]	Positive	[Not Available]	Equivocal	Negative	Negative	ER/PR+	RPBC	LumA
TCGA-AR-A0TX	BRD6340	14.3164	Positive	<10%	Positive	[Not Available]	Positive	[Not Evaluated]	Positive	ER/PR+, HER2+	RPBC	Her2
TCGA-AR-A0TY	BRD6340	14.2648	Positive	10-19%	Negative	[Not Available]	Negative	[Not Evaluated]	Negative	ER/PR+	RPBC	LumB
TCGA-AR-A0TZ	BRD6340	14.4797	Positive	[Not Available]	Positive	[Not Available]	Equivocal	Negative	Negative	ER/PR+	RPBC	LumA
TCGA-AR-A0U2	BRD6340	14.1723	Positive	10-19%	Positive	[Not Available]	Negative	[Not Evaluated]	Negative	ER/PR+	RPBC	LumB
TCGA-AR-A0U3	BRD6340	14.403	Positive	10-19%	Positive	[Not Available]	Negative	[Not Evaluated]	Negative	ER/PR+	RPBC	LumA
TCGA-AR-A0U4	BRD6340	14.1033	Negative	[Not Available]	Negative	[Not Available]	Negative	[Not Evaluated]	Negative	TNBC	TNBC	Basal
TCGA-AR-A1AH	BRD6340	13.9917	Positive	10-19%	Negative	[Not Available]	Negative	[Not Evaluated]	Negative	ER/PR+	RPBC	Basal
TCGA-AR-A1AI	BRD6340	14.0092	Negative	[Not Available]	Negative	[Not Available]	Equivocal	Negative	Negative	TNBC	TNBC	Basal
TCGA-AR-A1AJ	BRD6340	14.1681	Positive	10-19%	Negative	[Not Available]	Negative	[Not Evaluated]	Negative	ER/PR+	RPBC	Basal
TCGA-AR-A1AK	BRD6340	14.306	Positive	10-19%	Positive	10-19%	Negative	[Not Evaluated]	Negative	ER/PR+	RPBC	LumA
TCGA-AR-A1AL	BRD6340	14.316	Positive	70-79%	Positive	70-79%	Negative	[Not Evaluated]	Negative	ER/PR+	RPBC	LumA
TCGA-AR-A1AM	BRD6340	14.4349	Positive	[Not Available]	Positive	[Not Available]	Equivocal	Negative	Negative	ER/PR+	RPBC	LumA
TCGA-AR-A1AN	BRD6340	14.3675	Positive	70-79%	Positive	70-79%	Negative	[Not Evaluated]	Negative	ER/PR+	RPBC	LumA
TCGA-AR-A1AO	BRD6340	14.2231	Positive	[Not Available]	Negative	[Not Available]	Negative	[Not Evaluated]	Negative	ER/PR+	RPBC	Normal
TCGA-AR-A1AP	BRD6340	14.5796	Positive	70-79%	Positive	<10%	Equivocal	Negative	Negative	ER/PR+	RPBC	LumA
TCGA-AR-A1AQ	BRD6340	14.092	Negative	[Not Available]	Negative	[Not Available]	Equivocal	Negative	Negative	TNBC	TNBC	Basal
TCGA-AR-A1AR	BRD6340	14.0862	Negative	[Not Available]	Negative	[Not Available]	Negative	[Not Evaluated]	Negative	TNBC	TNBC	Basal
TCGA-AR-A1AS	BRD6340	14.228	Positive	70-79%	Positive	70-79%	Negative	[Not Evaluated]	Negative	ER/PR+	RPBC	LumA
TCGA-AR-A1AT	BRD6340	14.3199	Positive	<10%	Positive	<10%	Positive	[Not Evaluated]	Positive	ER/PR+, HER2+	RPBC	Her2
TCGA-AR-A1AU	BRD6340	14.4998	Positive	70-79%	Positive	70-79%	Equivocal	Negative	Negative	ER/PR+	RPBC	LumA
TCGA-AR-A1AW	BRD6340	14.2263	Positive	70-79%	Positive	70-79%	Equivocal	Negative	Negative	ER/PR+	RPBC	LumB
TCGA-AR-A1AX	BRD6340	14.2124	Positive	[Not Available]	Positive	70-79%	Positive	[Not Evaluated]	Positive	ER/PR+, HER2+	RPBC	LumA
TCGA-AR-A1AY	BRD6340	14.0459	Negative	[Not Available]	Negative	[Not Available]	Negative	[Not Evaluated]	Negative	TNBC	TNBC	Basal
TCGA-AR-A24H	BRD6340	14.2716	Positive	[Not Available]	Positive	[Not Available]	Negative	[Not Evaluated]	Negative	ER/PR+	RPBC	LumB
TCGA-AR-A24K	BRD6340	14.2596	Positive	10-19%	Positive	10-19%	Equivocal	Negative	Negative	ER/PR+	RPBC	LumB
TCGA-AR-A24L	BRD6340	14.3671	Positive	10-19%	Positive	10-19%	Equivocal	Negative	Negative	ER/PR+	RPBC	LumA
TCGA-AR-A24M	BRD6340	14.2597	Positive	10-19%	Positive	10-19%	Negative	[Not Evaluated]	Negative	ER/PR+	RPBC	LumA
TCGA-AR-A24N	BRD6340	14.399	Positive	10-19%	Positive	10-19%	Equivocal	Negative	Negative	ER/PR+	RPBC	LumB
TCGA-AR-A24O	BRD6340	14.3373	Positive	[Not Available]	Positive	[Not Available]	Negative	[Not Evaluated]	Negative	ER/PR+	RPBC	LumA
TCGA-AR-A24P	BRD6340	14.3743	Positive	10-19%	Positive	10-19%	Equivocal	Negative	Negative	ER/PR+	RPBC	LumA
TCGA-AR-A24Q	BRD6340	14.2436	Positive	<10%	Negative	[Not Available]	Negative	[Not Evaluated]	Negative	ER/PR+	RPBC	Basal
TCGA-AR-A24R	BRD6340	14.4318	Positive	10-19%	Positive	10-19%	Negative	Negative	Negative	ER/PR+	RPBC	LumB
TCGA-AR-A24S	BRD6340	14.2278	Positive	70-79%	Positive	[Not Available]	Negative	[Not Evaluated]	Negative	ER/PR+	RPBC	LumB
TCGA-AR-A24T	BRD6340	14.3102	Positive	10-19%	Positive	10-19%	Equivocal	Negative	Negative	ER/PR+	RPBC	LumA
TCGA-AR-A24U	BRD6340	14.3979	Negative	[Not Available]	Negative	[Not Available]	Positive	[Not Evaluated]	Positive	HER2+	RPBC	Her2
TCGA-AR-A24V	BRD6340	14.4419	Positive	80-89%	Positive	<10%	Negative	[Not Evaluated]	Negative	ER/PR+	RPBC	LumA
TCGA-AR-A24W	BRD6340	14.4753	Positive	[Not Available]	Positive	[Not Available]	Negative	[Not Evaluated]	Negative	ER/PR+	RPBC	LumA
TCGA-AR-A24X	BRD6340	14.2907	Positive	80-89%	Positive	90-99%	Equivocal	Negative	Negative	ER/PR+	RPBC	LumA
TCGA-AR-A24Z	BRD6340	14.3601	Positive	[Not Available]	Positive	[Not Available]	Negative	[Not Evaluated]	Negative	ER/PR+	RPBC	LumB
TCGA-AR-A250	BRD6340	14.3561	Positive	70-79%	Negative	[Not Available]	Equivocal	Positive	Positive	ER/PR+, HER2+	RPBC	LumB
TCGA-AR-A251	BRD6340	14.2417	Positive	[Not Available]	Negative	[Not Available]	Equivocal	Negative	Negative	ER/PR+	RPBC	Basal
TCGA-AR-A252	BRD6340	14.1733	Positive	70-79%	Positive	[Not Available]	Negative	[Not Evaluated]	Negative	ER/PR+	RPBC	LumA
TCGA-AR-A254	BRD6340	14.3323	Positive	[Not Available]	Positive	[Not Available]	Positive	[Not Evaluated]	Positive	ER/PR+, HER2+	RPBC	Her2
TCGA-AR-A255	BRD6340	14.3081	Positive	[Not Available]	Positive	[Not Available]	Positive	[Not Evaluated]	Positive	ER/PR+, HER2+	RPBC	LumA
TCGA-AR-A256	BRD6340	14.0736	Negative	[Not Available]	Negative	[Not Available]	Negative	[Not Evaluated]	Negative	TNBC	TNBC	Basal
TCGA-AR-A2LH	BRD6340	14.3502	Negative	[Not Available]	Negative	[Not Available]	Equivocal	Negative	Negative	TNBC	TNBC	Normal
TCGA-AR-A2LJ	BRD6340	14.3934	Positive	70-79%	Positive	70-79%	Positive	Positive	Positive	ER/PR+, HER2+	RPBC	LumA
TCGA-AR-A2LK	BRD6340	14.3143	Positive	70-79%	Positive	[Not Available]	Equivocal	Negative	Negative	ER/PR+	RPBC	LumB
TCGA-AR-A2LL	BRD6340	14.2724	Positive	70-79%	Positive	70-79%	Equivocal	Negative	Negative	ER/PR+	RPBC	LumB
TCGA-AR-A2LM	BRD6340	14.2829	Positive	70-79%	Positive	70-79%	[Not Evaluated]	Negative	Negative	ER/PR+	RPBC	LumA
TCGA-AR-A2LN	BRD6340	14.4493	Positive	70-79%	Positive	70-79%	Negative	[Not Evaluated]	Negative	ER/PR+	RPBC	LumA
TCGA-AR-A2LO	BRD6340	14.3495	Positive	70-79%	Positive	[Not Available]	Equivocal	Negative	Negative	ER/PR+	RPBC	LumA
TCGA-AR-A2LQ	BRD6340	14.4255	Positive	70-79%	Positive	<10%	Negative	[Not Evaluated]	Negative	ER/PR+	RPBC	Normal
TCGA-AR-A2LR	BRD6340	14.4073	Negative	[Not Available]	Negative	[Not Available]	Negative	[Not Evaluated]	Negative	TNBC	TNBC	Basal
TCGA-AR-A5QN	BRD6340	14.4574	Positive	[Not Available]	Positive	[Not Available]	Positive	[Not Available]	Positive	ER/PR+, HER2+	RPBC	LumA
TCGA-AR-A5QQ	BRD6340	14.2945	Negative	[Not Available]	Negative	[Not Available]	Negative	[Not Available]	Negative	TNBC	TNBC	Basal
TCGA-B6-A1KC	BRD6340	14.2285	Positive	[Not Available]	Negative	[Not Available]	Negative	[Not Evaluated]	Negative	ER/PR+	RPBC	LumB
TCGA-B6-A1KI	BRD6340	14.4357	Positive	[Not Available]	Positive	[Not Available]	Equivocal	Negative	Negative	ER/PR+	RPBC	LumA
TCGA-B6-A3ZX	BRD6340	14.1832	Negative	<10%	Negative	<10%	Negative	[Not Evaluated]	Negative	TNBC	TNBC	Basal
TCGA-B6-A400	BRD6340	14.2983	Negative	<10%	Negative	<10%	Negative	[Not Evaluated]	Negative	TNBC	TNBC	Basal
TCGA-B6-A401	BRD6340	14.341	Positive	80-89%	Positive	90-99%	Negative	[Not Evaluated]	Negative	ER/PR+	RPBC	LumA
TCGA-B6-A402	BRD6340	14.2087	Negative	<10%	Negative	<10%	Negative	[Not Evaluated]	Negative	TNBC	TNBC	Basal
TCGA-B6-A408	BRD6340	14.3846	Positive	90-99%	Positive	60-69%	Equivocal	Negative	Negative	ER/PR+	RPBC	LumA
TCGA-B6-A409	BRD6340	14.3003	Negative	<10%	Negative	<10%	Equivocal	Negative	Negative	TNBC	TNBC	Basal
TCGA-B6-A40B	BRD6340	14.5009	Positive	90-99%	Positive	90-99%	Negative	[Not Evaluated]	Negative	ER/PR+	RPBC	LumA
TCGA-B6-A40C	BRD6340	14.3597	Positive	50-59%	Positive	90-99%	Negative	[Not Evaluated]	Negative	ER/PR+	RPBC	LumA
TCGA-BH-A0AU	BRD6340	14.4805	Positive	[Not Available]	Positive	[Not Available]	Positive	Negative	Negative	ER/PR+	RPBC	LumB
TCGA-BH-A0AV	BRD6340	14.3524	Negative	[Not Available]	Negative	[Not Available]	[Not Available]	Negative	Negative	TNBC	TNBC	Basal
TCGA-BH-A0AW	BRD6340	14.2634	Positive	[Not Available]	Negative	[Not Available]	Positive	[Not Evaluated]	Positive	ER/PR+, HER2+	RPBC	Her2
TCGA-BH-A0AY	BRD6340	14.4154	Positive	[Not Available]	Positive	[Not Available]	Negative	[Not Evaluated]	Negative	ER/PR+	RPBC	LumA
TCGA-BH-A0AZ	BRD6340	14.3839	Positive	[Not Available]	Positive	[Not Available]	Negative	[Not Available]	Negative	ER/PR+	RPBC	LumA
TCGA-BH-A0B0	BRD6340	14.4404	Positive	[Not Available]	Positive	[Not Available]	Negative	[Not Available]	Negative	ER/PR+	RPBC	LumA
TCGA-BH-A0B1	BRD6340	14.4533	Positive	90-99%	Positive	40-49%	Negative	[Not Evaluated]	Negative	ER/PR+	RPBC	LumA
TCGA-BH-A0B3	BRD6340	14.2583	Negative	[Not Available]	Negative	[Not Available]	Negative	[Not Evaluated]	Negative	TNBC	TNBC	Basal
TCGA-BH-A0B5	BRD6340	14.3326	Positive	[Not Available]	Positive	[Not Available]	Negative	[Not Available]	Negative	ER/PR+	RPBC	LumA
TCGA-BH-A0B6	BRD6340	14.3844	Positive	[Not Available]	Positive	[Not Available]	Positive	[Not Available]	Positive	ER/PR+, HER2+	RPBC	LumA
TCGA-BH-A0B7	BRD6340	14.3003	Positive	[Not Available]	Positive	[Not Available]	Positive	[Not Available]	Positive	ER/PR+, HER2+	RPBC	Her2
TCGA-BH-A0B8	BRD6340	14.2537	Positive	90-99%	Positive	30-39%	Equivocal	Negative	Negative	ER/PR+	RPBC	LumA
TCGA-BH-A0B9	BRD6340	14.1151	Negative	[Not Available]	Negative	[Not Available]	Negative	[Not Evaluated]	Negative	TNBC	TNBC	Basal
TCGA-BH-A0BA	BRD6340	14.3712	Positive	80-89%	Positive	40-49%	Negative	[Not Evaluated]	Negative	ER/PR+	RPBC	LumA
TCGA-BH-A0BC	BRD6340	14.2508	Positive	90-99%	Positive	30-39%	Negative	[Not Evaluated]	Negative	ER/PR+	RPBC	LumA
TCGA-BH-A0BD	BRD6340	14.3491	Positive	[Not Available]	Positive	[Not Available]	Negative	[Not Evaluated]	Negative	ER/PR+	RPBC	LumB
TCGA-BH-A0BF	BRD6340	14.2391	Positive	[Not Available]	Positive	[Not Available]	Negative	[Not Available]	Negative	ER/PR+	RPBC	LumB
TCGA-BH-A0BG	BRD6340	14.2056	Negative	[Not Available]	Negative	[Not Available]	Negative	[Not Available]	Negative	TNBC	TNBC	Basal
TCGA-BH-A0BJ	BRD6340	14.3724	Positive	90-99%	Positive	70-79%	Negative	[Not Evaluated]	Negative	ER/PR+	RPBC	LumA
TCGA-BH-A0BL	BRD6340	14.2645	Negative	[Not Available]	Negative	[Not Available]	Negative	[Not Available]	Negative	TNBC	TNBC	Basal
TCGA-BH-A0BM	BRD6340	14.4152	Positive	[Not Available]	Negative	[Not Available]	Negative	[Not Evaluated]	Negative	ER/PR+	RPBC	LumA
TCGA-BH-A0BO	BRD6340	14.3845	Positive	[Not Available]	Positive	[Not Available]	Negative	[Not Available]	Negative	ER/PR+	RPBC	LumA
TCGA-BH-A0BP	BRD6340	14.4708	Positive	[Not Available]	Positive	[Not Available]	Negative	[Not Available]	Negative	ER/PR+	RPBC	LumA
TCGA-BH-A0BQ	BRD6340	14.3937	Positive	[Not Available]	Positive	[Not Available]	Positive	[Not Available]	Positive	ER/PR+, HER2+	RPBC	LumA
TCGA-BH-A0BR	BRD6340	14.3195	Positive	[Not Available]	Positive	[Not Available]	Negative	[Not Available]	Negative	ER/PR+	RPBC	LumA
TCGA-BH-A0BS	BRD6340	14.4029	Positive	[Not Available]	Positive	[Not Available]	[Not Available]	Negative	Negative	ER/PR+	RPBC	LumA
TCGA-BH-A0BT	BRD6340	14.3586	Positive	[Not Available]	Positive	[Not Available]	Negative	[Not Available]	Negative	ER/PR+	RPBC	LumA
TCGA-BH-A0BV	BRD6340	14.3803	Positive	90-99%	Positive	50-59%	Negative	[Not Evaluated]	Negative	ER/PR+	RPBC	LumA
TCGA-BH-A0BW	BRD6340	14.2286	Negative	[Not Available]	Negative	[Not Available]	[Not Available]	Negative	Negative	TNBC	TNBC	Basal
TCGA-BH-A0BZ	BRD6340	14.4078	Positive	[Not Available]	Positive	[Not Available]	Negative	[Not Available]	Negative	ER/PR+	RPBC	LumB
TCGA-BH-A0C0	BRD6340	14.0998	Positive	90-99%	Positive	60-69%	Equivocal	Positive	Positive	ER/PR+, HER2+	RPBC	LumB
TCGA-BH-A0C1	BRD6340	14.3409	Positive	[Not Available]	Positive	[Not Available]	Negative	[Not Available]	Negative	ER/PR+	RPBC	LumA
TCGA-BH-A0C3	BRD6340	14.3195	Positive	[Not Available]	Negative	[Not Available]	Negative	[Not Available]	Negative	ER/PR+	RPBC	LumB
TCGA-BH-A0C7	BRD6340	14.2995	Positive	[Not Available]	Negative	[Not Available]	[Not Available]	Positive	Positive	ER/PR+, HER2+	RPBC	LumB
TCGA-BH-A0DE	BRD6340	14.325	Positive	[Not Available]	Positive	[Not Available]	Negative	[Not Available]	Negative	ER/PR+	RPBC	LumA
TCGA-BH-A0DG	BRD6340	14.3744	Positive	[Not Available]	Negative	[Not Available]	Negative	[Not Available]	Negative	ER/PR+	RPBC	LumA
TCGA-BH-A0DH	BRD6340	14.3956	Positive	90-99%	Positive	40-49%	Negative	[Not Evaluated]	Negative	ER/PR+	RPBC	LumA
TCGA-BH-A0DI	BRD6340	14.3489	Positive	[Not Available]	Positive	[Not Available]	Negative	[Not Available]	Negative	ER/PR+	RPBC	LumA
TCGA-BH-A0DK	BRD6340	14.3246	Positive	[Not Available]	Positive	[Not Available]	Negative	[Not Evaluated]	Negative	ER/PR+	RPBC	LumA
TCGA-BH-A0DL	BRD6340	14.1616	Positive	[Not Available]	Negative	[Not Available]	Negative	[Not Available]	Negative	ER/PR+	RPBC	Basal
TCGA-BH-A0DO	BRD6340	14.368	Positive	[Not Available]	Positive	[Not Available]	Negative	[Not Available]	Negative	ER/PR+	RPBC	LumA
TCGA-BH-A0DP	BRD6340	14.3297	Positive	80-89%	Positive	80-89%	Negative	[Not Evaluated]	Negative	ER/PR+	RPBC	LumA
TCGA-BH-A0DQ	BRD6340	14.3696	Positive	60-69%	Positive	70-79%	Negative	[Not Evaluated]	Negative	ER/PR+	RPBC	LumA
TCGA-BH-A0DS	BRD6340	14.4751	Positive	70-79%	Positive	70-79%	Negative	[Not Evaluated]	Negative	ER/PR+	RPBC	LumA
TCGA-BH-A0DT	BRD6340	14.3796	Positive	[Not Available]	Positive	[Not Available]	Negative	[Not Available]	Negative	ER/PR+	RPBC	LumA
TCGA-BH-A0DV	BRD6340	14.458	Positive	[Not Available]	Positive	[Not Available]	Negative	[Not Available]	Negative	ER/PR+	RPBC	LumA
TCGA-BH-A0DX	BRD6340	14.2846	Positive	[Not Available]	Positive	[Not Available]	Negative	[Not Available]	Negative	ER/PR+	RPBC	LumA
TCGA-BH-A0DZ	BRD6340	14.4854	Positive	50-59%	Positive	<10%	Positive	[Not Evaluated]	Positive	ER/PR+, HER2+	RPBC	LumA
TCGA-BH-A0E0	BRD6340	14.343	Negative	[Not Available]	Negative	[Not Available]	Negative	[Not Evaluated]	Negative	TNBC	TNBC	Basal
TCGA-BH-A0E1	BRD6340	14.4289	Positive	70-79%	Positive	50-59%	Equivocal	Negative	Negative	ER/PR+	RPBC	LumA
TCGA-BH-A0E2	BRD6340	14.4675	Positive	90-99%	Positive	<10%	Negative	[Not Evaluated]	Negative	ER/PR+	RPBC	LumA
TCGA-BH-A0E6	BRD6340	14.1707	Negative	[Not Available]	Negative	[Not Available]	Equivocal	Negative	Negative	TNBC	TNBC	Basal
TCGA-BH-A0E7	BRD6340	14.4055	Positive	50-59%	Positive	60-69%	Negative	[Not Evaluated]	Negative	ER/PR+	RPBC	LumA
TCGA-BH-A0E9	BRD6340	14.3709	Positive	[Not Available]	Positive	[Not Available]	Negative	[Not Available]	Negative	ER/PR+	RPBC	LumA
TCGA-BH-A0EA	BRD6340	14.4198	Positive	[Not Available]	Positive	[Not Available]	Negative	[Not Available]	Negative	ER/PR+	RPBC	LumA
TCGA-BH-A0EB	BRD6340	14.2999	Positive	90-99%	Positive	40-49%	Equivocal	Negative	Negative	ER/PR+	RPBC	LumA
TCGA-BH-A0EE	BRD6340	14.339	Negative	[Not Available]	Negative	[Not Available]	Positive	[Not Evaluated]	Positive	HER2+	RPBC	Her2
TCGA-BH-A0EI	BRD6340	14.4651	Positive	[Not Available]	Positive	[Not Available]	Negative	[Not Available]	Negative	ER/PR+	RPBC	LumA
TCGA-BH-A0GY	BRD6340	14.4309	Positive	40-49%	Positive	90-99%	Negative	[Not Evaluated]	Negative	ER/PR+	RPBC	LumA
TCGA-BH-A0GZ	BRD6340	14.4355	Positive	90-99%	Positive	80-89%	Equivocal	Negative	Negative	ER/PR+	RPBC	LumA
TCGA-BH-A0H0	BRD6340	14.2688	Positive	50-59%	Positive	<10%	Negative	[Not Evaluated]	Negative	ER/PR+	RPBC	LumB
TCGA-BH-A0H3	BRD6340	14.2962	Positive	[Not Available]	Positive	[Not Available]	[Not Available]	Negative	Negative	ER/PR+	RPBC	LumA
TCGA-BH-A0H5	BRD6340	14.2228	Positive	[Not Available]	Positive	[Not Available]	[Not Available]	Negative	Negative	ER/PR+	RPBC	LumA
TCGA-BH-A0H6	BRD6340	14.4465	Positive	50-59%	Positive	60-69%	Negative	[Not Evaluated]	Negative	ER/PR+	RPBC	LumA
TCGA-BH-A0H7	BRD6340	14.5528	Positive	70-79%	Positive	30-39%	Negative	[Not Evaluated]	Negative	ER/PR+	RPBC	LumA
TCGA-BH-A0H9	BRD6340	14.4391	Positive	90-99%	Positive	30-39%	Equivocal	Negative	Negative	ER/PR+	RPBC	LumA
TCGA-BH-A0HA	BRD6340	14.4271	Positive	[Not Available]	Positive	[Not Available]	[Not Available]	Negative	Negative	ER/PR+	RPBC	LumA
TCGA-BH-A0HB	BRD6340	14.3864	Positive	90-99%	Positive	30-39%	Equivocal	Negative	Negative	ER/PR+	RPBC	LumA
TCGA-BH-A0HF	BRD6340	14.33	Positive	90-99%	Positive	<10%	Negative	[Not Evaluated]	Negative	ER/PR+	RPBC	LumA
TCGA-BH-A0HI	BRD6340	14.4114	Positive	50-59%	Positive	40-49%	Negative	[Not Evaluated]	Negative	ER/PR+	RPBC	LumA
TCGA-BH-A0HK	BRD6340	14.4072	Positive	70-79%	Negative	<10%	Negative	[Not Evaluated]	Negative	ER/PR+	RPBC	LumA
TCGA-BH-A0HL	BRD6340	14.4394	Positive	90-99%	Positive	40-49%	Equivocal	Negative	Negative	ER/PR+	RPBC	LumA
TCGA-BH-A0HN	BRD6340	14.4774	Positive	90-99%	Positive	90-99%	Equivocal	Negative	Negative	ER/PR+	RPBC	LumA
TCGA-BH-A0HO	BRD6340	14.3465	Positive	90-99%	Positive	90-99%	Negative	[Not Evaluated]	Negative	ER/PR+	RPBC	LumA
TCGA-BH-A0HP	BRD6340	14.4034	Positive	80-89%	Negative	[Not Available]	Negative	[Not Evaluated]	Negative	ER/PR+	RPBC	LumA
TCGA-BH-A0HQ	BRD6340	14.4458	Positive	90-99%	Positive	90-99%	Negative	[Not Evaluated]	Negative	ER/PR+	RPBC	LumA
TCGA-BH-A0HU	BRD6340	14.3361	Positive	40-49%	Positive	40-49%	Negative	[Not Evaluated]	Negative	ER/PR+	RPBC	LumB
TCGA-BH-A0HW	BRD6340	14.4955	Positive	90-99%	Negative	<10%	Equivocal	Negative	Negative	ER/PR+	RPBC	LumB
TCGA-BH-A0HX	BRD6340	14.492	Positive	80-89%	Positive	50-59%	Negative	[Not Evaluated]	Negative	ER/PR+	RPBC	LumA
TCGA-BH-A0HY	BRD6340	14.2969	Positive	[Not Available]	Negative	[Not Available]	Positive	[Not Available]	Positive	ER/PR+, HER2+	RPBC	LumB
TCGA-BH-A0RX	BRD6340	14.2597	Negative	<10%	Negative	<10%	Negative	[Not Evaluated]	Negative	TNBC	TNBC	Basal
TCGA-BH-A0W3	BRD6340	14.357	Positive	[Not Available]	Positive	[Not Available]	Equivocal	Negative	Negative	ER/PR+	RPBC	LumB
TCGA-BH-A0W4	BRD6340	14.41	Positive	[Not Available]	Positive	[Not Available]	Negative	[Not Evaluated]	Negative	ER/PR+	RPBC	LumA
TCGA-BH-A0W7	BRD6340	14.4021	Positive	[Not Available]	Positive	[Not Available]	Negative	[Not Evaluated]	Negative	ER/PR+	RPBC	LumA
TCGA-BH-A0WA	BRD6340	14.2293	Negative	[Not Available]	Negative	[Not Available]	Negative	[Not Evaluated]	Negative	TNBC	TNBC	Basal
TCGA-BH-A18F	BRD6340	14.3392	Positive	70-79%	Positive	40-49%	Negative	[Not Available]	Negative	ER/PR+	RPBC	LumA
TCGA-BH-A18G	BRD6340	14.3666	Negative	[Not Available]	Negative	[Not Available]	Negative	[Not Available]	Negative	TNBC	TNBC	Basal
TCGA-BH-A18H	BRD6340	14.2975	Positive	[Not Available]	Positive	[Not Available]	Positive	Equivocal	Positive	ER/PR+, HER2+	RPBC	LumA
TCGA-BH-A18I	BRD6340	14.3428	Positive	[Not Available]	Positive	[Not Available]	Positive	[Not Available]	Positive	ER/PR+, HER2+	RPBC	LumA
TCGA-BH-A18J	BRD6340	14.4148	Positive	40-49%	Positive	30-39%	Negative	[Not Available]	Negative	ER/PR+	RPBC	LumA
TCGA-BH-A18K	BRD6340	14.4134	Positive	[Not Available]	Positive	[Not Available]	Negative	[Not Available]	Negative	ER/PR+	RPBC	LumA
TCGA-BH-A18L	BRD6340	14.4939	Positive	[Not Available]	Positive	[Not Available]	Negative	[Not Available]	Negative	ER/PR+	RPBC	LumB
TCGA-BH-A18M	BRD6340	14.3673	Positive	[Not Available]	Positive	[Not Available]	Positive	Positive	Positive	ER/PR+, HER2+	RPBC	LumA
TCGA-BH-A18N	BRD6340	14.4017	Positive	[Not Available]	Positive	[Not Available]	Negative	[Not Available]	Negative	ER/PR+	RPBC	LumA
TCGA-BH-A18P	BRD6340	14.3657	Positive	<10%	Negative	[Not Available]	Positive	Positive	Positive	ER/PR+, HER2+	RPBC	Her2
TCGA-BH-A18Q	BRD6340	14.1925	Negative	[Not Available]	Negative	[Not Available]	Positive	Negative	Negative	TNBC	TNBC	Basal
TCGA-BH-A18S	BRD6340	14.3485	Positive	[Not Available]	Positive	[Not Available]	Negative	[Not Available]	Negative	ER/PR+	RPBC	LumA
TCGA-BH-A18T	BRD6340	14.0656	Negative	[Not Available]	Negative	[Not Available]	Positive	Negative	Negative	TNBC	TNBC	Basal
TCGA-BH-A18U	BRD6340	14.1923	Positive	[Not Available]	Positive	[Not Available]	Positive	[Not Available]	Positive	ER/PR+, HER2+	RPBC	LumB
TCGA-BH-A18V	BRD6340	14.2381	Negative	[Not Available]	Negative	[Not Available]	Negative	[Not Available]	Negative	TNBC	TNBC	Basal
TCGA-BH-A1EN	BRD6340	14.5654	Negative	[Not Available]	Negative	[Not Available]	Positive	[Not Available]	Positive	HER2+	RPBC	Her2
TCGA-BH-A1EO	BRD6340	14.4059	Positive	[Not Available]	Positive	[Not Available]	Negative	[Not Available]	Negative	ER/PR+	RPBC	LumA
TCGA-BH-A1ES	BRD6340	14.5137	Positive	[Not Available]	Positive	[Not Available]	Negative	[Not Available]	Negative	ER/PR+	RPBC	LumA
TCGA-BH-A1ET	BRD6340	14.3597	Positive	[Not Available]	Positive	[Not Available]	Negative	[Not Evaluated]	Negative	ER/PR+	RPBC	LumA
TCGA-BH-A1EU	BRD6340	14.2879	Positive	[Not Available]	Positive	[Not Available]	Negative	[Not Evaluated]	Negative	ER/PR+	RPBC	LumA
TCGA-BH-A1EV	BRD6340	14.3288	Positive	[Not Available]	Positive	[Not Available]	Positive	[Not Evaluated]	Positive	ER/PR+, HER2+	RPBC	Her2
TCGA-BH-A1EW	BRD6340	14.3416	Negative	[Not Available]	Negative	[Not Available]	Negative	[Not Evaluated]	Negative	TNBC	TNBC	LumA
TCGA-BH-A1EX	BRD6340	14.4897	Positive	[Not Available]	Positive	[Not Available]	Positive	Negative	Negative	ER/PR+	RPBC	LumA
TCGA-BH-A1EY	BRD6340	14.4026	Positive	[Not Available]	Positive	[Not Available]	Negative	[Not Available]	Negative	ER/PR+	RPBC	LumA
TCGA-BH-A1F2	BRD6340	14.4218	Positive	[Not Available]	Positive	[Not Available]	Positive	[Not Available]	Positive	ER/PR+, HER2+	RPBC	LumB
TCGA-BH-A1F5	BRD6340	14.4018	Positive	[Not Available]	Positive	[Not Available]	Negative	[Not Evaluated]	Negative	ER/PR+	RPBC	LumA
TCGA-BH-A1F6	BRD6340	14.2953	Negative	[Not Available]	Negative	[Not Available]	Negative	[Not Evaluated]	Negative	TNBC	TNBC	Basal
TCGA-BH-A1F8	BRD6340	14.3536	Positive	[Not Available]	Positive	[Not Available]	Positive	[Not Available]	Positive	ER/PR+, HER2+	RPBC	LumB
TCGA-BH-A1FB	BRD6340	14.3352	Positive	[Not Available]	Positive	[Not Available]	Negative	[Not Available]	Negative	ER/PR+	RPBC	LumA
TCGA-BH-A1FC	BRD6340	14.2374	Negative	[Not Available]	Negative	[Not Available]	Negative	[Not Available]	Negative	TNBC	TNBC	Basal
TCGA-BH-A1FD	BRD6340	14.3239	Positive	[Not Available]	Positive	[Not Available]	Negative	[Not Evaluated]	Negative	ER/PR+	RPBC	LumB
TCGA-BH-A1FG	BRD6340	14.3833	Positive	[Not Available]	Positive	[Not Available]	Negative	[Not Available]	Negative	ER/PR+	RPBC	LumA
TCGA-BH-A201	BRD6340	14.3471	Positive	[Not Available]	Positive	[Not Available]	Negative	[Not Evaluated]	Negative	ER/PR+	RPBC	LumA
TCGA-BH-A202	BRD6340	14.2845	Positive	[Not Available]	Positive	[Not Available]	Positive	[Not Evaluated]	Positive	ER/PR+, HER2+	RPBC	LumB
TCGA-BH-A28O	BRD6340	14.4297	Positive	[Not Available]	Positive	[Not Available]	Negative	[Not Evaluated]	Negative	ER/PR+	RPBC	Normal
TCGA-BH-A28Q	BRD6340	14.3479	Positive	[Not Available]	Positive	[Not Available]	Negative	Indeterminate	Negative	ER/PR+	RPBC	LumA
TCGA-BH-A2L8	BRD6340	14.336	Positive	70-79%	Positive	80-89%	Negative	Negative	Negative	ER/PR+	RPBC	LumA
TCGA-BH-A42T	BRD6340	14.3638	Positive	[Not Available]	Positive	[Not Available]	Positive	Equivocal	Positive	ER/PR+, HER2+	RPBC	LumB
TCGA-BH-A42U	BRD6340	14.4537	Negative	[Not Available]	Negative	[Not Available]	Negative	[Not Evaluated]	Negative	TNBC	TNBC	Normal
TCGA-BH-A42V	BRD6340	14.3702	Positive	[Not Available]	Positive	[Not Available]	Negative	[Not Evaluated]	Negative	ER/PR+	RPBC	LumA
TCGA-BH-A5IZ	BRD6340	14.3771	Positive	[Not Available]	Negative	[Not Available]	Negative	Negative	Negative	ER/PR+	RPBC	Basal
TCGA-BH-A5J0	BRD6340	14.4227	Positive	[Not Available]	Positive	[Not Available]	Negative	[Not Evaluated]	Negative	ER/PR+	RPBC	LumA
TCGA-BH-A6R8	BRD6340	14.4093	Positive	[Not Available]	Positive	[Not Available]	[Not Evaluated]	Negative	Negative	ER/PR+	RPBC	LumA
TCGA-BH-A6R9	BRD6340	14.4225	Negative	[Not Available]	Positive	[Not Available]	Negative	[Not Evaluated]	Negative	ER/PR+	RPBC	Normal
TCGA-BH-A8FY	BRD6340	14.3091	Positive	[Not Available]	Positive	[Not Available]	Negative	[Not Evaluated]	Negative	ER/PR+	RPBC	LumA
TCGA-BH-A8G0	BRD6340	14.3656	Positive	[Not Available]	Positive	[Not Available]	Negative	[Not Evaluated]	Negative	ER/PR+	RPBC	LumA
TCGA-BH-AB28	BRD6340	14.3849	Positive	[Not Available]	Positive	[Not Available]	Negative	Indeterminate	Negative	ER/PR+	RPBC	LumA
TCGA-C8-A12M	BRD6340	14.4771	Positive	[Not Available]	Negative	[Not Available]	Negative	[Not Evaluated]	Negative	ER/PR+	RPBC	LumB
TCGA-C8-A12N	BRD6340	14.352	Positive	[Not Available]	Positive	[Not Available]	Negative	[Not Evaluated]	Negative	ER/PR+	RPBC	LumA
TCGA-C8-A12O	BRD6340	14.2823	Positive	[Not Available]	Positive	[Not Available]	Negative	[Not Evaluated]	Negative	ER/PR+	RPBC	LumA
TCGA-C8-A12P	BRD6340	14.3161	Negative	[Not Available]	Negative	[Not Available]	Positive	[Not Evaluated]	Positive	HER2+	RPBC	Her2
TCGA-C8-A12Q	BRD6340	14.3539	Negative	[Not Available]	Negative	[Not Available]	Positive	[Not Evaluated]	Positive	HER2+	RPBC	Her2
TCGA-C8-A12T	BRD6340	14.5018	Positive	[Not Available]	Positive	[Not Available]	Positive	[Not Evaluated]	Positive	ER/PR+, HER2+	RPBC	Her2
TCGA-C8-A12U	BRD6340	14.2698	Positive	[Not Available]	Positive	[Not Available]	Negative	[Not Evaluated]	Negative	ER/PR+	RPBC	LumB
TCGA-C8-A12V	BRD6340	14.0109	Negative	[Not Available]	Negative	[Not Available]	Negative	[Not Evaluated]	Negative	TNBC	TNBC	Basal
TCGA-C8-A12W	BRD6340	14.3884	Positive	[Not Available]	Positive	[Not Available]	Negative	[Not Evaluated]	Negative	ER/PR+	RPBC	LumB
TCGA-C8-A12X	BRD6340	14.3454	Positive	[Not Available]	Positive	[Not Available]	Negative	[Not Evaluated]	Negative	ER/PR+	RPBC	LumA
TCGA-C8-A12Z	BRD6340	14.4027	Negative	[Not Available]	Negative	[Not Available]	Positive	[Not Evaluated]	Positive	HER2+	RPBC	Her2
TCGA-C8-A131	BRD6340	14.3726	Negative	[Not Available]	Negative	[Not Available]	Negative	[Not Evaluated]	Negative	TNBC	TNBC	Basal
TCGA-C8-A135	BRD6340	14.3704	Negative	[Not Available]	Negative	[Not Available]	Positive	[Not Evaluated]	Positive	HER2+	RPBC	Her2
TCGA-C8-A137	BRD6340	14.4489	Negative	[Not Available]	Negative	[Not Available]	Positive	[Not Evaluated]	Positive	HER2+	RPBC	Her2
TCGA-C8-A1HF	BRD6340	14.1563	Negative	[Not Available]	Positive	[Not Available]	Positive	[Not Evaluated]	Positive	ER/PR+, HER2+	RPBC	Her2
TCGA-C8-A1HG	BRD6340	14.3298	Positive	[Not Available]	Positive	[Not Available]	Negative	[Not Evaluated]	Negative	ER/PR+	RPBC	LumB
TCGA-C8-A1HI	BRD6340	14.4658	Positive	[Not Available]	Positive	[Not Available]	Negative	[Not Evaluated]	Negative	ER/PR+	RPBC	LumA
TCGA-C8-A1HJ	BRD6340	14.1246	Negative	[Not Available]	Negative	[Not Available]	Negative	[Not Evaluated]	Negative	TNBC	TNBC	Basal
TCGA-C8-A1HK	BRD6340	14.3519	Negative	[Not Available]	Negative	[Not Available]	Positive	[Not Evaluated]	Positive	HER2+	RPBC	Her2
TCGA-C8-A1HM	BRD6340	14.2308	Positive	[Not Available]	Positive	[Not Available]	Negative	[Not Evaluated]	Negative	ER/PR+	RPBC	LumB
TCGA-C8-A1HO	BRD6340	14.4142	Positive	[Not Available]	Positive	[Not Available]	Negative	[Not Evaluated]	Negative	ER/PR+	RPBC	LumA
TCGA-C8-A26V	BRD6340	14.3145	Positive	[Not Available]	Positive	[Not Available]	Negative	[Not Evaluated]	Negative	ER/PR+	RPBC	LumB
TCGA-C8-A26X	BRD6340	14.2259	Negative	[Not Available]	Negative	[Not Available]	Negative	[Not Evaluated]	Negative	TNBC	TNBC	Her2
TCGA-C8-A26Y	BRD6340	14.3641	Negative	[Not Available]	Negative	[Not Available]	Negative	[Not Evaluated]	Negative	TNBC	TNBC	Her2
TCGA-C8-A26Z	BRD6340	14.4786	Positive	[Not Available]	Positive	[Not Available]	Negative	[Not Evaluated]	Negative	ER/PR+	RPBC	LumA
TCGA-C8-A273	BRD6340	14.482	Positive	[Not Available]	Positive	[Not Available]	Negative	[Not Evaluated]	Negative	ER/PR+	RPBC	LumA
TCGA-C8-A274	BRD6340	14.3825	Positive	[Not Available]	Positive	[Not Available]	Negative	[Not Evaluated]	Negative	ER/PR+	RPBC	LumB
TCGA-C8-A278	BRD6340	14.187	Negative	[Not Available]	Negative	[Not Available]	Positive	[Not Evaluated]	Positive	HER2+	RPBC	Her2
TCGA-C8-A27A	BRD6340	14.2965	Positive	[Not Available]	Positive	[Not Available]	Negative	[Not Evaluated]	Negative	ER/PR+	RPBC	LumB
TCGA-C8-A27B	BRD6340	14.0849	Negative	[Not Available]	Negative	[Not Available]	Negative	[Not Evaluated]	Negative	TNBC	TNBC	Basal
TCGA-C8-A3M7	BRD6340	14.4124	Negative	[Not Available]	Negative	[Not Available]	Negative	[Not Evaluated]	Negative	TNBC	TNBC	LumA
TCGA-C8-A3M8	BRD6340	14.3006	Positive	[Not Available]	Positive	[Not Available]	Positive	[Not Evaluated]	Positive	ER/PR+, HER2+	RPBC	LumB
TCGA-C8-A8HP	BRD6340	14.3179	Negative	[Not Available]	Negative	[Not Available]	Positive	[Not Evaluated]	Positive	HER2+	RPBC	Her2
TCGA-C8-A8HQ	BRD6340	14.3423	Positive	[Not Available]	Positive	[Not Available]	Negative	[Not Evaluated]	Negative	ER/PR+	RPBC	LumB
TCGA-D8-A13Y	BRD6340	14.3185	Positive	70-79%	Positive	70-79%	Negative	[Not Evaluated]	Negative	ER/PR+	RPBC	LumB
TCGA-D8-A13Z	BRD6340	14.2032	Negative	[Not Available]	Negative	[Not Available]	Negative	[Not Evaluated]	Negative	TNBC	TNBC	Her2
TCGA-D8-A140	BRD6340	14.2983	Positive	[Not Available]	Positive	<10%	Positive	[Not Evaluated]	Positive	ER/PR+, HER2+	RPBC	LumA
TCGA-D8-A141	BRD6340	14.2834	Positive	[Not Available]	Positive	[Not Available]	Negative	[Not Evaluated]	Negative	ER/PR+	RPBC	LumA
TCGA-D8-A142	BRD6340	14.3024	Negative	[Not Available]	Negative	[Not Available]	Equivocal	Negative	Negative	TNBC	TNBC	Basal
TCGA-D8-A143	BRD6340	14.2726	Negative	[Not Available]	Negative	[Not Available]	Negative	[Not Evaluated]	Negative	TNBC	TNBC	Basal
TCGA-D8-A145	BRD6340	14.419	Positive	[Not Available]	Positive	<10%	Equivocal	Negative	Negative	ER/PR+	RPBC	LumA
TCGA-D8-A146	BRD6340	14.3869	Positive	[Not Available]	Positive	[Not Available]	Negative	[Not Evaluated]	Negative	ER/PR+	RPBC	LumA
TCGA-D8-A147	BRD6340	14.0591	Negative	[Not Available]	Negative	[Not Available]	Negative	[Not Evaluated]	Negative	TNBC	TNBC	Basal
TCGA-D8-A1J8	BRD6340	14.2168	Positive	70-79%	Positive	70-79%	Negative	[Not Evaluated]	Negative	ER/PR+	RPBC	LumB
TCGA-D8-A1J9	BRD6340	14.256	Positive	[Not Available]	Negative	[Not Available]	Positive	[Not Evaluated]	Positive	ER/PR+, HER2+	RPBC	LumB
TCGA-D8-A1JA	BRD6340	14.4151	Negative	<10%	Negative	[Not Available]	Positive	[Not Evaluated]	Positive	HER2+	RPBC	Her2
TCGA-D8-A1JB	BRD6340	14.3759	Positive	[Not Available]	Positive	[Not Available]	Equivocal	Positive	Positive	ER/PR+, HER2+	RPBC	LumA
TCGA-D8-A1JC	BRD6340	14.4017	Positive	[Not Available]	Positive	[Not Available]	Negative	[Not Evaluated]	Negative	ER/PR+	RPBC	LumB
TCGA-D8-A1JD	BRD6340	14.3544	Positive	[Not Available]	Positive	[Not Available]	Negative	[Not Evaluated]	Negative	ER/PR+	RPBC	LumB
TCGA-D8-A1JE	BRD6340	14.3139	Positive	[Not Available]	Positive	[Not Available]	Negative	[Not Evaluated]	Negative	ER/PR+	RPBC	LumB
TCGA-D8-A1JF	BRD6340	14.3707	Negative	[Not Available]	Negative	[Not Available]	Negative	[Not Evaluated]	Negative	TNBC	TNBC	Her2
TCGA-D8-A1JG	BRD6340	14.3339	Negative	[Not Available]	Negative	[Not Available]	Equivocal	Negative	Negative	TNBC	TNBC	Her2
TCGA-D8-A1JH	BRD6340	14.4038	Positive	[Not Available]	Positive	[Not Available]	Negative	[Not Evaluated]	Negative	ER/PR+	RPBC	LumA
TCGA-D8-A1JI	BRD6340	14.3266	Positive	[Not Available]	Positive	[Not Available]	Negative	[Not Evaluated]	Negative	ER/PR+	RPBC	LumB
TCGA-D8-A1JJ	BRD6340	14.284	Positive	[Not Available]	Positive	[Not Available]	Negative	[Not Evaluated]	Negative	ER/PR+	RPBC	LumB
TCGA-D8-A1JK	BRD6340	14.2869	Negative	[Not Available]	Positive	<10%	Negative	[Not Evaluated]	Negative	ER/PR+	RPBC	Basal
TCGA-D8-A1JL	BRD6340	14.3305	Negative	[Not Available]	Negative	[Not Available]	Negative	[Not Evaluated]	Negative	TNBC	TNBC	Basal
TCGA-D8-A1JM	BRD6340	14.2612	Positive	<10%	Negative	[Not Available]	Negative	[Not Evaluated]	Negative	ER/PR+	RPBC	Basal
TCGA-D8-A1JN	BRD6340	14.4262	Positive	[Not Available]	Positive	<10%	Indeterminate	Negative	Negative	ER/PR+	RPBC	LumA
TCGA-D8-A1JP	BRD6340	14.4349	Positive	[Not Available]	Positive	<10%	Negative	[Not Evaluated]	Negative	ER/PR+	RPBC	LumA
TCGA-D8-A1JS	BRD6340	14.4239	Positive	[Not Available]	Positive	[Not Available]	Negative	[Not Evaluated]	Negative	ER/PR+	RPBC	LumA
TCGA-D8-A1JT	BRD6340	14.4534	Positive	70-79%	Positive	70-79%	Equivocal	Negative	Negative	ER/PR+	RPBC	LumB
TCGA-D8-A1JU	BRD6340	14.4457	Positive	[Not Available]	Positive	[Not Available]	Negative	[Not Evaluated]	Negative	ER/PR+	RPBC	LumA
TCGA-D8-A1X5	BRD6340	14.2879	Positive	[Not Available]	Positive	[Not Available]	Positive	[Not Evaluated]	Positive	ER/PR+, HER2+	RPBC	LumB
TCGA-D8-A1X6	BRD6340	14.388	Positive	[Not Available]	Positive	[Not Available]	Negative	[Not Evaluated]	Negative	ER/PR+	RPBC	LumB
TCGA-D8-A1X7	BRD6340	14.2462	Positive	[Not Available]	Positive	[Not Available]	Negative	[Not Evaluated]	Negative	ER/PR+	RPBC	LumB
TCGA-D8-A1X9	BRD6340	14.4264	Positive	[Not Available]	Positive	[Not Available]	Indeterminate	Negative	Negative	ER/PR+	RPBC	LumA
TCGA-D8-A1XB	BRD6340	14.3428	Positive	[Not Available]	Positive	[Not Available]	Negative	[Not Evaluated]	Negative	ER/PR+	RPBC	LumA
TCGA-D8-A1XC	BRD6340	14.3384	Positive	[Not Available]	Positive	[Not Available]	Negative	[Not Evaluated]	Negative	ER/PR+	RPBC	LumA
TCGA-D8-A1XD	BRD6340	14.5223	Positive	[Not Available]	Positive	[Not Available]	Negative	[Not Evaluated]	Negative	ER/PR+	RPBC	LumA
TCGA-D8-A1XF	BRD6340	14.2101	Positive	[Not Available]	Positive	[Not Available]	Negative	[Not Evaluated]	Negative	ER/PR+	RPBC	LumB
TCGA-D8-A1XG	BRD6340	14.2951	Positive	[Not Available]	Negative	[Not Available]	Negative	[Not Evaluated]	Negative	ER/PR+	RPBC	LumA
TCGA-D8-A1XJ	BRD6340	14.4325	Positive	[Not Available]	Positive	[Not Available]	Positive	[Not Evaluated]	Positive	ER/PR+, HER2+	RPBC	Her2
TCGA-D8-A1XK	BRD6340	14.2235	Negative	[Not Available]	Negative	[Not Available]	Negative	[Not Evaluated]	Negative	TNBC	TNBC	Basal
TCGA-D8-A1XL	BRD6340	14.2466	Positive	[Not Available]	Positive	[Not Available]	Equivocal	Negative	Negative	ER/PR+	RPBC	LumB
TCGA-D8-A1XM	BRD6340	14.3854	Positive	[Not Available]	Positive	[Not Available]	Negative	[Not Evaluated]	Negative	ER/PR+	RPBC	LumA
TCGA-D8-A1XO	BRD6340	14.3563	Positive	[Not Available]	Positive	[Not Available]	Negative	[Not Evaluated]	Negative	ER/PR+	RPBC	LumA
TCGA-D8-A1XQ	BRD6340	14.2375	Negative	[Not Available]	Negative	<10%	Negative	[Not Evaluated]	Negative	TNBC	TNBC	Basal
TCGA-D8-A1XR	BRD6340	14.317	Positive	[Not Available]	Positive	[Not Available]	Negative	[Not Evaluated]	Negative	ER/PR+	RPBC	LumB
TCGA-D8-A1XT	BRD6340	14.3288	Negative	[Not Available]	Negative	[Not Available]	Positive	[Not Evaluated]	Positive	HER2+	RPBC	Her2
TCGA-D8-A1XU	BRD6340	14.3749	Positive	[Not Available]	Positive	[Not Available]	Negative	[Not Evaluated]	Negative	ER/PR+	RPBC	LumA
TCGA-D8-A1XV	BRD6340	14.3857	Positive	[Not Available]	Positive	[Not Available]	Equivocal	Negative	Negative	ER/PR+	RPBC	LumA
TCGA-D8-A1XW	BRD6340	14.2337	Negative	[Not Available]	Positive	<10%	Negative	[Not Evaluated]	Negative	ER/PR+	RPBC	Normal
TCGA-D8-A1XY	BRD6340	14.2948	Positive	[Not Available]	Positive	[Not Available]	Positive	[Not Evaluated]	Positive	ER/PR+, HER2+	RPBC	LumA
TCGA-D8-A1XZ	BRD6340	14.3632	Positive	[Not Available]	Negative	[Not Available]	Negative	[Not Evaluated]	Negative	ER/PR+	RPBC	LumB
TCGA-D8-A1Y0	BRD6340	14.3623	Positive	[Not Available]	Positive	[Not Available]	Negative	[Not Evaluated]	Negative	ER/PR+	RPBC	LumA
TCGA-D8-A1Y1	BRD6340	14.4374	Positive	[Not Available]	Positive	[Not Available]	Negative	[Not Evaluated]	Negative	ER/PR+	RPBC	LumB
TCGA-D8-A1Y2	BRD6340	14.3273	Positive	[Not Available]	Positive	<10%	Indeterminate	Negative	Negative	ER/PR+	RPBC	LumB
TCGA-D8-A1Y3	BRD6340	14.2337	Positive	[Not Available]	Positive	[Not Available]	Indeterminate	Negative	Negative	ER/PR+	RPBC	LumB
TCGA-D8-A27E	BRD6340	14.3601	Positive	[Not Available]	Positive	<10%	Negative	[Not Evaluated]	Negative	ER/PR+	RPBC	LumA
TCGA-D8-A27F	BRD6340	14.1616	Negative	[Not Available]	Negative	[Not Available]	Negative	[Not Evaluated]	Negative	TNBC	TNBC	Basal
TCGA-D8-A27G	BRD6340	14.3856	Positive	[Not Available]	Positive	[Not Available]	Equivocal	Negative	Negative	ER/PR+	RPBC	LumA
TCGA-D8-A27H	BRD6340	14.4044	Negative	[Not Available]	Negative	[Not Available]	Negative	[Not Evaluated]	Negative	TNBC	TNBC	Basal
TCGA-D8-A27I	BRD6340	14.4053	Positive	[Not Available]	Positive	[Not Available]	Negative	[Not Evaluated]	Negative	ER/PR+	RPBC	LumA
TCGA-D8-A27K	BRD6340	14.3312	Positive	[Not Available]	Positive	[Not Available]	Negative	[Not Evaluated]	Negative	ER/PR+	RPBC	LumA
TCGA-D8-A27L	BRD6340	14.3983	Positive	[Not Available]	Positive	[Not Available]	Negative	[Not Evaluated]	Negative	ER/PR+	RPBC	LumA
TCGA-D8-A27M	BRD6340	14.3461	Negative	[Not Available]	Negative	[Not Available]	Negative	[Not Evaluated]	Negative	TNBC	TNBC	Basal
TCGA-D8-A27N	BRD6340	14.3089	Positive	[Not Available]	Positive	[Not Available]	Positive	[Not Evaluated]	Positive	ER/PR+, HER2+	RPBC	LumB
TCGA-D8-A27P	BRD6340	14.4127	Positive	[Not Available]	Positive	[Not Available]	Negative	[Not Evaluated]	Negative	ER/PR+	RPBC	LumA
TCGA-D8-A27R	BRD6340	14.4086	Positive	[Not Available]	Positive	[Not Available]	Equivocal	Negative	Negative	ER/PR+	RPBC	LumB
TCGA-D8-A27T	BRD6340	14.3694	Positive	[Not Available]	Positive	[Not Available]	Negative	[Not Evaluated]	Negative	ER/PR+	RPBC	LumA
TCGA-D8-A27V	BRD6340	14.4721	Positive	[Not Available]	Positive	<10%	Negative	[Not Evaluated]	Negative	ER/PR+	RPBC	LumA
TCGA-D8-A27W	BRD6340	14.486	Positive	[Not Available]	Positive	[Not Available]	Equivocal	Positive	Positive	ER/PR+, HER2+	RPBC	LumB
TCGA-D8-A3Z5	BRD6340	14.4717	Positive	[Not Available]	Positive	[Not Available]	Negative	[Not Evaluated]	Negative	ER/PR+	RPBC	LumA
TCGA-D8-A3Z6	BRD6340	14.4115	Positive	[Not Available]	Positive	[Not Available]	Negative	[Not Evaluated]	Negative	ER/PR+	RPBC	LumA
TCGA-D8-A4Z1	BRD6340	14.4446	Positive	70-79%	Positive	10-19%	Negative	[Not Evaluated]	Negative	ER/PR+	RPBC	LumA
TCGA-D8-A73U	BRD6340	14.2624	Positive	70-79%	Positive	70-79%	Negative	Negative	Negative	ER/PR+	RPBC	LumA
TCGA-D8-A73W	BRD6340	14.4173	Positive	70-79%	Negative	[Not Available]	Negative	[Not Evaluated]	Negative	ER/PR+	RPBC	LumA
TCGA-D8-A73X	BRD6340	14.3484	Positive	70-79%	Positive	70-79%	Negative	Negative	Negative	ER/PR+	RPBC	LumA
TCGA-E2-A106	BRD6340	14.5143	Positive	90-99%	Positive	80-89%	Equivocal	Negative	Negative	ER/PR+	RPBC	LumA
TCGA-E2-A107	BRD6340	14.4125	Positive	[Not Available]	Negative	[Not Available]	Equivocal	Negative	Negative	ER/PR+	RPBC	LumA
TCGA-E2-A108	BRD6340	14.2893	Positive	[Not Available]	Positive	[Not Available]	Negative	[Not Evaluated]	Negative	ER/PR+	RPBC	Normal
TCGA-E2-A109	BRD6340	14.3922	Positive	[Not Available]	Negative	[Not Available]	Equivocal	Negative	Negative	ER/PR+	RPBC	LumB
TCGA-E2-A10C	BRD6340	14.3253	Positive	[Not Available]	Positive	[Not Available]	Negative	[Not Evaluated]	Negative	ER/PR+	RPBC	LumB
TCGA-E2-A10E	BRD6340	14.4379	Positive	[Not Available]	Positive	[Not Available]	Equivocal	Negative	Negative	ER/PR+	RPBC	LumA
TCGA-E2-A10F	BRD6340	14.283	Positive	[Not Available]	Positive	[Not Available]	Equivocal	Negative	Negative	ER/PR+	RPBC	LumA
TCGA-E2-A14N	BRD6340	14.0708	Negative	[Not Available]	Negative	[Not Available]	Negative	[Not Evaluated]	Negative	TNBC	TNBC	Basal
TCGA-E2-A14O	BRD6340	14.3277	Positive	[Not Available]	Positive	[Not Available]	Equivocal	Negative	Negative	ER/PR+	RPBC	LumB
TCGA-E2-A14P	BRD6340	14.3053	Negative	[Not Available]	Negative	[Not Available]	Positive	[Not Evaluated]	Positive	HER2+	RPBC	Her2
TCGA-E2-A14Q	BRD6340	14.374	Positive	[Not Available]	Positive	[Not Available]	Negative	[Not Evaluated]	Negative	ER/PR+	RPBC	LumA
TCGA-E2-A14R	BRD6340	14.2077	Negative	[Not Available]	Negative	[Not Available]	Negative	[Not Evaluated]	Negative	TNBC	TNBC	Basal
TCGA-E2-A14S	BRD6340	14.4098	Positive	[Not Available]	Positive	[Not Available]	Equivocal	Negative	Negative	ER/PR+	RPBC	LumB
TCGA-E2-A14T	BRD6340	14.4064	Positive	[Not Available]	Positive	[Not Available]	Negative	Negative	Negative	ER/PR+	RPBC	LumA
TCGA-E2-A14U	BRD6340	14.4335	Positive	[Not Available]	Positive	[Not Available]	Equivocal	Negative	Negative	ER/PR+	RPBC	LumA
TCGA-E2-A14V	BRD6340	14.4222	Positive	[Not Available]	Positive	[Not Available]	Positive	[Not Evaluated]	Positive	ER/PR+, HER2+	RPBC	Her2
TCGA-E2-A14X	BRD6340	14.2601	Negative	[Not Available]	Negative	[Not Available]	Negative	[Not Evaluated]	Negative	TNBC	TNBC	Basal
TCGA-E2-A14Y	BRD6340	14.4116	Positive	[Not Available]	Positive	[Not Available]	Equivocal	Positive	Positive	ER/PR+, HER2+	RPBC	Basal
TCGA-E2-A14Z	BRD6340	14.2756	Positive	[Not Available]	Positive	[Not Available]	Negative	[Not Evaluated]	Negative	ER/PR+	RPBC	LumA
TCGA-E2-A150	BRD6340	14.2049	Negative	[Not Available]	Negative	[Not Available]	Negative	[Not Evaluated]	Negative	TNBC	TNBC	Basal
TCGA-E2-A152	BRD6340	14.4315	Positive	[Not Available]	Negative	[Not Available]	Positive	[Not Evaluated]	Positive	ER/PR+, HER2+	RPBC	Her2
TCGA-E2-A153	BRD6340	14.447	Positive	[Not Available]	Positive	[Not Available]	Negative	[Not Evaluated]	Negative	ER/PR+	RPBC	LumA
TCGA-E2-A154	BRD6340	14.3783	Positive	90-99%	Positive	90-99%	Negative	[Not Evaluated]	Negative	ER/PR+	RPBC	LumA
TCGA-E2-A155	BRD6340	14.2853	Positive	[Not Available]	Negative	[Not Available]	Negative	[Not Evaluated]	Negative	ER/PR+	RPBC	LumB
TCGA-E2-A156	BRD6340	14.2821	Positive	[Not Available]	Positive	[Not Available]	Negative	[Not Evaluated]	Negative	ER/PR+	RPBC	LumA
TCGA-E2-A158	BRD6340	14.2235	Negative	[Not Available]	Negative	[Not Available]	Negative	[Not Evaluated]	Negative	TNBC	TNBC	Basal
TCGA-E2-A159	BRD6340	14.2607	Negative	[Not Available]	Negative	[Not Available]	[Not Evaluated]	Negative	Negative	TNBC	TNBC	Basal
TCGA-E2-A15A	BRD6340	14.3781	Positive	[Not Available]	Positive	[Not Available]	Negative	[Not Evaluated]	Negative	ER/PR+	RPBC	LumB
TCGA-E2-A15C	BRD6340	14.4777	Positive	[Not Available]	Positive	[Not Available]	Equivocal	Negative	Negative	ER/PR+	RPBC	LumA
TCGA-E2-A15D	BRD6340	14.3643	Positive	[Not Available]	Positive	[Not Available]	Equivocal	Negative	Negative	ER/PR+	RPBC	LumA
TCGA-E2-A15E	BRD6340	14.4602	Positive	[Not Available]	Positive	[Not Available]	[Not Evaluated]	Positive	Positive	ER/PR+, HER2+	RPBC	LumA
TCGA-E2-A15F	BRD6340	14.466	Positive	90-99%	Positive	90-99%	Negative	[Not Evaluated]	Negative	ER/PR+	RPBC	LumA
TCGA-E2-A15G	BRD6340	14.291	Positive	[Not Available]	Positive	[Not Available]	Negative	[Not Evaluated]	Negative	ER/PR+	RPBC	LumA
TCGA-E2-A15H	BRD6340	14.4074	Positive	[Not Available]	Positive	[Not Available]	Equivocal	Positive	Positive	ER/PR+, HER2+	RPBC	LumA
TCGA-E2-A15I	BRD6340	14.4107	Positive	90-99%	Positive	90-99%	Equivocal	Negative	Negative	ER/PR+	RPBC	LumA
TCGA-E2-A15J	BRD6340	14.3399	Positive	[Not Available]	Positive	[Not Available]	Equivocal	Negative	Negative	ER/PR+	RPBC	LumA
TCGA-E2-A15K	BRD6340	14.2307	Positive	[Not Available]	Positive	[Not Available]	Equivocal	Negative	Negative	ER/PR+	RPBC	LumB
TCGA-E2-A15L	BRD6340	14.3645	Positive	[Not Available]	Positive	[Not Available]	Equivocal	Negative	Negative	ER/PR+	RPBC	LumA
TCGA-E2-A15M	BRD6340	14.1811	Positive	[Not Available]	Positive	[Not Available]	Negative	[Not Evaluated]	Negative	ER/PR+	RPBC	LumA
TCGA-E2-A15O	BRD6340	14.4222	Positive	[Not Available]	Positive	[Not Available]	Equivocal	Negative	Negative	ER/PR+	RPBC	LumA
TCGA-E2-A15P	BRD6340	14.3783	Positive	[Not Available]	Positive	[Not Available]	Negative	[Not Evaluated]	Negative	ER/PR+	RPBC	LumA
TCGA-E2-A15R	BRD6340	14.4096	Positive	[Not Available]	Positive	[Not Available]	Equivocal	Negative	Negative	ER/PR+	RPBC	LumA
TCGA-E2-A15S	BRD6340	14.4228	Positive	[Not Available]	Negative	[Not Available]	Equivocal	Negative	Negative	ER/PR+	RPBC	LumB
TCGA-E2-A15T	BRD6340	14.4832	Positive	[Not Available]	Positive	[Not Available]	Equivocal	Negative	Negative	ER/PR+	RPBC	LumB
TCGA-E2-A1AZ	BRD6340	14.1321	Negative	[Not Available]	Negative	[Not Available]	Indeterminate	Negative	Negative	TNBC	TNBC	Basal
TCGA-E2-A1B0	BRD6340	14.2074	Negative	[Not Available]	Negative	[Not Available]	Positive	[Not Evaluated]	Positive	HER2+	RPBC	Her2
TCGA-E2-A1B1	BRD6340	14.3706	Positive	[Not Available]	Positive	[Not Available]	Equivocal	Positive	Positive	ER/PR+, HER2+	RPBC	LumA
TCGA-E2-A1B4	BRD6340	14.4079	Positive	[Not Available]	Positive	[Not Available]	Negative	[Not Evaluated]	Negative	ER/PR+	RPBC	LumA
TCGA-E2-A1B5	BRD6340	14.2689	Positive	[Not Available]	Positive	[Not Available]	Negative	[Not Evaluated]	Negative	ER/PR+	RPBC	LumA
TCGA-E2-A1B6	BRD6340	14.028	Negative	[Not Available]	Negative	[Not Available]	Equivocal	Negative	Negative	TNBC	TNBC	Basal
TCGA-E2-A1BC	BRD6340	14.3708	Positive	[Not Available]	Positive	[Not Available]	Negative	[Not Evaluated]	Negative	ER/PR+	RPBC	LumA
TCGA-E2-A1BD	BRD6340	14.3958	Positive	[Not Available]	Positive	[Not Available]	Equivocal	Negative	Negative	ER/PR+	RPBC	LumA
TCGA-E2-A1IE	BRD6340	14.3043	Positive	[Not Available]	Positive	[Not Available]	Equivocal	Negative	Negative	ER/PR+	RPBC	LumA
TCGA-E2-A1IF	BRD6340	14.3666	Positive	[Not Available]	Positive	[Not Available]	Negative	[Not Evaluated]	Negative	ER/PR+	RPBC	LumA
TCGA-E2-A1IG	BRD6340	14.274	Positive	[Not Available]	Positive	[Not Available]	Negative	[Not Evaluated]	Negative	ER/PR+	RPBC	LumA
TCGA-E2-A1II	BRD6340	13.9794	Negative	[Not Available]	Positive	[Not Available]	Negative	[Not Evaluated]	Negative	ER/PR+	RPBC	Basal
TCGA-E2-A1IJ	BRD6340	14.3441	Positive	90-99%	Positive	90-99%	Equivocal	Negative	Negative	ER/PR+	RPBC	LumA
TCGA-E2-A1IK	BRD6340	14.425	Positive	[Not Available]	Positive	[Not Available]	Negative	[Not Evaluated]	Negative	ER/PR+	RPBC	LumA
TCGA-E2-A1IL	BRD6340	14.4239	Positive	[Not Available]	Positive	[Not Available]	Negative	[Not Evaluated]	Negative	ER/PR+	RPBC	LumA
TCGA-E2-A1IN	BRD6340	14.42	Positive	[Not Available]	Positive	[Not Available]	Negative	[Not Evaluated]	Negative	ER/PR+	RPBC	LumA
TCGA-E2-A1IO	BRD6340	14.4033	Positive	[Not Available]	Positive	[Not Available]	Equivocal	Negative	Negative	ER/PR+	RPBC	LumA
TCGA-E2-A1IU	BRD6340	14.3786	Positive	[Not Available]	Positive	[Not Available]	Negative	[Not Evaluated]	Negative	ER/PR+	RPBC	LumA
TCGA-E2-A1L6	BRD6340	14.3487	Positive	[Not Available]	Positive	[Not Available]	Negative	[Not Evaluated]	Negative	ER/PR+	RPBC	LumA
TCGA-E2-A1L7	BRD6340	14.1824	Negative	[Not Available]	Negative	[Not Available]	Negative	[Not Evaluated]	Negative	TNBC	TNBC	LumB
TCGA-E2-A1L8	BRD6340	14.2659	Positive	[Not Available]	Positive	[Not Available]	Equivocal	Negative	Negative	ER/PR+	RPBC	LumA
TCGA-E2-A1L9	BRD6340	14.2786	Positive	80-89%	Positive	80-89%	Negative	[Not Evaluated]	Negative	ER/PR+	RPBC	LumA
TCGA-E2-A1LA	BRD6340	14.3412	Positive	[Not Available]	Positive	[Not Available]	Equivocal	Negative	Negative	ER/PR+	RPBC	LumA
TCGA-E2-A1LB	BRD6340	14.4654	Negative	[Not Available]	Negative	[Not Available]	Positive	[Not Evaluated]	Positive	HER2+	RPBC	Her2
TCGA-E2-A1LE	BRD6340	14.3971	Negative	[Not Available]	Negative	[Not Available]	Positive	[Not Evaluated]	Positive	HER2+	RPBC	Her2
TCGA-E2-A1LG	BRD6340	14.2695	Negative	[Not Available]	Negative	[Not Available]	Equivocal	Negative	Negative	TNBC	TNBC	Basal
TCGA-E2-A1LH	BRD6340	14.2215	Negative	[Not Available]	Negative	[Not Available]	Negative	[Not Evaluated]	Negative	TNBC	TNBC	Basal
TCGA-E2-A1LI	BRD6340	14.2019	Negative	[Not Available]	Negative	[Not Available]	Equivocal	Negative	Negative	TNBC	TNBC	Basal
TCGA-E2-A1LK	BRD6340	14.3449	Negative	[Not Available]	Negative	[Not Available]	Equivocal	Negative	Negative	TNBC	TNBC	Basal
TCGA-E2-A1LL	BRD6340	14.2816	Negative	[Not Available]	Negative	[Not Available]	Negative	[Not Evaluated]	Negative	TNBC	TNBC	Basal
TCGA-E2-A1LS	BRD6340	14.3207	Negative	[Not Available]	Negative	[Not Available]	Negative	[Not Evaluated]	Negative	TNBC	TNBC	Basal
TCGA-E2-A2P5	BRD6340	14.3533	Positive	[Not Available]	Positive	[Not Available]	[Not Evaluated]	Negative	Negative	ER/PR+	RPBC	LumA
TCGA-E2-A2P6	BRD6340	14.2526	Positive	[Not Available]	Positive	[Not Available]	[Not Evaluated]	Negative	Negative	ER/PR+	RPBC	LumA
TCGA-E2-A3DX	BRD6340	14.3751	Positive	[Not Available]	Positive	[Not Available]	[Not Evaluated]	Positive	Positive	ER/PR+, HER2+	RPBC	LumA
TCGA-E2-A56Z	BRD6340	14.442	Positive	10-19%	Positive	<10%	Equivocal	Negative	Negative	ER/PR+	RPBC	LumB
TCGA-E2-A570	BRD6340	14.486	Positive	[Not Available]	Positive	[Not Available]	Equivocal	Negative	Negative	ER/PR+	RPBC	LumA
TCGA-E2-A572	BRD6340	14.5532	Positive	[Not Available]	Positive	[Not Available]	Equivocal	Negative	Negative	ER/PR+	RPBC	LumA
TCGA-E2-A573	BRD6340	14.2413	Negative	[Not Available]	Negative	[Not Available]	Equivocal	Negative	Negative	TNBC	TNBC	Basal
TCGA-E2-A574	BRD6340	14.4234	Negative	[Not Available]	Negative	[Not Available]	Equivocal	Negative	Negative	TNBC	TNBC	Basal
TCGA-E2-A576	BRD6340	14.4783	Positive	[Not Available]	Positive	[Not Available]	Equivocal	Negative	Negative	ER/PR+	RPBC	LumA
TCGA-E2-A9RU	BRD6340	14.4627	Positive	70-79%	Negative	[Not Available]	Equivocal	Negative	Negative	ER/PR+	RPBC	LumB
TCGA-E9-A1N4	BRD6340	14.2376	Positive	[Not Available]	Positive	[Not Available]	Positive	[Not Evaluated]	Positive	ER/PR+, HER2+	RPBC	LumA
TCGA-E9-A1N5	BRD6340	14.2825	Positive	[Not Available]	Positive	[Not Available]	Positive	[Not Evaluated]	Positive	ER/PR+, HER2+	RPBC	LumA
TCGA-E9-A1N6	BRD6340	14.3646	Positive	[Not Available]	Positive	[Not Available]	Positive	[Not Evaluated]	Positive	ER/PR+, HER2+	RPBC	LumB
TCGA-E9-A1N9	BRD6340	14.3528	Negative	[Not Available]	Positive	[Not Available]	Positive	[Not Evaluated]	Positive	ER/PR+, HER2+	RPBC	Basal
TCGA-E9-A1NA	BRD6340	14.367	Positive	[Not Available]	Positive	[Not Available]	Positive	[Not Evaluated]	Positive	ER/PR+, HER2+	RPBC	LumB
TCGA-E9-A1NC	BRD6340	14.2916	Negative	[Not Available]	Positive	[Not Available]	Positive	[Not Evaluated]	Positive	ER/PR+, HER2+	RPBC	Basal
TCGA-E9-A1ND	BRD6340	14.3281	Negative	[Not Available]	Negative	[Not Available]	Positive	[Not Evaluated]	Positive	HER2+	RPBC	Basal
TCGA-E9-A1NE	BRD6340	14.274	Positive	[Not Available]	Positive	[Not Available]	Negative	[Not Evaluated]	Negative	ER/PR+	RPBC	LumA
TCGA-E9-A1NF	BRD6340	14.4296	Positive	[Not Available]	Positive	[Not Available]	Negative	[Not Evaluated]	Negative	ER/PR+	RPBC	LumB
TCGA-E9-A1NG	BRD6340	14.4301	Positive	[Not Available]	Positive	[Not Available]	Negative	[Not Evaluated]	Negative	ER/PR+	RPBC	LumA
TCGA-E9-A1NH	BRD6340	14.3379	Positive	[Not Available]	Positive	[Not Available]	Negative	[Not Evaluated]	Negative	ER/PR+	RPBC	LumA
TCGA-E9-A1NI	BRD6340	14.4394	Positive	[Not Available]	Positive	[Not Available]	Negative	[Not Evaluated]	Negative	ER/PR+	RPBC	LumB
TCGA-E9-A1R2	BRD6340	14.4731	Positive	90-99%	Negative	[Not Available]	Equivocal	Negative	Negative	ER/PR+	RPBC	LumA
TCGA-E9-A227	BRD6340	14.3374	Positive	90-99%	Positive	80-89%	Negative	[Not Evaluated]	Negative	ER/PR+	RPBC	LumA
TCGA-E9-A22A	BRD6340	14.5038	Positive	10-19%	Negative	[Not Available]	Negative	[Not Evaluated]	Negative	ER/PR+	RPBC	LumB
TCGA-E9-A22B	BRD6340	14.4639	Positive	10-19%	Negative	[Not Available]	Negative	[Not Evaluated]	Negative	ER/PR+	RPBC	LumA
TCGA-E9-A22D	BRD6340	14.2342	Positive	10-19%	Positive	<10%	Positive	[Not Evaluated]	Positive	ER/PR+, HER2+	RPBC	LumB
TCGA-E9-A22E	BRD6340	14.5009	Positive	10-19%	Positive	<10%	Positive	[Not Evaluated]	Positive	ER/PR+, HER2+	RPBC	LumB
TCGA-E9-A22G	BRD6340	14.1924	Negative	[Not Available]	Negative	[Not Available]	Positive	[Not Evaluated]	Positive	HER2+	RPBC	Basal
TCGA-E9-A22H	BRD6340	14.2795	Positive	<10%	Positive	10-19%	Positive	[Not Evaluated]	Positive	ER/PR+, HER2+	RPBC	LumB
TCGA-E9-A295	BRD6340	14.4305	Positive	80-89%	Positive	80-89%	Positive	[Not Evaluated]	Positive	ER/PR+, HER2+	RPBC	LumA
TCGA-E9-A3X8	BRD6340	14.4748	Positive	20-29%	Positive	20-29%	Positive	[Not Evaluated]	Positive	ER/PR+, HER2+	RPBC	LumA
TCGA-E9-A54X	BRD6340	14.5714	Positive	90-99%	Positive	90-99%	Negative	[Not Evaluated]	Negative	ER/PR+	RPBC	LumB
TCGA-E9-A54Y	BRD6340	14.3336	Positive	90-99%	Positive	50-59%	Negative	[Not Evaluated]	Negative	ER/PR+	RPBC	LumB
TCGA-E9-A5FK	BRD6340	14.4023	Positive	80-89%	Positive	70-79%	Negative	[Not Evaluated]	Negative	ER/PR+	RPBC	LumA
TCGA-E9-A5FL	BRD6340	14.3155	Negative	[Not Available]	Negative	[Not Available]	Negative	[Not Evaluated]	Negative	TNBC	TNBC	Basal
TCGA-E9-A6HE	BRD6340	14.38	Positive	90-99%	Positive	90-99%	Negative	Negative	Negative	ER/PR+	RPBC	LumA
TCGA-EW-A1IW	BRD6340	14.3796	Positive	90-99%	Positive	90-99%	Positive	[Not Evaluated]	Positive	ER/PR+, HER2+	RPBC	LumA
TCGA-EW-A1IX	BRD6340	14.4562	Positive	90-99%	Positive	90-99%	Negative	[Not Evaluated]	Negative	ER/PR+	RPBC	LumA
TCGA-EW-A1IY	BRD6340	14.3003	Positive	90-99%	Positive	90-99%	Negative	[Not Evaluated]	Negative	ER/PR+	RPBC	LumB
TCGA-EW-A1IZ	BRD6340	14.1926	Positive	90-99%	Positive	90-99%	Negative	[Not Evaluated]	Negative	ER/PR+	RPBC	LumA
TCGA-EW-A1J1	BRD6340	14.3528	Positive	90-99%	Positive	90-99%	Negative	[Not Evaluated]	Negative	ER/PR+	RPBC	LumA
TCGA-EW-A1J2	BRD6340	14.3582	Positive	90-99%	Positive	90-99%	Negative	[Not Evaluated]	Negative	ER/PR+	RPBC	LumA
TCGA-EW-A1J3	BRD6340	14.2536	Positive	90-99%	Positive	90-99%	Positive	[Not Evaluated]	Positive	ER/PR+, HER2+	RPBC	LumA
TCGA-EW-A1J5	BRD6340	14.2254	Positive	90-99%	Positive	90-99%	Negative	[Not Evaluated]	Negative	ER/PR+	RPBC	LumA
TCGA-EW-A1J6	BRD6340	14.4091	Positive	90-99%	Positive	90-99%	Negative	[Not Evaluated]	Negative	ER/PR+	RPBC	LumB
TCGA-EW-A1OV	BRD6340	14.1346	Negative	<10%	Negative	<10%	Negative	Negative	Negative	TNBC	TNBC	Her2
TCGA-EW-A1OW	BRD6340	14.2019	Negative	<10%	Negative	<10%	Negative	[Not Evaluated]	Negative	TNBC	TNBC	Basal
TCGA-EW-A1OX	BRD6340	14.3982	Positive	90-99%	Positive	90-99%	Negative	[Not Evaluated]	Negative	ER/PR+	RPBC	LumB
TCGA-EW-A1OY	BRD6340	14.4545	Positive	90-99%	Positive	90-99%	Negative	Negative	Negative	ER/PR+	RPBC	LumB
TCGA-EW-A1OZ	BRD6340	14.26	Positive	90-99%	Negative	<10%	Equivocal	Positive	Positive	ER/PR+, HER2+	RPBC	LumB
TCGA-EW-A1P0	BRD6340	14.5635	Positive	90-99%	Negative	<10%	Negative	[Not Evaluated]	Negative	ER/PR+	RPBC	LumB
TCGA-EW-A1P1	BRD6340	14.3971	Negative	<10%	Negative	<10%	Equivocal	Negative	Negative	TNBC	TNBC	Normal
TCGA-EW-A1P3	BRD6340	14.4601	Positive	90-99%	Positive	90-99%	Negative	[Not Evaluated]	Negative	ER/PR+	RPBC	LumA
TCGA-EW-A1P4	BRD6340	14.3482	Negative	<10%	Negative	<10%	Negative	[Not Evaluated]	Negative	TNBC	TNBC	Basal
TCGA-EW-A1P5	BRD6340	14.3554	Positive	90-99%	Positive	90-99%	Negative	Negative	Negative	ER/PR+	RPBC	LumA
TCGA-EW-A1P6	BRD6340	14.4453	Positive	90-99%	Positive	90-99%	Negative	[Not Evaluated]	Negative	ER/PR+	RPBC	LumA
TCGA-EW-A1P7	BRD6340	14.207	Negative	<10%	Negative	<10%	Equivocal	Negative	Negative	TNBC	TNBC	Normal
TCGA-EW-A1P8	BRD6340	14.2265	Negative	<10%	Negative	<10%	Negative	[Not Evaluated]	Negative	TNBC	TNBC	Basal
TCGA-EW-A1PA	BRD6340	14.444	Positive	90-99%	Positive	90-99%	Negative	[Not Evaluated]	Negative	ER/PR+	RPBC	LumA
TCGA-EW-A1PB	BRD6340	14.297	Negative	<10%	Negative	<10%	Negative	[Not Evaluated]	Negative	TNBC	TNBC	Basal
TCGA-EW-A1PC	BRD6340	14.3017	Positive	90-99%	Positive	50-59%	Negative	[Not Evaluated]	Negative	ER/PR+	RPBC	LumB
TCGA-EW-A1PE	BRD6340	14.3338	Positive	90-99%	Positive	90-99%	Negative	[Not Evaluated]	Negative	ER/PR+	RPBC	LumA
TCGA-EW-A1PF	BRD6340	14.4873	Positive	90-99%	Positive	90-99%	Negative	[Not Evaluated]	Negative	ER/PR+	RPBC	LumA
TCGA-EW-A1PG	BRD6340	14.3799	Positive	90-99%	Positive	90-99%	Equivocal	Negative	Negative	ER/PR+	RPBC	Normal
TCGA-EW-A1PH	BRD6340	14.3048	Negative	<10%	Negative	<10%	Negative	[Not Evaluated]	Negative	TNBC	TNBC	Basal
TCGA-EW-A2FR	BRD6340	14.41	Negative	<10%	Negative	<10%	Equivocal	Positive	Positive	HER2+	RPBC	Her2
TCGA-EW-A2FS	BRD6340	14.2988	Positive	90-99%	Negative	<10%	Negative	[Not Evaluated]	Negative	ER/PR+	RPBC	LumA
TCGA-EW-A2FV	BRD6340	14.539	Positive	90-99%	Positive	90-99%	Negative	[Not Evaluated]	Negative	ER/PR+	RPBC	LumA
TCGA-EW-A2FW	BRD6340	14.4911	Positive	90-99%	Positive	90-99%	Negative	[Not Evaluated]	Negative	ER/PR+	RPBC	LumB
TCGA-EW-A3E8	BRD6340	14.3176	Positive	[Not Available]	Negative	[Not Available]	Negative	[Not Evaluated]	Negative	ER/PR+	RPBC	LumA
TCGA-EW-A3U0	BRD6340	14.1568	Negative	[Not Available]	Negative	[Not Available]	Negative	[Not Evaluated]	Negative	TNBC	TNBC	Basal
TCGA-EW-A423	BRD6340	14.3886	Positive	50-59%	Positive	<10%	Negative	[Not Evaluated]	Negative	ER/PR+	RPBC	LumA
TCGA-EW-A424	BRD6340	14.4714	Positive	50-59%	Positive	[Not Available]	Positive	[Not Evaluated]	Positive	ER/PR+, HER2+	RPBC	LumA
TCGA-EW-A6S9	BRD6340	14.5243	Positive	50-59%	Positive	[Not Available]	Positive	[Not Evaluated]	Positive	ER/PR+, HER2+	RPBC	LumA
TCGA-EW-A6SB	BRD6340	14.1078	Negative	[Not Available]	Negative	[Not Available]	Negative	[Not Evaluated]	Negative	TNBC	TNBC	Basal
TCGA-EW-A6SC	BRD6340	14.4047	Positive	50-59%	Positive	40-49%	Negative	[Not Evaluated]	Negative	ER/PR+	RPBC	LumA
TCGA-GI-A2C8	BRD6340	14.4843	Positive	90-99%	Positive	<10%	Negative	Negative	Negative	ER/PR+	RPBC	LumA
TCGA-GI-A2C9	BRD6340	14.2435	Negative	[Not Available]	Negative	[Not Available]	Negative	[Not Evaluated]	Negative	TNBC	TNBC	Basal
TCGA-GM-A2D9	BRD6340	14.3279	Positive	90-99%	Positive	40-49%	[Not Evaluated]	Negative	Negative	ER/PR+	RPBC	LumA
TCGA-GM-A2DA	BRD6340	14.3553	Positive	90-99%	Positive	50-59%	Equivocal	Positive	Positive	ER/PR+, HER2+	RPBC	LumA
TCGA-GM-A2DB	BRD6340	14.3627	Negative	<10%	Negative	<10%	Negative	Negative	Negative	TNBC	TNBC	Her2
TCGA-GM-A2DC	BRD6340	14.3883	Positive	90-99%	Positive	90-99%	[Not Evaluated]	Negative	Negative	ER/PR+	RPBC	LumA
TCGA-GM-A2DD	BRD6340	14.3277	Negative	<10%	Negative	<10%	Equivocal	Negative	Negative	TNBC	TNBC	Normal
TCGA-GM-A2DF	BRD6340	14.2561	Negative	<10%	Negative	<10%	Negative	Negative	Negative	TNBC	TNBC	Basal
TCGA-GM-A2DH	BRD6340	14.1535	Negative	<10%	Negative	<10%	Negative	Negative	Negative	TNBC	TNBC	Her2
TCGA-GM-A2DI	BRD6340	14.2104	Negative	<10%	Negative	<10%	[Not Evaluated]	Negative	Negative	TNBC	TNBC	LumA
TCGA-GM-A2DK	BRD6340	14.5573	Positive	90-99%	Negative	<10%	Negative	[Not Evaluated]	Negative	ER/PR+	RPBC	LumA
TCGA-GM-A2DL	BRD6340	14.446	Positive	90-99%	Positive	90-99%	Negative	[Not Evaluated]	Negative	ER/PR+	RPBC	LumA
TCGA-GM-A2DM	BRD6340	14.4212	Positive	40-49%	Positive	30-39%	Negative	[Not Evaluated]	Negative	ER/PR+	RPBC	LumA
TCGA-GM-A2DN	BRD6340	14.2541	Positive	90-99%	Positive	90-99%	Negative	[Not Evaluated]	Negative	ER/PR+	RPBC	LumA
TCGA-GM-A2DO	BRD6340	14.1195	Positive	90-99%	Positive	90-99%	Negative	[Not Evaluated]	Negative	ER/PR+	RPBC	LumB
TCGA-GM-A3NW	BRD6340	14.4325	Negative	[Not Available]	Positive	20-29%	Equivocal	Negative	Negative	ER/PR+	RPBC	LumA
TCGA-GM-A3NY	BRD6340	14.4258	Positive	90-99%	Positive	20-29%	Negative	[Not Evaluated]	Negative	ER/PR+	RPBC	LumA
TCGA-GM-A3XG	BRD6340	14.421	Positive	90-99%	Positive	90-99%	Negative	Negative	Negative	ER/PR+	RPBC	LumA
TCGA-GM-A3XL	BRD6340	14.2389	Negative	<10%	Negative	<10%	[Not Evaluated]	Negative	Negative	TNBC	TNBC	Basal
TCGA-GM-A3XN	BRD6340	14.4072	Positive	80-89%	Positive	90-99%	Negative	Negative	Negative	ER/PR+	RPBC	LumA
TCGA-GM-A4E0	BRD6340	14.3679	Positive	90-99%	Positive	90-99%	[Not Evaluated]	Negative	Negative	ER/PR+	RPBC	LumA
TCGA-GM-A5PV	BRD6340	14.4574	Positive	90-99%	Positive	30-39%	[Not Evaluated]	Negative	Negative	ER/PR+	RPBC	LumA
TCGA-GM-A5PX	BRD6340	14.3897	Positive	90-99%	Positive	90-99%	Negative	Negative	Negative	ER/PR+	RPBC	LumA
TCGA-HN-A2NL	BRD6340	14.2791	Negative	[Not Available]	Negative	[Not Available]	Negative	[Not Evaluated]	Negative	TNBC	TNBC	Basal
TCGA-HN-A2OB	BRD6340	14.4339	Positive	[Not Available]	Positive	[Not Available]	Negative	Negative	Negative	ER/PR+	RPBC	LumA
TCGA-JL-A3YW	BRD6340	14.4306	Positive	30-39%	Positive	30-39%	Positive	[Not Evaluated]	Positive	ER/PR+, HER2+	RPBC	Her2
TCGA-JL-A3YX	BRD6340	14.4646	Positive	30-39%	Positive	30-39%	Positive	[Not Evaluated]	Positive	ER/PR+, HER2+	RPBC	LumA
TCGA-LD-A66U	BRD6340	14.3698	Positive	90-99%	Positive	90-99%	Negative	[Not Evaluated]	Negative	ER/PR+	RPBC	LumA
TCGA-LD-A74U	BRD6340	14.3629	Positive	<10%	Negative	<10%	Negative	[Not Evaluated]	Negative	ER/PR+	RPBC	LumA
TCGA-LD-A7W5	BRD6340	14.2524	Positive	90-99%	Positive	[Not Available]	Negative	[Not Evaluated]	Negative	ER/PR+	RPBC	LumA
TCGA-LD-A7W6	BRD6340	14.3961	Positive	90-99%	Positive	[Not Available]	Negative	[Not Evaluated]	Negative	ER/PR+	RPBC	LumA
TCGA-LD-A9QF	BRD6340	14.358	Negative	[Not Available]	Negative	[Not Available]	Positive	[Not Evaluated]	Positive	HER2+	RPBC	Normal
TCGA-LL-A440	BRD6340	14.3992	Positive	90-99%	Positive	90-99%	Equivocal	Negative	Negative	ER/PR+	RPBC	LumA
TCGA-LL-A441	BRD6340	14.1472	Negative	[Not Available]	Negative	[Not Available]	Negative	[Not Evaluated]	Negative	TNBC	TNBC	Normal
TCGA-LL-A442	BRD6340	14.4283	Positive	90-99%	Positive	90-99%	Equivocal	Negative	Negative	ER/PR+	RPBC	LumA
TCGA-LL-A50Y	BRD6340	14.3698	Positive	90-99%	Positive	90-99%	Equivocal	Negative	Negative	ER/PR+	RPBC	LumA
TCGA-LL-A5YL	BRD6340	14.3926	Positive	90-99%	Negative	<10%	Positive	Negative	Negative	ER/PR+	RPBC	LumA
TCGA-LL-A5YM	BRD6340	14.3317	Positive	90-99%	Positive	90-99%	Equivocal	Positive	Positive	ER/PR+, HER2+	RPBC	LumB
TCGA-LL-A5YN	BRD6340	14.2836	Positive	90-99%	Positive	90-99%	Equivocal	Positive	Positive	ER/PR+, HER2+	RPBC	LumA
TCGA-LL-A5YO	BRD6340	14.2374	Negative	[Not Available]	Negative	[Not Available]	Negative	[Not Evaluated]	Negative	TNBC	TNBC	Her2
TCGA-LL-A5YP	BRD6340	14.3114	Positive	<10%	Negative	<10%	Negative	Positive	Positive	ER/PR+, HER2+	RPBC	Basal
TCGA-LL-A6FP	BRD6340	14.5438	Positive	90-99%	Positive	20-29%	Equivocal	Negative	Negative	ER/PR+	RPBC	LumA
TCGA-LL-A6FQ	BRD6340	14.4468	Positive	90-99%	Positive	80-89%	Negative	[Not Evaluated]	Negative	ER/PR+	RPBC	LumA
TCGA-LL-A6FR	BRD6340	14.3465	Negative	[Not Available]	Positive	<10%	Equivocal	Positive	Positive	ER/PR+, HER2+	RPBC	Basal
TCGA-LL-A73Y	BRD6340	14.4171	Negative	[Not Available]	Negative	[Not Available]	Negative	[Not Evaluated]	Negative	TNBC	TNBC	Basal
TCGA-LL-A73Z	BRD6340	14.3624	Positive	10-19%	Positive	<10%	Equivocal	Negative	Negative	ER/PR+	RPBC	Normal
TCGA-LL-A740	BRD6340	14.3986	Negative	[Not Available]	Negative	[Not Available]	Equivocal	Negative	Negative	TNBC	TNBC	LumA
TCGA-LL-A7SZ	BRD6340	14.3337	Positive	90-99%	Positive	90-99%	Negative	[Not Evaluated]	Negative	ER/PR+	RPBC	LumA
TCGA-LL-A7T0	BRD6340	14.3912	Positive	90-99%	Positive	<10%	Positive	[Not Evaluated]	Positive	ER/PR+, HER2+	RPBC	LumB
TCGA-LL-A8F5	BRD6340	14.3609	Positive	20-29%	Negative	<10%	Negative	[Not Evaluated]	Negative	ER/PR+	RPBC	Basal
TCGA-LL-A9Q3	BRD6340	14.4209	Positive	90-99%	Positive	<10%	Positive	[Not Evaluated]	Positive	ER/PR+, HER2+	RPBC	LumA
TCGA-LQ-A4E4	BRD6340	14.375	Positive	90-99%	Positive	90-99%	[Not Evaluated]	Negative	Negative	ER/PR+	RPBC	LumA
TCGA-MS-A51U	BRD6340	14.4599	Positive	90-99%	Positive	20-29%	Negative	Negative	Negative	ER/PR+	RPBC	LumA
TCGA-OK-A5Q2	BRD6340	14.2943	Positive	90-99%	Positive	20-29%	Negative	[Not Evaluated]	Negative	ER/PR+	RPBC	LumA
TCGA-OL-A5D6	BRD6340	14.4558	Negative	[Not Available]	Negative	[Not Available]	[Not Evaluated]	Negative	Negative	TNBC	TNBC	Normal
TCGA-OL-A5D7	BRD6340	14.0574	Negative	[Not Available]	Negative	[Not Available]	[Not Evaluated]	Negative	Negative	TNBC	TNBC	Basal
TCGA-OL-A5D8	BRD6340	14.3393	Positive	90-99%	Positive	90-99%	[Not Evaluated]	Negative	Negative	ER/PR+	RPBC	LumA
TCGA-OL-A5DA	BRD6340	14.3482	Positive	60-69%	Positive	60-69%	[Not Evaluated]	Negative	Negative	ER/PR+	RPBC	LumA
TCGA-OL-A5RU	BRD6340	14.3296	Positive	90-99%	Positive	80-89%	[Not Evaluated]	Negative	Negative	ER/PR+	RPBC	LumA
TCGA-OL-A5RV	BRD6340	14.3908	Positive	90-99%	Positive	90-99%	[Not Evaluated]	Negative	Negative	ER/PR+	RPBC	LumA
TCGA-OL-A5RW	BRD6340	14.4147	Negative	[Not Available]	Negative	[Not Available]	[Not Evaluated]	Negative	Negative	TNBC	TNBC	Basal
TCGA-OL-A5RX	BRD6340	14.3889	Positive	90-99%	Positive	90-99%	[Not Evaluated]	Negative	Negative	ER/PR+	RPBC	LumA
TCGA-OL-A5RY	BRD6340	14.3303	Positive	10-19%	Negative	[Not Available]	[Not Evaluated]	Positive	Positive	ER/PR+, HER2+	RPBC	Normal
TCGA-OL-A5RZ	BRD6340	14.5016	Positive	30-39%	Negative	<10%	[Not Evaluated]	Positive	Positive	ER/PR+, HER2+	RPBC	Her2
TCGA-OL-A5S0	BRD6340	14.3244	Positive	30-39%	Negative	[Not Available]	[Not Evaluated]	Positive	Positive	ER/PR+, HER2+	RPBC	Basal
TCGA-OL-A66H	BRD6340	14.3645	Positive	90-99%	Positive	80-89%	[Not Evaluated]	Negative	Negative	ER/PR+	RPBC	LumA
TCGA-OL-A66I	BRD6340	14.1298	Negative	[Not Available]	Negative	[Not Available]	[Not Evaluated]	Negative	Negative	TNBC	TNBC	Basal
TCGA-OL-A66J	BRD6340	14.4563	Positive	90-99%	Positive	50-59%	[Not Evaluated]	Negative	Negative	ER/PR+	RPBC	LumA
TCGA-OL-A66K	BRD6340	14.3695	Positive	70-79%	Positive	90-99%	Equivocal	Negative	Negative	ER/PR+	RPBC	LumA
TCGA-OL-A66L	BRD6340	14.4475	Positive	90-99%	Positive	90-99%	[Not Evaluated]	Negative	Negative	ER/PR+	RPBC	LumA
TCGA-OL-A66N	BRD6340	14.471	Positive	80-89%	Negative	[Not Available]	[Not Evaluated]	Negative	Negative	ER/PR+	RPBC	LumA
TCGA-OL-A66O	BRD6340	14.3235	Positive	90-99%	Positive	90-99%	[Not Evaluated]	Negative	Negative	ER/PR+	RPBC	LumA
TCGA-OL-A66P	BRD6340	14.4001	Negative	[Not Available]	Negative	[Not Available]	[Not Evaluated]	Negative	Negative	TNBC	TNBC	Her2
TCGA-OL-A6VO	BRD6340	14.2556	Negative	[Not Available]	Negative	[Not Available]	Negative	Negative	Negative	TNBC	TNBC	Basal
TCGA-OL-A6VQ	BRD6340	14.4639	Positive	90-99%	Positive	10-19%	[Not Evaluated]	Negative	Negative	ER/PR+	RPBC	LumA
TCGA-OL-A6VR	BRD6340	14.5219	Positive	30-39%	Positive	90-99%	Negative	Negative	Negative	ER/PR+	RPBC	LumA
TCGA-OL-A97C	BRD6340	14.4105	Negative	[Not Available]	Negative	[Not Available]	[Not Evaluated]	Negative	Negative	TNBC	TNBC	Normal
TCGA-PE-A5DC	BRD6340	14.5097	Positive	[Not Available]	Positive	[Not Available]	Positive	[Not Evaluated]	Positive	ER/PR+, HER2+	RPBC	LumA
TCGA-PE-A5DD	BRD6340	14.348	Positive	[Not Available]	Negative	[Not Available]	Positive	Positive	Positive	ER/PR+, HER2+	RPBC	LumA
TCGA-PE-A5DE	BRD6340	14.2774	Positive	[Not Available]	Positive	[Not Available]	Negative	[Not Evaluated]	Negative	ER/PR+	RPBC	LumA
TCGA-S3-A6ZF	BRD6340	14.4427	Positive	90-99%	Positive	40-49%	Equivocal	Negative	Negative	ER/PR+	RPBC	LumB
TCGA-S3-A6ZG	BRD6340	14.3069	Positive	90-99%	Positive	80-89%	Negative	[Not Evaluated]	Negative	ER/PR+	RPBC	LumA
TCGA-S3-A6ZH	BRD6340	14.2444	Positive	90-99%	Positive	80-89%	Equivocal	Negative	Negative	ER/PR+	RPBC	LumA
TCGA-S3-AA0Z	BRD6340	14.0669	Positive	90-99%	Positive	<10%	Equivocal	Negative	Negative	ER/PR+	RPBC	Basal
TCGA-S3-AA10	BRD6340	14.2285	Negative	[Not Available]	Negative	[Not Available]	Negative	[Not Evaluated]	Negative	TNBC	TNBC	Basal
TCGA-S3-AA11	BRD6340	14.318	Positive	90-99%	Positive	60-69%	Equivocal	Negative	Negative	ER/PR+	RPBC	LumA
TCGA-S3-AA12	BRD6340	14.455	Positive	90-99%	Negative	[Not Available]	Negative	Negative	Negative	ER/PR+	RPBC	LumA
TCGA-S3-AA14	BRD6340	14.4712	Positive	70-79%	Positive	70-79%	Positive	[Not Evaluated]	Positive	ER/PR+, HER2+	RPBC	LumA
TCGA-S3-AA15	BRD6340	14.1481	Negative	[Not Available]	Negative	[Not Available]	Negative	[Not Evaluated]	Negative	TNBC	TNBC	Basal
TCGA-S3-AA17	BRD6340	14.2576	Positive	90-99%	Positive	70-79%	Equivocal	Negative	Negative	ER/PR+	RPBC	LumB
TCGA-UL-AAZ6	BRD6340	14.4165	Positive	90-99%	Positive	<10%	Positive	[Not Evaluated]	Positive	ER/PR+, HER2+	RPBC	LumA
TCGA-UU-A93S	BRD6340	14.309	Negative	[Not Available]	Negative	[Not Available]	Positive	[Not Evaluated]	Positive	HER2+	RPBC	Her2
TCGA-V7-A7HQ	BRD6340	14.5002	Positive	60-69%	Positive	80-89%	[Not Evaluated]	Negative	Negative	ER/PR+	RPBC	LumA
TCGA-W8-A86G	BRD6340	14.439	Positive	90-99%	Positive	70-79%	Negative	[Not Evaluated]	Negative	ER/PR+	RPBC	LumA
TCGA-WT-AB44	BRD6340	14.4087	Positive	90-99%	Positive	90-99%	Negative	[Not Evaluated]	Negative	ER/PR+	RPBC	LumA
TCGA-XX-A899	BRD6340	14.3447	Positive	90-99%	Positive	70-79%	Negative	[Not Evaluated]	Negative	ER/PR+	RPBC	LumA
TCGA-XX-A89A	BRD6340	14.4161	Positive	70-79%	Positive	70-79%	Negative	[Not Evaluated]	Negative	ER/PR+	RPBC	LumA
TCGA-Z7-A8R5	BRD6340	14.3669	Positive	[Not Available]	Positive	[Not Available]	Negative	[Not Evaluated]	Negative	ER/PR+	RPBC	LumA
TCGA-Z7-A8R6	BRD6340	14.3319	Positive	[Not Available]	Positive	[Not Available]	Negative	[Not Evaluated]	Negative	ER/PR+	RPBC	LumB
TCGA-3C-AAAU	BRD9876	13.9003	Positive	50-59%	Positive	50-59%	Negative	[Not Evaluated]	Negative	ER/PR+	RPBC	LumA
TCGA-3C-AALI	BRD9876	13.7674	Positive	<10%	Positive	<10%	Positive	[Not Evaluated]	Positive	ER/PR+, HER2+	RPBC	Her2
TCGA-3C-AALK	BRD9876	13.9836	Positive	70-79%	Positive	80-89%	Positive	[Not Evaluated]	Positive	ER/PR+, HER2+	RPBC	LumA
TCGA-5L-AAT0	BRD9876	14.0197	Positive	70-79%	Positive	50-59%	Negative	[Not Evaluated]	Negative	ER/PR+	RPBC	LumA
TCGA-5T-A9QA	BRD9876	13.6284	Positive	70-79%	Negative	[Not Available]	Equivocal	Negative	Negative	ER/PR+	RPBC	LumB
TCGA-A1-A0SB	BRD9876	14.148	Positive	70-79%	Negative	[Not Available]	Negative	[Not Evaluated]	Negative	ER/PR+	RPBC	Normal
TCGA-A1-A0SD	BRD9876	14.1592	Positive	90-99%	Positive	90-99%	Negative	[Not Evaluated]	Negative	ER/PR+	RPBC	LumA
TCGA-A1-A0SE	BRD9876	14.0045	Positive	80-89%	Positive	90-99%	Negative	Negative	Negative	ER/PR+	RPBC	LumA
TCGA-A1-A0SF	BRD9876	13.7957	Positive	90-99%	Positive	90-99%	Negative	[Not Evaluated]	Negative	ER/PR+	RPBC	LumA
TCGA-A1-A0SG	BRD9876	14.0082	Positive	90-99%	Positive	90-99%	Negative	[Not Evaluated]	Negative	ER/PR+	RPBC	LumA
TCGA-A1-A0SH	BRD9876	14.0745	Negative	[Not Available]	Positive	90-99%	Equivocal	Negative	Negative	ER/PR+	RPBC	LumA
TCGA-A1-A0SI	BRD9876	14.0624	Positive	50-59%	Positive	10-19%	Negative	[Not Evaluated]	Negative	ER/PR+	RPBC	LumB
TCGA-A1-A0SJ	BRD9876	14.2001	Positive	70-79%	Positive	10-19%	Equivocal	Negative	Negative	ER/PR+	RPBC	LumA
TCGA-A1-A0SK	BRD9876	13.7075	Negative	[Not Available]	Negative	[Not Available]	Negative	[Not Evaluated]	Negative	TNBC	TNBC	Basal
TCGA-A1-A0SN	BRD9876	13.9593	Positive	90-99%	Positive	60-69%	Positive	[Not Evaluated]	Positive	ER/PR+, HER2+	RPBC	LumB
TCGA-A1-A0SO	BRD9876	13.6833	Negative	[Not Available]	Negative	[Not Available]	Equivocal	Negative	Negative	TNBC	TNBC	Basal
TCGA-A1-A0SP	BRD9876	13.9579	Negative	[Not Available]	Negative	[Not Available]	Negative	[Not Evaluated]	Negative	TNBC	TNBC	Basal
TCGA-A1-A0SQ	BRD9876	13.8937	Positive	90-99%	Positive	90-99%	Negative	[Not Evaluated]	Negative	ER/PR+	RPBC	LumA
TCGA-A2-A04N	BRD9876	13.9941	Positive	[Not Available]	Positive	[Not Available]	[Not Evaluated]	Negative	Negative	ER/PR+	RPBC	LumA
TCGA-A2-A04P	BRD9876	13.5464	Negative	<10%	Negative	<10%	[Not Evaluated]	Negative	Negative	TNBC	TNBC	Basal
TCGA-A2-A04Q	BRD9876	13.8343	Negative	<10%	Negative	<10%	Equivocal	Negative	Negative	TNBC	TNBC	Basal
TCGA-A2-A04R	BRD9876	13.769	Positive	60-69%	Positive	80-89%	Equivocal	Negative	Negative	ER/PR+	RPBC	LumB
TCGA-A2-A04T	BRD9876	13.7019	Negative	<10%	Negative	<10%	Equivocal	Negative	Negative	TNBC	TNBC	Basal
TCGA-A2-A04U	BRD9876	13.7563	Negative	<10%	Negative	<10%	Negative	Positive	Positive	HER2+	RPBC	Basal
TCGA-A2-A04V	BRD9876	13.8491	Positive	90-99%	Positive	10-19%	Equivocal	Negative	Negative	ER/PR+	RPBC	LumA
TCGA-A2-A04W	BRD9876	13.7722	Negative	<10%	Negative	<10%	Positive	Positive	Positive	HER2+	RPBC	Her2
TCGA-A2-A04X	BRD9876	13.6395	Positive	80-89%	Positive	50-59%	Positive	Positive	Positive	ER/PR+, HER2+	RPBC	Her2
TCGA-A2-A04Y	BRD9876	13.6873	Positive	90-99%	Positive	10-19%	Negative	Negative	Negative	ER/PR+	RPBC	LumB
TCGA-A2-A0CK	BRD9876	13.949	Positive	40-49%	Positive	80-89%	Negative	Negative	Negative	ER/PR+	RPBC	LumA
TCGA-A2-A0CL	BRD9876	13.885	Positive	20-29%	Positive	<10%	Negative	Negative	Negative	ER/PR+	RPBC	Normal
TCGA-A2-A0CM	BRD9876	13.9692	Negative	<10%	Negative	<10%	Negative	[Not Evaluated]	Negative	TNBC	TNBC	Basal
TCGA-A2-A0CO	BRD9876	14.1883	Positive	40-49%	Positive	20-29%	Negative	Negative	Negative	ER/PR+	RPBC	LumA
TCGA-A2-A0CP	BRD9876	14.0572	Positive	90-99%	Positive	90-99%	[Not Evaluated]	Negative	Negative	ER/PR+	RPBC	LumA
TCGA-A2-A0CQ	BRD9876	13.7775	Positive	90-99%	Positive	90-99%	Equivocal	Negative	Negative	ER/PR+	RPBC	LumA
TCGA-A2-A0CR	BRD9876	13.9864	Positive	60-69%	Positive	80-89%	Negative	Negative	Negative	ER/PR+	RPBC	LumA
TCGA-A2-A0CS	BRD9876	13.9708	Positive	80-89%	Positive	80-89%	Equivocal	Negative	Negative	ER/PR+	RPBC	LumA
TCGA-A2-A0CT	BRD9876	13.7987	Positive	90-99%	Negative	<10%	Equivocal	Negative	Negative	ER/PR+	RPBC	LumA
TCGA-A2-A0CU	BRD9876	13.9616	Positive	90-99%	Positive	<10%	Equivocal	Negative	Negative	ER/PR+	RPBC	LumA
TCGA-A2-A0CV	BRD9876	14.1354	Positive	90-99%	Positive	90-99%	Negative	Negative	Negative	ER/PR+	RPBC	LumA
TCGA-A2-A0CW	BRD9876	13.6934	Positive	90-99%	Positive	10-19%	Equivocal	Negative	Negative	ER/PR+	RPBC	LumB
TCGA-A2-A0CX	BRD9876	13.5213	Positive	[Not Available]	Negative	<10%	Positive	[Not Evaluated]	Positive	ER/PR+, HER2+	RPBC	Her2
TCGA-A2-A0CY	BRD9876	13.5571	Positive	90-99%	Positive	10-19%	Negative	Negative	Negative	ER/PR+	RPBC	LumB
TCGA-A2-A0CZ	BRD9876	14.1488	Positive	90-99%	Positive	20-29%	Negative	Negative	Negative	ER/PR+	RPBC	Normal
TCGA-A2-A0D0	BRD9876	13.8171	Negative	<10%	Negative	<10%	Negative	Negative	Negative	TNBC	TNBC	Basal
TCGA-A2-A0D1	BRD9876	13.5181	Negative	<10%	Negative	<10%	Positive	Positive	Positive	HER2+	RPBC	Her2
TCGA-A2-A0D2	BRD9876	13.809	Negative	<10%	Negative	<10%	Negative	Negative	Negative	TNBC	TNBC	Basal
TCGA-A2-A0D3	BRD9876	13.6244	Positive	90-99%	Positive	90-99%	Negative	Negative	Negative	ER/PR+	RPBC	LumA
TCGA-A2-A0D4	BRD9876	13.6148	Positive	90-99%	Positive	10-19%	Negative	Negative	Negative	ER/PR+	RPBC	LumB
TCGA-A2-A0EM	BRD9876	13.8637	Positive	[Not Available]	Positive	[Not Available]	[Not Evaluated]	Negative	Negative	ER/PR+	RPBC	LumA
TCGA-A2-A0EN	BRD9876	14.0512	Positive	[Not Available]	Positive	50-59%	Equivocal	Negative	Negative	ER/PR+	RPBC	LumA
TCGA-A2-A0EO	BRD9876	14.2071	Positive	[Not Available]	Positive	[Not Available]	Negative	Negative	Negative	ER/PR+	RPBC	LumA
TCGA-A2-A0EP	BRD9876	14.2319	Positive	80-89%	Negative	[Not Available]	Negative	Negative	Negative	ER/PR+	RPBC	LumA
TCGA-A2-A0EQ	BRD9876	13.5627	Negative	<10%	Negative	<10%	Positive	Negative	Negative	TNBC	TNBC	Her2
TCGA-A2-A0ER	BRD9876	13.8742	Positive	90-99%	Positive	80-89%	Equivocal	Negative	Negative	ER/PR+	RPBC	LumA
TCGA-A2-A0ES	BRD9876	14.1441	Positive	60-69%	Positive	10-19%	Negative	Negative	Negative	ER/PR+	RPBC	LumA
TCGA-A2-A0ET	BRD9876	13.5124	Positive	90-99%	Positive	70-79%	Equivocal	Negative	Negative	ER/PR+	RPBC	LumA
TCGA-A2-A0EU	BRD9876	13.9678	Positive	90-99%	Positive	90-99%	Negative	Negative	Negative	ER/PR+	RPBC	LumA
TCGA-A2-A0EV	BRD9876	14.0187	Positive	90-99%	Positive	90-99%	Negative	Negative	Negative	ER/PR+	RPBC	LumA
TCGA-A2-A0EW	BRD9876	14.0508	Positive	90-99%	Positive	10-19%	Negative	Negative	Negative	ER/PR+	RPBC	LumA
TCGA-A2-A0EX	BRD9876	13.9478	Positive	60-69%	Positive	90-99%	Negative	Negative	Negative	ER/PR+	RPBC	LumA
TCGA-A2-A0EY	BRD9876	13.5207	Positive	60-69%	Negative	<10%	Positive	Positive	Positive	ER/PR+, HER2+	RPBC	LumB
TCGA-A2-A0ST	BRD9876	13.7627	Negative	[Not Available]	Negative	[Not Available]	[Not Evaluated]	Negative	Negative	TNBC	TNBC	Basal
TCGA-A2-A0SU	BRD9876	13.9306	Positive	90-99%	Positive	<10%	Negative	[Not Evaluated]	Negative	ER/PR+	RPBC	LumA
TCGA-A2-A0SV	BRD9876	14.0137	Positive	90-99%	Positive	10-19%	Equivocal	Negative	Negative	ER/PR+	RPBC	LumB
TCGA-A2-A0SW	BRD9876	13.7784	Positive	40-49%	Negative	<10%	[Not Evaluated]	Negative	Negative	ER/PR+	RPBC	LumB
TCGA-A2-A0SX	BRD9876	14.074	Negative	[Not Available]	Negative	[Not Available]	Negative	[Not Evaluated]	Negative	TNBC	TNBC	Basal
TCGA-A2-A0SY	BRD9876	13.8567	Positive	80-89%	Positive	40-49%	[Not Evaluated]	Positive	Positive	ER/PR+, HER2+	RPBC	LumA
TCGA-A2-A0T0	BRD9876	13.6511	Negative	<10%	Negative	<10%	Negative	[Not Evaluated]	Negative	TNBC	TNBC	Basal
TCGA-A2-A0T1	BRD9876	13.9286	Negative	<10%	Negative	<10%	Positive	[Not Evaluated]	Positive	HER2+	RPBC	Her2
TCGA-A2-A0T2	BRD9876	13.8307	Negative	<10%	Negative	<10%	Negative	[Not Evaluated]	Negative	TNBC	TNBC	Basal
TCGA-A2-A0T3	BRD9876	13.8108	Positive	90-99%	Positive	90-99%	Equivocal	Negative	Negative	ER/PR+	RPBC	LumB
TCGA-A2-A0T4	BRD9876	14.069	Positive	90-99%	Positive	60-69%	Equivocal	Negative	Negative	ER/PR+	RPBC	LumA
TCGA-A2-A0T5	BRD9876	13.9395	Positive	90-99%	Positive	90-99%	Negative	Negative	Negative	ER/PR+	RPBC	LumA
TCGA-A2-A0T6	BRD9876	14.159	Positive	90-99%	Positive	90-99%	Negative	[Not Evaluated]	Negative	ER/PR+	RPBC	LumA
TCGA-A2-A0T7	BRD9876	14.2664	Positive	90-99%	Positive	70-79%	Negative	[Not Evaluated]	Negative	ER/PR+	RPBC	LumA
TCGA-A2-A0YC	BRD9876	13.8671	Positive	90-99%	Positive	90-99%	[Not Evaluated]	Negative	Negative	ER/PR+	RPBC	LumA
TCGA-A2-A0YD	BRD9876	14.1619	Positive	90-99%	Positive	80-89%	[Not Evaluated]	Negative	Negative	ER/PR+	RPBC	LumA
TCGA-A2-A0YE	BRD9876	13.9958	Negative	<10%	Negative	<10%	Negative	[Not Evaluated]	Negative	TNBC	TNBC	Basal
TCGA-A2-A0YF	BRD9876	13.7216	Positive	90-99%	Negative	<10%	Negative	[Not Evaluated]	Negative	ER/PR+	RPBC	LumA
TCGA-A2-A0YG	BRD9876	13.841	Positive	90-99%	Positive	<10%	Positive	[Not Evaluated]	Positive	ER/PR+, HER2+	RPBC	LumB
TCGA-A2-A0YH	BRD9876	13.7595	Positive	80-89%	Positive	70-79%	Negative	[Not Evaluated]	Negative	ER/PR+	RPBC	LumB
TCGA-A2-A0YI	BRD9876	13.7522	Positive	90-99%	Positive	60-69%	Negative	[Not Evaluated]	Negative	ER/PR+	RPBC	LumA
TCGA-A2-A0YJ	BRD9876	14.0409	Positive	<10%	Negative	<10%	Negative	[Not Evaluated]	Negative	ER/PR+	RPBC	Basal
TCGA-A2-A0YK	BRD9876	14.1028	Positive	90-99%	Negative	<10%	Negative	[Not Evaluated]	Negative	ER/PR+	RPBC	Normal
TCGA-A2-A0YL	BRD9876	14.1777	Positive	70-79%	Positive	90-99%	Negative	[Not Evaluated]	Negative	ER/PR+	RPBC	LumA
TCGA-A2-A0YM	BRD9876	13.9718	Negative	<10%	Negative	<10%	[Not Evaluated]	Negative	Negative	TNBC	TNBC	Basal
TCGA-A2-A0YT	BRD9876	13.6424	Positive	90-99%	Negative	<10%	[Not Evaluated]	Negative	Negative	ER/PR+	RPBC	LumB
TCGA-A2-A1FV	BRD9876	13.9054	Positive	90-99%	Positive	<10%	Negative	Negative	Negative	ER/PR+	RPBC	LumA
TCGA-A2-A1FW	BRD9876	13.7147	Positive	90-99%	Negative	[Not Available]	Negative	[Not Evaluated]	Negative	ER/PR+	RPBC	LumB
TCGA-A2-A1FX	BRD9876	14.1125	Positive	70-79%	Positive	60-69%	[Not Evaluated]	Negative	Negative	ER/PR+	RPBC	LumB
TCGA-A2-A1FZ	BRD9876	14.0444	Positive	90-99%	Positive	90-99%	Negative	[Not Evaluated]	Negative	ER/PR+	RPBC	LumA
TCGA-A2-A1G0	BRD9876	14.1684	Positive	90-99%	Positive	90-99%	Equivocal	Negative	Negative	ER/PR+	RPBC	LumA
TCGA-A2-A1G1	BRD9876	14.0218	Negative	[Not Available]	Negative	[Not Available]	Equivocal	Positive	Positive	HER2+	RPBC	Basal
TCGA-A2-A1G4	BRD9876	13.8515	Positive	90-99%	Positive	90-99%	Negative	[Not Evaluated]	Negative	ER/PR+	RPBC	LumB
TCGA-A2-A1G6	BRD9876	14.159	Negative	[Not Available]	Negative	[Not Available]	Negative	[Not Evaluated]	Negative	TNBC	TNBC	Normal
TCGA-A2-A259	BRD9876	14.0045	Positive	90-99%	Positive	80-89%	Negative	Negative	Negative	ER/PR+	RPBC	LumA
TCGA-A2-A25A	BRD9876	14.2219	Positive	<10%	Positive	<10%	Equivocal	Negative	Negative	ER/PR+	RPBC	Normal
TCGA-A2-A25B	BRD9876	13.6531	Positive	90-99%	Positive	10-19%	Equivocal	Negative	Negative	ER/PR+	RPBC	LumB
TCGA-A2-A25C	BRD9876	13.7113	Positive	90-99%	Positive	20-29%	Negative	[Not Evaluated]	Negative	ER/PR+	RPBC	LumB
TCGA-A2-A25D	BRD9876	13.7513	Positive	70-79%	Negative	[Not Available]	Negative	Negative	Negative	ER/PR+	RPBC	LumA
TCGA-A2-A25F	BRD9876	14.0898	Negative	[Not Available]	Positive	<10%	Negative	[Not Evaluated]	Negative	ER/PR+	RPBC	Basal
TCGA-A2-A3KC	BRD9876	14.2083	Positive	90-99%	Positive	90-99%	Equivocal	Negative	Negative	ER/PR+	RPBC	LumA
TCGA-A2-A3KD	BRD9876	13.8904	Positive	90-99%	Positive	70-79%	Negative	Negative	Negative	ER/PR+	RPBC	LumA
TCGA-A2-A3XS	BRD9876	14.0016	Negative	[Not Available]	Negative	[Not Available]	[Not Evaluated]	Negative	Negative	TNBC	TNBC	Basal
TCGA-A2-A3XT	BRD9876	13.913	Negative	[Not Available]	Negative	[Not Available]	Negative	Negative	Negative	TNBC	TNBC	Basal
TCGA-A2-A3XU	BRD9876	13.7967	Negative	[Not Available]	Negative	[Not Available]	[Not Evaluated]	Negative	Negative	TNBC	TNBC	Basal
TCGA-A2-A3XV	BRD9876	13.4946	Positive	<10%	Negative	[Not Available]	Equivocal	Positive	Positive	ER/PR+, HER2+	RPBC	Her2
TCGA-A2-A3XW	BRD9876	14.2582	Positive	90-99%	Negative	[Not Available]	Negative	Negative	Negative	ER/PR+	RPBC	Normal
TCGA-A2-A3XX	BRD9876	13.9122	Negative	[Not Available]	Negative	[Not Available]	Negative	Negative	Negative	TNBC	TNBC	Basal
TCGA-A2-A3XY	BRD9876	14.2552	Negative	[Not Available]	Negative	[Not Available]	Negative	Negative	Negative	TNBC	TNBC	Basal
TCGA-A2-A3XZ	BRD9876	13.7208	Negative	[Not Available]	Negative	[Not Available]	Positive	[Not Evaluated]	Positive	HER2+	RPBC	Her2
TCGA-A2-A3Y0	BRD9876	13.7387	Positive	90-99%	Negative	[Not Available]	Negative	[Not Evaluated]	Negative	ER/PR+	RPBC	Basal
TCGA-A2-A4RW	BRD9876	13.9784	Positive	80-89%	Positive	90-99%	Negative	[Not Evaluated]	Negative	ER/PR+	RPBC	LumA
TCGA-A2-A4RX	BRD9876	14.6295	Positive	<10%	Positive	<10%	Negative	[Not Evaluated]	Negative	ER/PR+	RPBC	Basal
TCGA-A2-A4RY	BRD9876	14.296	Positive	90-99%	Positive	90-99%	Negative	[Not Evaluated]	Negative	ER/PR+	RPBC	Normal
TCGA-A2-A4S0	BRD9876	13.8665	Positive	90-99%	Positive	90-99%	Negative	[Not Evaluated]	Negative	ER/PR+	RPBC	LumA
TCGA-A2-A4S1	BRD9876	14.0902	Positive	<10%	Negative	[Not Available]	Negative	[Not Evaluated]	Negative	ER/PR+	RPBC	Basal
TCGA-A2-A4S2	BRD9876	14.0419	Positive	90-99%	Positive	90-99%	Negative	[Not Evaluated]	Negative	ER/PR+	RPBC	LumA
TCGA-A2-A4S3	BRD9876	13.7158	Positive	90-99%	Positive	90-99%	Negative	[Not Evaluated]	Negative	ER/PR+	RPBC	LumB
TCGA-A7-A0CD	BRD9876	14.0001	Positive	90-99%	Positive	70-79%	Equivocal	Negative	Negative	ER/PR+	RPBC	LumA
TCGA-A7-A0CE	BRD9876	14.0528	Negative	<10%	Negative	<10%	Equivocal	Negative	Negative	TNBC	TNBC	Basal
TCGA-A7-A0CG	BRD9876	13.8535	Positive	90-99%	Negative	<10%	Negative	[Not Evaluated]	Negative	ER/PR+	RPBC	LumA
TCGA-A7-A0CJ	BRD9876	13.6547	Positive	90-99%	Positive	70-79%	Negative	[Not Evaluated]	Negative	ER/PR+	RPBC	LumB
TCGA-A7-A0D9	BRD9876	14.0238	Positive	90-99%	Negative	<10%	Negative	[Not Evaluated]	Negative	ER/PR+	RPBC	LumA
TCGA-A7-A0DA	BRD9876	13.9506	Negative	[Not Available]	Negative	[Not Available]	Negative	[Not Evaluated]	Negative	TNBC	TNBC	Basal
TCGA-A7-A0DB	BRD9876	13.9412	Positive	90-99%	Positive	60-69%	Negative	[Not Evaluated]	Negative	ER/PR+	RPBC	LumA
TCGA-A7-A13D	BRD9876	14.0609	Negative	<10%	Positive	<10%	Equivocal	Negative	Negative	ER/PR+	RPBC	Basal
TCGA-A7-A13E	BRD9876	14.1457	Positive	20-29%	Negative	<10%	Equivocal	Negative	Negative	ER/PR+	RPBC	Basal
TCGA-A7-A13F	BRD9876	14.0352	Positive	[Not Available]	Positive	[Not Available]	Equivocal	Negative	Negative	ER/PR+	RPBC	LumB
[truncated: 397,246+ more rows]

## Sheet: Supplemental_table2
Drug	Pubchem ID	Effect Size	Bonferroni Adjusted p-value	MOA	Targets	Clinical Phase	Source for Clinical Information	N Drugs with same MOA
AZD7762	11152667	1.77607	6.91736e-78	CHK inhibitor	CHEK1|CHEK2	Phase 1	Broad DRH	1
leptomycin B	435143	1.81487	2.82204e-73	exportin antagonist	XPO1	Phase 1	Broad DRH	1
AZD-1775	24856436	1.24982	1.28116e-63	WEE1 kinase inhibitor	WEE1	Phase 2	Broad DRH	1
dinaciclib	16048554	1.55933	3.74933e-63	CDK inhibitor	CDK1|CDK2|CDK5|CDK9	Phase 3	Broad DRH	6
CR-1-31B	56946209	1.62925	5.0387e-61	translation (eIF4F complex) inhibiitor	EIF4A2|EIF4E|EIF4G1	NA	CTRP_V2	2
alvocidib	5287969	1.03674	1.04328e-58	CDK inhibitor	CDK1|CDK2|CDK4|CDK5|CDK6|CDK7|CDK8|CDK9|EGFR|PYGM	Phase 2	Broad DRH	6
semagacestat	9843750	0.22378	6.13618e-58	gamma secretase inhibitor	PSEN1	Phase 3	Broad DRH	3
SNS-032	3025986	1.27559	1.03868e-57	CDK inhibitor	CDK2|CDK7|CDK9	Phase 1	Broad DRH	6
GSK461364	15983966	2.26875	2.40412e-56	PLK inhibitor	PLK1	Phase 1	Broad DRH	4
CIL56	654092	0.73381	6.84977e-56	#N/A	#N/A	NA	#N/A	73
PHA-793887	46191454	1.09852	1.97886e-54	CDK inhibitor	CDK1|CDK2|CDK4|CDK5|CDK7|CDK9	Phase 1	Broad DRH	6
MLN2238	25183872	1.11135	3.73838e-54	proteasome inhibitor	0	Launched	Broad DRH	2
BRD-K30748066	unIDable_979	1.55084	4.6282e-54	CDK inhibitor	CDK9	NA	CTRP_V2	6
bortezomib	387447	0.615199	1.53803e-53	NFkB pathway inhibitor	PSMA1|PSMA2|PSMA3|PSMA4|PSMA5|PSMA6|PSMA7|PSMA8|PSMB1|PSMB10|PSMB11|PSMB2|PSMB3|PSMB4|PSMB5|PSMB6|PSMB7|PSMB8|PSMB9|PSMD1|PSMD2|RELA	Launched	Broad DRH	2
curcumin	2889	0.366408	3.16232e-52	cyclooxygenase inhibitor	APP|CA1|CA12|CA14|CA2|CA4|CA6|CA9|CYP3A4|DNMT3B|EP300|MMP13|MMP9|NOS2|PTGS1|PTGS2|XDH	Launched	Broad DRH	2
BRD9647	1242560	0.294756	6.66604e-52	#N/A	#N/A	NA	#N/A	73
N9-isopropylolomoucine	6610355	0.397834	8.47273e-52	0	CCNB1|CDK1|CDK5|CDK5R1	NA	CTRP_V2	97
NSC 74859	252682	0.29142	1.19336e-51	STAT inhibitor	STAT3	NA	Broad DRH	1
docetaxel	64780	1.91071	3.43663e-51	tubulin polymerization inhibitor	BCL2|MAP2|MAP4|MAPT|NR1I2|TUBB|TUBB1	Launched	Broad DRH	4
YK 4-279	44632017	0.607452	5.06605e-51	apoptosis inhibitor	EWSR1|FLI1	Preclinical	Broad DRH	1
ML030	24202701	1.58935	9.03755e-51	phosphodiesterase inhibitor	PDE4A|PDE4B|PDE4D	NA	CTRP_V2	1
SB-743921	9936388	2.06101	1.15669e-50	kinesin-like spindle protein inhibitor	KIF11	Phase 1/Phase 2	Broad DRH	1
momelotinib	25062766	0.755852	2.66389e-50	0	JAK1|JAK2|JAK3	Phase 3	Broad DRH	97
BI-2536	11364421	2.00277	4.84943e-49	PLK inhibitor	BRD4|PLK1|PLK2|PLK3	Phase 2	Broad DRH	4
SR-II-138A	49793307	1.12712	6.34629e-49	translation (eIF4F complex) inhibiitor	EIF4A2|EIF4E|EIF4G1	NA	CTRP_V2	2
BCL-LZH-4	unIDable_977	-0.229793	6.90992e-49	#N/A	#N/A	NA	#N/A	73
ceranib-2	122388991	0.896759	6.48154e-48	0	ACER1|ACER2|ACER3|ASAH1|ASAH2|ASAH2B	NA	CTRP_V2	97
VER-155008	25195348	0.366353	8.19291e-48	0	HSPA1A|HSPA1B|HSPA1L	NA	CTRP_V2	97
Merck60	6918878	0.854825	1.17341e-46	0	HDAC1|HDAC2	NA	CTRP_V2	97
rigosertib	6918736	1.34204	3.10963e-46	PLK inhibitor	PLK1	Phase 3	Broad DRH	4
CD-437	135411	0.964209	1.16645e-45	retinoid receptor agonist	RARG	Preclinical	Broad DRH	7
BRD-K66453893	unIDable_893	0.668638	3.18671e-45	#N/A	#N/A	NA	#N/A	73
vandetanib	3081361	0.46073	5.4108e-45	EGFR inhibitor	EGFR|EPHA1|EPHA10|EPHA2|EPHA3|EPHA4|EPHA5|EPHA6|EPHA7|EPHA8|EPHB1|EPHB2|EPHB3|EPHB4|EPHB6|ERBB2|ERBB3|ERBB4|FLT1|FLT4|KDR|PTK6|RET|SRC|TEK|VEGFA	Launched	Broad DRH	10
3-Cl-AHPC	9866186	1.04164	1.51166e-44	0	NR0B2	NA	CTRP_V2	97
paclitaxel	4666	1.90377	6.77812e-44	tubulin polymerization inhibitor	BCL2|MAP2|MAP4|MAPT|NR1I2|TLR4|TUBB|TUBB1	Launched	Broad DRH	4
isoevodiamine	151289	0.593566	4.75659e-43	ATPase inhibitor	TRPV1	Preclinical	Broad DRH	3
vincristine	5978	1.81485	8.29204e-43	tubulin polymerization inhibitor	TUBA4A|TUBB	Launched	Broad DRH	4
FQI-2	56963564	0.842413	2.23068e-42	#N/A	#N/A	NA	#N/A	73
LY-2183240	11507802	0.656661	9.88716e-42	FAAH inhibitor	FAAH	Preclinical	Broad DRH	1
KX2-391	23635314	1.62349	1.15963e-41	src inhibitor	SRC	Phase 2	Broad DRH	2
omacetaxine mepesuccinate	3628	1.01312	2.3649e-41	protein synthesis inhibitor	RPL3	Launched	Broad DRH	2
narciclasine	72376	0.866722	8.52969e-41	0	RHOA	NA	CTRP_V2	97
parbendazole	26596	1.30212	9.26038e-41	tubulin polymerization inhibitor	TUBB	Preclinical	Broad DRH	4
SCH-79797	4259181	0.663534	1.46396e-40	0	F2R	NA	CTRP_V2	97
KU-60019	15953870	0.337131	1.74271e-40	ATM kinase inhibitor	ATM	Preclinical	Broad DRH	2
FQI-1	656346	0.576738	5.53535e-40	#N/A	#N/A	NA	#N/A	73
LE-135	10410894	0.33617	5.89216e-40	retinoid receptor agonist	RARB	Preclinical	Broad DRH	7
alisertib	24771867	0.956554	9.32962e-40	Aurora kinase inhibitor	AURKA	Phase 3	Broad DRH	3
dasatinib	3062316	1.30295	3.56452e-39	Bcr-Abl kinase inhibitor	ABL1|ABL2|BLK|EPHA2|FGR|FRK|FYN|HCK|KIT|LCK|LYN|PDGFRB|SRC|SRMS|STAT5B|YES1	Launched	Broad DRH	2
tamoxifen	2733526	-0.135205	5.91768e-39	estrogen receptor antagonist	EBP|ESR1|ESR2|GPER1|PRKCA|PRKCB|PRKCD|PRKCE|PRKCG|PRKCI|PRKCQ|PRKCZ	Launched	Broad DRH	1
CIL55A	noID3	0.236522	7.37891e-39	#N/A	#N/A	NA	#N/A	73
BRD-K66532283	unIDable_892	0.509151	2.76712e-38	0	HDAC1|HDAC2	NA	CTRP_V2	97
clofarabine	119182	1.53082	1.38692e-37	ribonucleotide reductase inhibitor	POLA1|POLD1|POLE|RRM1|RRM2|RRM2B	Launched	Broad DRH	3
BRD-K61166597	unIDable_888	0.910805	1.64187e-37	#N/A	#N/A	NA	#N/A	73
linifanib	11485656	0.464828	5.29025e-37	PDGFR tyrosine kinase receptor inhibitor	CSF1|CSF1R|FLT1|FLT3|FLT4|KDR|KIT|PDGFRB|RET|TEK	Phase 3	Broad DRH	2
topotecan	60699	1.18235	5.52091e-37	topoisomerase inhibitor	TOP1|TOP1MT	Launched	Broad DRH	5
NVP-231	4096211	0.644044	7.41771e-37	ceramidase inhibitor	CERK	Preclinical	Broad DRH	1
nakiterpiosin	11966550	0.816537	1.2339e-36	#N/A	#N/A	NA	#N/A	73
ruxolitinib	17754772	0.437545	2.02957e-36	JAK inhibitor	JAK1|JAK2|JAK3|TYK2	Launched	Broad DRH	3
SKI-II	753704	0.250686	2.23421e-36	sphingosine kinase inhibitor	SPHK1	Preclinical	Broad DRH	1
bosutinib	5328940	0.449179	4.19427e-36	Abl kinase inhibitor	ABL1|BCR|CAMK1D|CAMK2G|CDK2|FRK|FYN|HCK|LYN|MAP2K1|MAP2K2|MAP3K2|MAP4K5|SRC|STK10|STK24|STK4|TNK2|TXK	Launched	Broad DRH	3
tivantinib	11494412	0.728835	7.99705e-36	tyrosine kinase inhibitor	MET	Phase 3	Broad DRH	1
BRD-K71935468	unIDable_883	-0.169713	1.04835e-35	#N/A	#N/A	NA	#N/A	73
CHM-1	375860	0.517258	1.18644e-35	#N/A	#N/A	NA	#N/A	73
PF-184	unIDable_957	0.514637	2.27464e-35	0	IKBKB	NA	CTRP_V2	97
BRD-K13999467	unIDable_901	0.239981	2.83479e-35	#N/A	#N/A	NA	#N/A	73
nilotinib	644241	-0.24635	3.37983e-35	Abl kinase inhibitor	ABL1|KIT	Launched	Broad DRH	3
KU-55933	5278396	0.218212	4.55674e-35	ATM kinase inhibitor	ATM|PRKDC	Preclinical	Broad DRH	2
BRD-K70511574	unIDable_939	0.844261	7.48631e-35	0	PLK1	NA	CTRP_V2	97
doxorubicin	1691	0.902611	7.79239e-35	topoisomerase inhibitor	TOP2A	Launched	Broad DRH	5
pluripotin	12003241	0.802471	1.56976e-34	0	MAPK1|RASAL1	NA	CTRP_V2	97
NSC23766	54603599	0.470329	1.71157e-34	Ras GTPase inhibitor	0	Preclinical	Broad DRH	1
methotrexate	4112	1.80982	1.92656e-34	dihydrofolate reductase inhibitor	DHFR	Launched	Broad DRH	1
BRD-K51490254	unIDable_934	0.192374	3.77629e-34	0	HDAC6|HDAC8	NA	CTRP_V2	97
BRD-K11533227	unIDable_894	0.322165	6.12775e-34	0	HDAC1|HDAC2	NA	CTRP_V2	97
gemcitabine	60749	1.36427	1.49452e-33	ribonucleotide reductase inhibitor	CMPK1|RRM1|RRM2|TYMS	Launched	Broad DRH	3
bardoxolone methyl	400769	0.393181	1.78261e-33	#N/A	#N/A	NA	#N/A	73
BMS-345541	9926054	0.242185	2.15972e-33	IKK inhibitor	CHUK|IKBKB	Preclinical	Broad DRH	2
BMS-536924	10390396	0.400271	2.4635e-33	IGF-1 inhibitor	AKT1|CCNE1|CDK2|CYP3A4|ERBB2|IGF1R|KDR|LCK|MAPK1|MET|PDGFRA|PDGFRB	Preclinical	Broad DRH	3
VX-680	5494449	0.945406	2.5618e-33	Aurora kinase inhibitor	AURKA|AURKB|AURKC|LCK	Phase 2	Broad DRH	3
WZ8040	44607531	0.306034	4.40216e-33	EGFR inhibitor	EGFR	Preclinical	Broad DRH	10
pazopanib	10113978	0.373877	6.66943e-33	KIT inhibitor	CSF1R|FGF1|FGFR1|FGFR3|FLT1|FLT4|ITK|KDR|KIT|PDGFRA|PDGFRB|SH2B3	Launched	Broad DRH	5
manumycin A	4010	0.578229	1.0423e-32	0	FNTA|FNTB	NA	CTRP_V2	97
YM-155	11178236	1.00561	2.63208e-32	survivin inhibitor	BIRC5	Phase 2	Broad DRH	1
TPCA-1	9903786	0.537421	4.98371e-31	IKK inhibitor	IKBKB	Preclinical	Broad DRH	2
bendamustine	65628	0.308821	9.64741e-31	DNA inhibitor	0	Launched	Broad DRH	3
PF-3758309	25227462	1.11003	5.12219e-30	p21 activated kinase inhibitor	PAK4	Phase 1	Broad DRH	1
GW-843682X	9826308	0.661409	5.67048e-30	PLK inhibitor	PLK1|PLK3	Preclinical	Broad DRH	4
cyanoquinoline 11	17759555	0.195781	6.84087e-30	0	MAP3K8	NA	CTRP_V2	97
Compound 7d-cis	44589607	0.402353	1.1212e-29	0	XPO1	NA	CTRP_V2	97
etoposide	3310	0.730143	8.77283e-29	topoisomerase inhibitor	TOP2A|TOP2B	Launched	Broad DRH	5
MST-312	10385095	0.28119	1.56684e-28	0	TERT	NA	CTRP_V2	97
indisulam	216468	0.585759	3.34924e-28	CDK inhibitor	CA1|CA12|CA14|CA2|CA6|CA7|CA9	Phase 2	Broad DRH	6
GSK-3 inhibitor IX	5287844	0.341117	3.55073e-28	#N/A	#N/A	NA	#N/A	73
barasertib	11497983	0.729946	6.58387e-28	Aurora kinase inhibitor	AURKA|AURKB	Phase 2/Phase 3	Broad DRH	3
BRD6340	1641662	0.123438	7.35688e-28	#N/A	#N/A	NA	#N/A	73
WP1130	11222830	0.239915	1.90953e-27	deubiquitinase inhibitor	JAK2|UCHL5|USP14|USP9X	Preclinical	Broad DRH	1
SN-38	104842	0.960213	2.15937e-27	topoisomerase inhibitor	TOP1	Launched	Broad DRH	5
ISOX	24951314	0.3645	2.3271e-27	0	HDAC6	NA	CTRP_V2	97
XL765	49867926	0.171945	3.74206e-27	PI3K inhibitor	MTOR|PIK3CG	NA	Broad DRH	11
NSC632839	45281158	0.304278	4.48121e-27	0	USP13|USP5	NA	CTRP_V2	97
olaparib	23725625	0.376423	7.54233e-27	PARP inhibitor	PARP1|PARP2	Launched	Broad DRH	2
decitabine	16886	0.547786	1.04787e-26	DNA methyltransferase inhibitor	DNMT1|DNMT3A	Launched	Broad DRH	4
pevonedistat	16720766	0.847998	1.38401e-26	nedd activating enzyme inhibitor	NAE1|UBA3	Phase 2	Broad DRH	1
lomeguatrib	3025944	0.0705829	1.62166e-26	O6-alkylguanine-DNA alkyltransferase inhibitor	MGMT	Phase 2	Broad DRH	1
PF-573228	11612883	0.245576	3.92279e-26	focal adhesion kinase inhibitor	CDK1|CDK2|CDK7|GSK3B|IKBKB	Preclinical	Broad DRH	1
ML311	3384730	0.45234	5.61181e-26	0	MCL1	NA	CTRP_V2	97
triptolide	107985	0.409194	8.08196e-26	RNA polymerase inhibitor	RELA	Phase 3	Broad DRH	1
AT13387	11955716	0.827821	1.538e-25	HSP antagonist	HSP90AA1	Phase 2	Broad DRH	1
SB-225002	3854666	0.476806	2.35593e-25	CC chemokine receptor antagonist	CXCR2	Preclinical	Broad DRH	1
STF-31	984333	0.979921	5.12619e-25	0	NAMPT	NA	CTRP_V2	97
tosedostat	15547703	0.27522	5.83571e-25	peptidase inhibitor	ANPEP|LAP3|NPEPPS	Phase 2	Broad DRH	1
tamatinib	11213558	0.244474	6.98387e-25	SYK inhibitor	RET|SYK	NA	Broad DRH	1
fluvastatin	3403	0.367198	8.13474e-25	HMGCR inhibitor	HMGCR	Launched	Broad DRH	3
GMX-1778	148198	0.761326	1.51835e-24	NAMPT inhibitor	NAMPT	Phase 1/Phase 2	Broad DRH	1
BRD-K48334597	unIDable_909	0.156461	2.54036e-24	#N/A	#N/A	NA	#N/A	73
neopeltolide	16115403	0.854665	3.13185e-24	#N/A	#N/A	NA	#N/A	73
mitomycin	5746	0.734267	4.085e-24	DNA alkylating agent	0	Launched	Broad DRH	4
teniposide	5396	0.876754	5.46462e-24	topoisomerase inhibitor	TOP2A|TOP2B	Launched	Broad DRH	5
lovastatin	3962	0.454387	7.26083e-24	HMGCR inhibitor	HDAC2|HMGCR|ITGAL|NR1I2	Launched	Broad DRH	3
entinostat	4261	0.486012	9.53641e-24	HDAC inhibitor	HDAC1|HDAC2|HDAC3|HDAC9	Phase 3	Broad DRH	6
ML006	2842253	0.141921	1.02499e-23	0	S1PR3	NA	CTRP_V2	97
BRD-K33199242	unIDable_927	-0.14599	1.5192e-23	#N/A	#N/A	NA	#N/A	73
I-BET151	52912189	0.486499	3.01193e-23	bromodomain inhibitor	BRD2|BRD3|BRD4	Preclinical	Broad DRH	3
NSC48300	241158	0.287626	3.07483e-23	0	TASP1	NA	CTRP_V2	97
BRD-K19103580	unIDable_913	0.171853	3.23251e-23	#N/A	#N/A	NA	#N/A	73
phloretin	4788	0.190491	3.70146e-23	sodium/glucose cotransporter inhibitor	AQP9|CLCN3|SLC23A1	Launched	Broad DRH	1
SNX-2112	24772860	0.762593	3.73624e-23	HSP inhibitor	0	Phase 1	Broad DRH	3
chlorambucil	2708	0.564467	4.60973e-23	DNA inhibitor	0	Launched	Broad DRH	3
SB-525334	9967941	-0.283573	4.90027e-23	TGF beta receptor inhibitor	TGFBR1	Preclinical	Broad DRH	2
daporinad	6914657	1.3473	1.47436e-22	niacinamide phosphoribosyltransferase inhibitor	NAMPT	Phase 2	Broad DRH	1
KW-2449	11427553	0.451768	2.26009e-22	Abl kinase inhibitor	ABL1|AURKA|AURKB|FLT3	Phase 1	Broad DRH	3
cytarabine hydrochloride	596	0.77465	1.90867e-21	ribonucleotide reductase inhibitor	POLA1|POLB|POLD1|POLE	Launched	Broad DRH	3
PRL-3 inhibitor I	11983303	-0.0962048	3.04315e-21	0	PTP4A3	NA	CTRP_V2	97
BRD-K17060750	unIDable_932	0.147201	3.61196e-21	#N/A	#N/A	NA	#N/A	73
obatoclax	16681698	0.48284	4.72754e-21	BCL inhibitor	BCL2	Phase 3	Broad DRH	6
VAF-347	unIDable_946	-0.244093	5.30874e-21	0	AHR	NA	CTRP_V2	97
silmitasertib	24748573	0.0849902	9.468e-21	casein kinase inhibitor	CSNK2A1|CSNK2A2|DAPK3|HIPK3	Phase 1/Phase 2	Broad DRH	1
sunitinib	3086686	0.260281	1.72503e-20	FLT3 inhibitor	0	Launched	Broad DRH	5
CAY10618	44819697	0.989962	2.06071e-20	0	NAMPT	NA	CTRP_V2	97
AT-406	25022339	0.23775	2.26027e-20	0	XIAP	NA	CTRP_V2	97
BMS-195614	445091	0.111787	2.42465e-20	0	RARA|RARB|RARG	NA	CTRP_V2	97
crizotinib	11597571	0.2897	2.54946e-20	ALK tyrosine kinase receptor inhibitor	ALK|MET	Launched	Broad DRH	2
CHIR-99021	9956119	0.243541	2.89854e-20	glycogen synthase kinase inhibitor	CDK1|GSK3A|GSK3B|MAPK1	Preclinical	Broad DRH	1
bleomycin A2	72466	0.560166	2.9256e-20	DNA synthesis inhibitor	LIG1|LIG3	Launched	Broad DRH	2
PL-DI	noID21	0.368484	3.23329e-20	#N/A	#N/A	NA	#N/A	73
BIRB-796	156422	0.268927	3.7024e-20	p38 MAPK inhibitor	MAPK11|MAPK12|MAPK13|MAPK14	Phase 2	Broad DRH	2
CIL41	2841722	0.217585	6.16904e-20	#N/A	#N/A	NA	#N/A	73
parthenolide	4692	-0.298389	1.03162e-19	NFkB pathway inhibitor	0	Phase 1	Broad DRH	2
BRD-K01737880	unIDable_916	0.512229	1.65851e-19	#N/A	#N/A	NA	#N/A	73
BRD-M00053801	unIDable_966	-0.162115	2.55674e-19	0	BCL2	NA	CTRP_V2	97
BRD-K34222889	unIDable_978	0.409285	3.89669e-19	#N/A	#N/A	NA	#N/A	73
KU 0060648	11964036	0.289848	4.17043e-19	0	PRKDC	NA	CTRP_V2	97
BRD-K29086754	unIDable_926	0.156915	5.38957e-19	#N/A	#N/A	NA	#N/A	73
ouabain	4605	0.605224	1.03494e-18	ATPase inhibitor	ATP1A1	Launched	Broad DRH	3
AZD7545	16741245	0.228433	1.43513e-18	pyruvate dehydrogenase kinase inhibitor	PDK1	Phase 1	Broad DRH	1
BRD-K07442505	unIDable_958	-0.0894175	7.45672e-18	0	BAX	NA	CTRP_V2	97
ABT-199	49846579	-0.39358	9.50211e-18	BCL inhibitor	BCL2	Launched	Broad DRH	6
itraconazole	3793	0.115228	1.64464e-17	cytochrome P450 inhibitor	CYP51A1	Launched	Broad DRH	1
BRD1835	unIDable_898	0.131596	4.18578e-17	0	EZH2	NA	CTRP_V2	97
Compound 23 citrate	44185566	0.20481	4.86463e-17	#N/A	#N/A	NA	#N/A	73
salermide	42626405	-0.221743	5.43314e-17	0	SIRT1|SIRT2	NA	CTRP_V2	97
staurosporine	5279	0.0614963	5.47768e-17	#N/A	#N/A	NA	#N/A	73
ELCPK	20959075	0.237219	1.14578e-16	#N/A	#N/A	NA	#N/A	73
necrosulfonamide	1566233	0.358016	1.83918e-16	#N/A	#N/A	NA	#N/A	73
gossypol	3503	0.191961	2.27292e-16	BCL inhibitor	BCL2	Phase 2	Broad DRH	6
StemRegenin 1	46199207	0.146368	2.44974e-16	aryl hydrocarbon receptor antagonist	AHR	NA	Broad DRH	1
pifithrin-alpha	4817	0.135051	7.09903e-16	TP53 inhibitor	TP53	Preclinical	Broad DRH	2
JW-74	unIDable_969	-0.186346	1.08232e-15	WNT signaling inhibitor	TNKS|TNKS2	Preclinical	Broad DRH	1
dacarbazine	5281007	0.239861	1.54625e-15	DNA alkylating agent	PGD|POLA2	Launched	Broad DRH	4
zebularine	100016	0.236421	2.65982e-15	DNA methyltransferase inhibitor	CDA|DNMT1	Preclinical	Broad DRH	4
cytochalasin B	2919	0.263239	3.12007e-15	#N/A	#N/A	NA	#N/A	73
apicidin	467801	0.377325	4.33072e-15	0	HDAC1|HDAC2|HDAC3|HDAC6|HDAC8	NA	CTRP_V2	97
L-685458	3849	0.14396	4.66534e-15	0	APH1A|NCSTN|PSEN1|PSENEN	NA	CTRP_V2	97
CAL-101	11625818	0.272379	4.96257e-15	PI3K inhibitor	PIK3CA|PIK3CB|PIK3CD|PIK3CG	Launched	Broad DRH	11
afatinib	10163178	0.311687	8.52093e-15	EGFR inhibitor	EGFR|ERBB2|ERBB4	Launched	Broad DRH	10
necrostatin-1	2828334	0.13632	8.70287e-15	RIPK inhibitor	RIPK1	Preclinical	Broad DRH	1
NSC30930	81146	-0.0639748	1.27594e-14	0	SRD5A2	NA	CTRP_V2	97
HC-067047	2742550	0.0702752	2.63588e-14	0	TRPV4	NA	CTRP_V2	97
BYL-719	56649450	-0.230155	2.66437e-14	PI3K inhibitor	PIK3CA|PIK3CB|PIK3CD|PIK3CG	Phase 3	Broad DRH	11
GW-405833	9911463	0.151658	3.28224e-14	cannabinoid receptor agonist	CNR2	Preclinical	Broad DRH	1
UNC0321	46901937	-0.0570574	4.2347e-14	histone lysine methyltransferase inhibitor	EHMT2	Preclinical	Broad DRH	3
RG-108	344265	0.173566	1.37484e-13	DNA methyltransferase inhibitor	DNMT1|DNMT3B	Preclinical	Broad DRH	4
BRD-K45681478	unIDable_887	-0.324264	1.57586e-13	#N/A	#N/A	NA	#N/A	73
COL-3	54678924	0.273079	2.2984e-13	#N/A	#N/A	NA	#N/A	73
KPT185	53386081	0.505576	4.22618e-13	0	XPO1	NA	CTRP_V2	97
BRD-K63431240	unIDable_900	0.324379	6.03232e-13	#N/A	#N/A	NA	#N/A	73
RO4929097	49867930	0.152539	7.76022e-13	gamma secretase inhibitor	PSEN1	NA	Broad DRH	3
ML239	49843203	0.230957	9.66381e-13	#N/A	#N/A	NA	#N/A	73
AZD1480	16659841	-0.234896	1.31094e-12	JAK inhibitor	JAK1|JAK2|JAK3	Phase 1	Broad DRH	3
linsitinib	11640390	0.264225	1.39292e-12	IGF-1 inhibitor	IGF1R|INSR|INSRR	Phase 3	Broad DRH	3
JQ-1	46907787	0.311177	3.436e-12	bromodomain inhibitor	BRD4|BRDT	Preclinical	Broad DRH	3
BRD-K41597374	unIDable_899	0.110585	4.57576e-12	#N/A	#N/A	NA	#N/A	73
SGX-523	24779724	-0.0278791	4.67182e-12	hepatocyte growth factor receptor inhibitor	MET	Phase 1	Broad DRH	2
tipifarnib-P2	159324	0.333241	6.54328e-12	farnesyltransferase inhibitor	FNTA|FNTB	Phase 3	Broad DRH	1
BRD-K94991378	unIDable_882	-0.301424	8.59109e-12	#N/A	#N/A	NA	#N/A	73
nutlin-3	11433190	-0.311965	1.04216e-11	MDM inhibitor	MDM2|TP53	Preclinical	Broad DRH	3
cerulenin	28517	0.230391	1.13842e-11	fatty acid synthase inhibitor	FASN	Launched	Broad DRH	1
ML334 diastereomer	unIDable_945	-0.136847	2.66747e-11	0	KEAP1|NFE2L2	NA	CTRP_V2	97
foretinib	42642645	0.272585	1.28648e-10	VEGFR inhibitor	FLT1|FLT4|KDR|MET	Phase 2	Broad DRH	3
Ko-143	10322450	0.108451	1.68095e-10	BCRP inhibitor	ABCB1|ABCC1	Preclinical	Broad DRH	1
necrostatin-7	1239801	0.0601215	2.52115e-10	#N/A	#N/A	NA	#N/A	73
avrainvillamide	11719255	-0.171347	2.97943e-10	0	NPM1	NA	CTRP_V2	97
PD318088	10231331	0.471603	3.50726e-10	MEK inhibitor	MAP2K1	Preclinical	Broad DRH	3
axitinib	3086685	0.242757	3.72573e-10	PDGFR tyrosine kinase receptor inhibitor	CSF1|FLT1|FLT4|KDR|PLK4	Launched	Broad DRH	2
brefeldin A	5351204	-0.370089	4.85677e-10	protein synthesis inhibitor	ARF1|CYTH2|CYP11B1|ESR1|FDX1	Preclinical	Broad DRH	2
oligomycin A	4591	-0.512146	5.14628e-10	0	ATP5L2	NA	CTRP_V2	97
OSI-930	9868037	0.16731	7.44606e-10	KIT inhibitor	KDR|KIT	Phase 1	Broad DRH	5
GSK-J4	71729975	0.364869	1.05826e-09	histone lysine demethylase inhibitor	KDM6A|KDM6B	Preclinical	Broad DRH	1
GDC-0879	11717001	0.232945	1.53146e-09	RAF inhibitor	BRAF	Preclinical	Broad DRH	6
trametinib	11707110	0.633795	1.78576e-09	MEK inhibitor	MAP2K1|MAP2K2	Launched	Broad DRH	3
GSK2636771	56949517	-0.127223	2.64968e-09	PI3K inhibitor	PIK3CB	Phase 2	Broad DRH	11
piperlongumine	442653	0.201446	4.12959e-09	#N/A	#N/A	NA	#N/A	73
Compound 1541A	44197249	-0.0868505	4.3595e-09	0	CASP3|CASP6|CASP7	NA	CTRP_V2	97
SCH-529074	12001922	-0.096029	6.10332e-09	0	TP53	NA	CTRP_V2	97
fingolimod	107969	0.129504	6.6198e-09	immunosuppressant	S1PR1|S1PR5	Launched	Broad DRH	1
ML162	3689413	0.412298	9.65655e-09	#N/A	#N/A	NA	#N/A	73
BRD-K64610608	unIDable_919	-0.130783	2.06695e-08	#N/A	#N/A	NA	#N/A	73
isoliquiritigenin	425	0.0999703	2.12649e-08	guanylate cyclase activator	GABBR1	Preclinical	Broad DRH	1
AA-COCF3	5280436	0.204246	2.93288e-08	0	FAAH|PLA2G4A|PLA2G4B|PLA2G4C|PLA2G4D	NA	CTRP_V2	97
PIK-93	6852167	0.221845	2.97754e-08	PI3K inhibitor	PI4KB|PIK3C3|PIK3CG	Preclinical	Broad DRH	11
PYR-41	2856906	0.066837	3.45835e-08	ubiquitin activating enzyme inhibitor	0	Preclinical	Broad DRH	1
birinapant	49836020	0.266038	3.89746e-08	XIAP inhibitor	BIRC2|XIAP	Phase 2	Broad DRH	1
PRIMA-1	322968	-0.356123	5.41327e-08	TP53 inhibitor	ACHE	NA	Broad DRH	2
epigallocatechin-3-monogallate	65064	0.219977	5.96206e-08	bacterial DNA gyrase inhibitor	ELANE|EP300|FASN|KAT2B|MMP14|MMP2	NA	Broad DRH	1
RAF265	11656518	0.2737	6.23172e-08	RAF inhibitor	BRAF	Phase 2	Broad DRH	6
azacitidine	1805	-0.085597	6.46735e-08	DNA methyltransferase inhibitor	DNMT1|DNMT3A	Launched	Broad DRH	4
BRD-K34099515	unIDable_948	-0.263625	7.70604e-08	#N/A	#N/A	NA	#N/A	73
BRD-K35604418	unIDable_959	0.143553	8.40025e-08	0	MCL1	NA	CTRP_V2	97
fluorouracil	3385	0.23881	1.16054e-07	thymidylate synthase inhibitor	DPYD|TYMS	Launched	Broad DRH	1
UNC0638	46224516	-0.204288	1.17457e-07	histone lysine methyltransferase inhibitor	EHMT1|EHMT2	Preclinical	Broad DRH	3
niclosamide	4477	0.254208	1.49658e-07	DNA replication inhibitor	STAT3	Launched	Broad DRH	1
AZD4547	51039095	0.218832	1.52648e-07	FGFR inhibitor	FGFR1|FGFR2|FGFR3|FGFR4|IGF1R|KDR	Phase 2/Phase 3	Broad DRH	5
BRD-K55116708	unIDable_922	0.176283	1.70356e-07	#N/A	#N/A	NA	#N/A	73
GSK525762A	46943432	0.252527	3.2282e-07	bromodomain inhibitor	BRD2|BRD3|BRD4	Phase 2	Broad DRH	3
serdemetan	11609586	0.216859	4.4535e-07	MDM inhibitor	MDM2	Phase 1	Broad DRH	3
tacrolimus	5372	0.0769343	5.50637e-07	calcineurin inhibitor	FKBP1A	Launched	Broad DRH	2
saracatinib	10302451	0.222417	6.21209e-07	src inhibitor	ABL1|LCK|SRC|YES1	Phase 2/Phase 3	Broad DRH	2
KHS101	71304818	0.0997371	6.36298e-07	0	TACC3	NA	CTRP_V2	97
AGK-2	1183107	0.0824233	6.42629e-07	0	SIRT2	NA	CTRP_V2	97
HBX-41108	unIDable_970	-0.152753	7.25107e-07	0	USP7	NA	CTRP_V2	97
erastin	11214940	0.29667	8.32615e-07	ion channel antagonist	VDAC2	Preclinical	Broad DRH	1
B02	57336488	0.100521	8.83274e-07	0	RAD51	NA	CTRP_V2	97
ETP-46464	72199292	-0.127231	1.08911e-06	ATR kinase inhibitor	0	Preclinical	Broad DRH	1
BRD4132	7326481	0.0818502	1.53636e-06	#N/A	#N/A	NA	#N/A	73
tivozanib	9911830	0.105361	2.11376e-06	VEGFR inhibitor	FLT1|FLT4|KDR|KIT|PDGFRA|PDGFRB	Phase 3	Broad DRH	3
AZD8055	25262965	0.311326	3.38688e-06	mTOR inhibitor	MTOR	Phase 1	Broad DRH	7
brivanib	11234052	0.198103	4.23815e-06	FGFR inhibitor	CYP3A4|FGFR1|FLT1|KCNH2|KDR	Phase 3	Broad DRH	5
masitinib	10074640	-0.0903088	5.98434e-06	KIT inhibitor	FGFR3|KIT|PDGFRA|PDGFRB	Launched	Broad DRH	5
LRRK2-IN-1	46843906	0.169465	6.67366e-06	leucine rich repeat kinase inhibitor	LRRK2	Preclinical	Broad DRH	1
MK-0752	9803433	-0.039395	7.10771e-06	gamma secretase inhibitor	0	Phase 1/Phase 2	Broad DRH	3
IU1	675434	0.0333908	8.51499e-06	ubiquitin C-terminal hydrolase inhibitor	USP14	Preclinical	Broad DRH	1
BRD-K88742110	unIDable_933	0.111449	8.6709e-06	0	HDAC8	NA	CTRP_V2	97
BIX-01294	25150857	0.141732	1.06553e-05	histone lysine methyltransferase inhibitor	EHMT1|EHMT2	Preclinical	Broad DRH	3
dabrafenib	44462760	0.172478	1.25094e-05	RAF inhibitor	BRAF|LIMK1|NEK11|RAF1|SIK1	Launched	Broad DRH	6
ML320	57377246	0.178516	1.29885e-05	0	GSK3B	NA	CTRP_V2	97
BRD-K52037352	unIDable_928	0.0755851	1.32217e-05	#N/A	#N/A	NA	#N/A	73
Repligen 136	unIDable_936	0.123001	2.22252e-05	0	HDAC3	NA	CTRP_V2	97
selumetinib	10127622	0.333323	3.02654e-05	MEK inhibitor	MAP2K1	Phase 3	Broad DRH	3
neratinib	9915743	0.198306	3.92753e-05	EGFR inhibitor	EGFR|ERBB2|KDR	Phase 3	Broad DRH	10
MI-2	54765302	0.0795948	7.45531e-05	0	MEN1	NA	CTRP_V2	97
BRD-K02492147	unIDable_904	0.0829374	7.76812e-05	#N/A	#N/A	NA	#N/A	73
quizartinib	24889392	0.0699996	9.22992e-05	FLT3 inhibitor	CSF1R|FLT3|KIT|PDGFRA|PDGFRB|RET	Phase 3	Broad DRH	5
ABT-737	11228183	0.345926	9.73454e-05	BCL inhibitor	BCL2|BCL2L1|BCL2L2	Phase 1/Phase 2	Broad DRH	6
valdecoxib	119607	0.0938898	0.000100659	cyclooxygenase inhibitor	CA12|PTGS2	Withdrawn	Broad DRH	2
TW-37	11455910	0.161904	0.000109327	BCL inhibitor	BCL2|BCL2L1|MCL1	Preclinical	Broad DRH	6
temozolomide	5394	-0.0413709	0.000174999	DNA alkylating agent	MGMT	Launched	Broad DRH	4
JW-55	2946601	-0.048005	0.000191644	0	TNKS	NA	CTRP_V2	97
importazole	2949965	-0.0527792	0.000258725	0	KPNB1	NA	CTRP_V2	97
simvastatin	54454	0.101009	0.000266499	HMGCR inhibitor	HMGCR|ITGB2	Launched	Broad DRH	3
Mdivi-1	3825829	0.0767176	0.000317275	dynamin inhibitor	DNM1	Preclinical	Broad DRH	1
belinostat	6918638	0.2352	0.00037183	HDAC inhibitor	HDAC1|HDAC10|HDAC11|HDAC2|HDAC3|HDAC4|HDAC5|HDAC6|HDAC7|HDAC8|HDAC9	Launched	Broad DRH	6
SR1001	44241473	0.0631611	0.000429417	0	RORA|RORC	NA	CTRP_V2	97
NSC95397	262093	0.148507	0.000462933	CDC inhibitor	CDC25A|CDC25B	Preclinical	Broad DRH	1
ML031	2113511	0.111263	0.00074184	0	S1PR2	NA	CTRP_V2	97
GSK1059615	23582824	0.0214654	0.00078829	PI3K inhibitor	PIK3CG	Phase 1	Broad DRH	11
PF-543	66577038	0.0256349	0.000802376	0	SPHK1	NA	CTRP_V2	97
R428	25127414	0.116288	0.000865122	AXL kinase inhibitor	AXL	Phase 1	Broad DRH	1
AZ-3146	56973724	0.128089	0.00102515	monopolar spindle 1 kinase inhibitor	0	Preclinical	Broad DRH	1
SB-431542	4521392	-0.0303853	0.0013619	TGF beta receptor inhibitor	ACVR1C|TGFBR1	Preclinical	Broad DRH	2
purmorphamine	5284329	0.0861701	0.00138087	smoothened receptor agonist	SMO	Preclinical	Broad DRH	1
pifithrin-mu	327653	0.10042	0.00138424	HSP inhibitor	HSPA1A|TP53	Preclinical	Broad DRH	3
PD 153035	4705	0.128057	0.00156473	EGFR inhibitor	EGFR|KDR	Phase 1	Broad DRH	10
JW-480	57330099	0.0403523	0.00188218	0	NCEH1	NA	CTRP_V2	97
IPR-456	unIDable_951	0.0294196	0.00275099	0	PLAUR	NA	CTRP_V2	97
CD-1530	13290751	0.0775731	0.00279616	retinoid receptor agonist	RARG	Preclinical	Broad DRH	7
LBH-589	6918837	0.241277	0.00289209	HDAC inhibitor	HDAC1|HDAC2|HDAC3|HDAC4|HDAC6|HDAC7|HDAC8|HDAC9	Launched	Broad DRH	6
TG-101348	16722836	0.166964	0.00335411	FLT3 inhibitor	BRD4|JAK1|JAK2|JAK3|TYK2	Phase 3	Broad DRH	5
IC-87114	9908783	0.116196	0.00369544	0	PIK3CD	NA	CTRP_V2	97
MK-2206	24964624	-0.164039	0.00370581	AKT inhibitor	AKT1|AKT2|AKT3	Phase 2	Broad DRH	2
thalidomide	5426	-0.0575042	0.00407845	tumor necrosis factor production inhibitor	CRBN|FGFR2|NFKB1|ORM1|ORM2|PTGS2|TNF	Launched	Broad DRH	1
darinaparsin	11683005	-0.0750474	0.00474487	#N/A	#N/A	NA	#N/A	73
ML029	2858522	0.0468096	0.00476493	#N/A	#N/A	NA	#N/A	73
AT7867	11175137	0.136682	0.00578636	AKT inhibitor	AKT2|GSK3B|PKIA|PRKACA	Preclinical	Broad DRH	2
BRD-K13185470	unIDable_965	-0.0812305	0.0065253	0	MCL1	NA	CTRP_V2	97
BRD-K20514654	unIDable_942	-0.0958177	0.00731216	#N/A	#N/A	NA	#N/A	73
CIL70	3815108	0.116058	0.00795703	#N/A	#N/A	NA	#N/A	73
BRD-K27188169	unIDable_964	0.0315707	0.00893687	#N/A	#N/A	NA	#N/A	73
compound 1B	unIDable_885	0.130951	0.0108207	#N/A	#N/A	NA	#N/A	73
ciclopirox	38911	0.138661	0.0110254	membrane integrity inhibitor	ATP1A1	Launched	Broad DRH	1
HLI 373	24200438	0.05183	0.0160388	0	MDM2	NA	CTRP_V2	97
ML050	3136844	-0.0406958	0.0182058	0	GPER1	NA	CTRP_V2	97
NVP-TAE684	16038120	0.146335	0.0189814	ALK tyrosine kinase receptor inhibitor	ALK|INSR	Preclinical	Broad DRH	2
BRD-K03536150	unIDable_971	0.0893641	0.0199578	0	BAX	NA	CTRP_V2	97
AZD6482	10364098	0.10538	0.026479	PI3K inhibitor	PIK3CA|PIK3CB|PIK3CD|PIK3CG	Phase 1	Broad DRH	11
veliparib	11960529	0.0230564	0.0266017	PARP inhibitor	PARP1|PARP2	Phase 3	Broad DRH	2
carboplatin	2567	0.0559583	0.0324418	DNA alkylating agent	0	Launched	Broad DRH	4
GDC-0941	17755052	-0.148402	0.0341427	PI3K inhibitor	PIK3CA|PIK3CB|PIK3CD|PIK3CG	Phase 2	Broad DRH	11
WZ4002	44607530	-0.0851033	0.0415403	EGFR inhibitor	EGFR|ERBB2	Preclinical	Broad DRH	10
RITA	374536	0.245628	0.0436296	MDM inhibitor	MDM2	Preclinical	Broad DRH	3
AC55649	1714884	0.0300324	0.0450621	retinoid receptor agonist	RARA|RARB	Preclinical	Broad DRH	7
1S,3R-RSL-3	1750826	0.314201	0.0494092	0	GPX4	NA	CTRP_V2	97
KU-0063794	16736978	-0.111793	0.0585772	mTOR inhibitor	MTOR	Preclinical	Broad DRH	7
BRD-K14844214	unIDable_897	-0.0557501	0.0635951	#N/A	#N/A	NA	#N/A	73
BRD-A94377914	unIDable_884	0.113406	0.0653188	0	HDAC1|HDAC2|HDAC3|HDAC6|HDAC8	NA	CTRP_V2	97
dexamethasone	5743	0.144971	0.0665916	glucocorticoid receptor agonist	NR3C1	Launched	Broad DRH	1
MLN2480	25161177	-0.106495	0.073726	RAF inhibitor	0	Phase 1	Broad DRH	6
BRD-A02303741	unIDable_947	0.0547035	0.0760334	0	DOT1L	NA	CTRP_V2	97
ML203	44543605	-0.0490291	0.120877	0	PKM	NA	CTRP_V2	97
MG-132	107707	0.0662806	0.130662	proteasome inhibitor	PSMB1	Preclinical	Broad DRH	2
austocystin D	5470400	0.291731	0.194332	#N/A	#N/A	NA	#N/A	73
Bax channel blocker	2729026	0.0548509	0.222774	0	BAX	NA	CTRP_V2	97
ML210	56593118	0.308324	0.256026	#N/A	#N/A	NA	#N/A	73
PF-750	25154868	-0.056218	0.280233	0	FAAH	NA	CTRP_V2	97
nelarabine	96312	-0.0159455	0.313102	DNA synthesis inhibitor	POLA1	Launched	Broad DRH	2
PI-103	9884685	0.147035	0.509822	mTOR inhibitor	MTOR|PIK3CA|PIK3CB|PIK3CD|PIK3CG|PRKDC	Preclinical	Broad DRH	7
BRD-K99006945	unIDable_972	-0.133046	0.625065	#N/A	#N/A	NA	#N/A	73
trifluoperazine	5566	0.0224388	0.773233	dopamine receptor antagonist	ADRA1A|CALM1|CALY|DRD2|DRD4|HRH1|HTR2A|HTR2C|S100A4|TNNC1	Launched	Broad DRH	2
BRD-K92856060	unIDable_886	-0.0702798	0.903204	#N/A	#N/A	NA	#N/A	73
16-beta-bromoandrosterone	16219061	-0.0350265	1	#N/A	#N/A	NA	#N/A	73
AM-580	2126	-0.0613055	1	retinoid receptor agonist	RARA	Preclinical	Broad DRH	7
avicin D	3216	-0.0368087	1	#N/A	#N/A	NA	#N/A	73
bexarotene	82146	0.00769277	1	retinoid receptor agonist	RXRA|RXRB|RXRG	Launched	Broad DRH	7
BIBR-1532	9927531	-0.00564969	1	telomerase inhibitor	TERT	Preclinical	Broad DRH	1
BMS-270394	2418	-0.0146894	1	0	RARG	NA	CTRP_V2	97
BMS-754807	24785538	-0.0312594	1	IGF-1 inhibitor	AKT1|IGF1R	Phase 2	Broad DRH	3
BRD-A71883111	unIDable_956	0.0255621	1	0	IDH1	NA	CTRP_V2	97
BRD-A86708339	unIDable_976	0.0068887	1	#N/A	#N/A	NA	#N/A	73
BRD-K02251932	unIDable_921	-0.0433749	1	#N/A	#N/A	NA	#N/A	73
BRD-K09587429	unIDable_905	-0.0213946	1	#N/A	#N/A	NA	#N/A	73
BRD-K24690302	unIDable_938	-0.0185965	1	0	HDAC1	NA	CTRP_V2	97
BRD-K26531177	unIDable_881	-0.00391028	1	#N/A	#N/A	NA	#N/A	73
BRD-K28456706	unIDable_944	0.0786595	1	0	HNF4A	NA	CTRP_V2	97
BRD-K29313308	unIDable_937	0.0096887	1	0	HDAC3	NA	CTRP_V2	97
BRD-K30019337	unIDable_914	0.0405955	1	#N/A	#N/A	NA	#N/A	73
BRD-K50799972	unIDable_931	-0.000328531	1	#N/A	#N/A	NA	#N/A	73
BRD-K51831558	unIDable_973	-0.0211467	1	0	EZH2	NA	CTRP_V2	97
BRD-K79669418	unIDable_954	-0.00964345	1	0	MDM2|MDM4	NA	CTRP_V2	97
BRD-K80183349	unIDable_891	-0.0216113	1	0	HDAC1|HDAC2	NA	CTRP_V2	97
BRD-K85133207	unIDable_935	0.0184855	1	0	HDAC1	NA	CTRP_V2	97
BRD-K97651142	unIDable_953	-0.11695	1	#N/A	#N/A	NA	#N/A	73
BRD1812	11238147	-0.0546983	1	beta-catenin inhibitor	CTNNB1	Preclinical	Broad DRH	1
BRD9876	613000	-0.00303519	1	#N/A	#N/A	NA	#N/A	73
cabozantinib	25102846	0.0381955	1	RET tyrosine kinase inhibitor	KDR|MET	Launched	Broad DRH	1
canertinib	156413	0.0291909	1	EGFR inhibitor	AKT1|EGFR|ERBB2|ERBB4	Phase 3	Broad DRH	10
CAY10594	25105715	-0.0130505	1	0	PLD2	NA	CTRP_V2	97
CBB-1007	unIDable_975	-0.00478959	1	0	KDM1A	NA	CTRP_V2	97
CCT036477	3634881	-0.00654579	1	#N/A	#N/A	NA	#N/A	73
cediranib	9933475	0.0124925	1	KIT inhibitor	CSF1R|FLT1|FLT3|FLT4|KDR|KIT|PDGFRA|PDGFRB	Phase 3	Broad DRH	5
Ch-55	6184667	0.0478825	1	retinoid receptor binder	RARA|RARB	NA	Broad DRH	1
ciclosporin	2909	0.0607802	1	calcineurin inhibitor	ABCB11|CAMLG|FPR1|PPIA|PPIF|PPP3R2|SLC10A1|SLCO1B1|SLCO1B3	Launched	Broad DRH	2
cucurbitacin I	2888	0.146713	1	#N/A	#N/A	NA	#N/A	73
DBeQ	676352	0.0210929	1	ATPase inhibitor	CASP3	Preclinical	Broad DRH	3
elocalcitol	11396600	-0.0481037	1	0	VDR	NA	CTRP_V2	97
erismodegib	24775005	0.0120703	1	smoothened receptor antagonist	SMO	Launched	Broad DRH	1
erlotinib	176870	0.0919063	1	EGFR inhibitor	EGFR|NR1I2	Launched	Broad DRH	10
FGIN-1-27	132496	-0.0177584	1	inositol monophosphatase inhibitor	TSPO	Preclinical	Broad DRH	1
fumonisin B1	3431	0.0428126	1	0	CERS1|CERS2|CERS3|CERS4|CERS5|CERS6	NA	CTRP_V2	97
GANT-61	421610	-0.0491781	1	#N/A	#N/A	NA	#N/A	73
gefitinib	123631	0.0702388	1	EGFR inhibitor	EGFR	Launched	Broad DRH	10
GSK4112	50905018	0.0157753	1	0	NR1D1	NA	CTRP_V2	97
hyperforin	3662	0.00663996	1	0	TRPC6	NA	CTRP_V2	97
ibrutinib	24821094	0.0530027	1	Bruton's tyrosine kinase (BTK) inhibitor	BLK|BMX|BTK	Launched	Broad DRH	1
imatinib	5291	0.0238754	1	Bcr-Abl kinase inhibitor	ABL1|CSF1R|DDR1|KIT|NTRK1|PDGFRA|PDGFRB|RET	Launched	Broad DRH	2
Ki8751	11317348	0.0611241	1	KIT inhibitor	KDR	Preclinical	Broad DRH	5
lapatinib	208908	0.0139102	1	EGFR inhibitor	EGFR|ERBB2	Launched	Broad DRH	10
lenvatinib	9823820	0.0701432	1	FGFR inhibitor	FLT4|KDR	Launched	Broad DRH	5
marinopyrrole A	24797083	0.0502178	1	0	MCL1	NA	CTRP_V2	97
methylstat	unIDable_968	0.0182682	1	0	KDM3A|KDM4A|KDM4B|KDM4C|KDM4D	NA	CTRP_V2	97
MGCD-265	24901704	-0.0057516	1	VEGFR inhibitor	AXL|MET	Preclinical	Broad DRH	3
MI-1	unIDable_9999	-0.0380196	1	#N/A	#N/A	NA	#N/A	73
myricetin	5281672	-0.00342671	1	androgen receptor agonist	PIK3CG	Preclinical	Broad DRH	1
navitoclax	24978538	0.12345	1	BCL inhibitor	BCL2|BCL2L1|BCL2L2	Phase 2	Broad DRH	6
neuronal differentiation inducer III	19582717	-0.0412328	1	#N/A	#N/A	NA	#N/A	73
nintedanib	9809715	-0.0236028	1	FGFR inhibitor	FGFR1|FGFR2|FGFR3|FGFR4|FLT1|FLT4|KDR|PDGFRA|PDGFRB	Launched	Broad DRH	5
NSC19630	227681	-0.0573513	1	apoptosis stimulant	0	Preclinical	Broad DRH	1
NVP-ADW742	9825149	-0.0807384	1	insulin growth factor receptor inhibitor	IGF1R	Preclinical	Broad DRH	1
NVP-BEZ235	11977753	0.0185255	1	mTOR inhibitor	ATR|MTOR|PIK3CA|PIK3CD|PIK3CG	Phase 2	Broad DRH	7
NVP-BSK805	46398810	-0.0370352	1	JAK inhibitor	JAK2	Preclinical	Broad DRH	3
OSI-027	44224160	-0.00970428	1	mTOR inhibitor	MTOR	Phase 1	Broad DRH	7
oxaliplatin	24197464	-0.0467017	1	DNA inhibitor	0	Launched	Broad DRH	3
PAC-1	5344054	0.000931541	1	caspase activator	CASP3	Phase 1	Broad DRH	1
pandacostat	44543714	0.00908746	1	#N/A	#N/A	NA	#N/A	73
PDMP	6610216	-0.0118331	1	0	UGCG	NA	CTRP_V2	97
PLX-4032	42611257	-0.0428013	1	RAF inhibitor	BRAF|RAF1	Launched	Broad DRH	6
PLX-4720	24180719	-0.0626132	1	RAF inhibitor	BRAF|KDR	Preclinical	Broad DRH	6
PRIMA-1-Met	52918385	0.023482	1	p53 activator	TP53	Phase 1/Phase 2	Broad DRH	1
prochlorperazine	4917	0.0182477	1	dopamine receptor antagonist	DRD1|DRD2|DRD3|DRD4	Launched	Broad DRH	2
PX-12	219104	0.0312244	1	thioredoxin inhibitor	TXN|TXNRD1	Phase 2	Broad DRH	1
pyrazolanthrone	8515	0.0297138	1	JNK inhibitor	MAPK10|MAPK8|MAPK8IP1|MAPK9|TTK	Preclinical	Broad DRH	1
QS-11	42623900	0.0219658	1	0	ARFGAP1	NA	CTRP_V2	97
QW-BI-011	unIDable_64	0.00521199	1	0	EHMT2	NA	CTRP_V2	97
regorafenib	11167602	0.0303554	1	FGFR inhibitor	ABL1|BRAF|DDR2|EPHA2|FGFR1|FGFR2|FLT1|FLT4|FRK|KDR|KIT|MAPK11|NTRK1|PDGFRA|PDGFRB|RAF1|RET|TEK	Launched	Broad DRH	5
SID 26681509	16725315	0.0206131	1	0	CTSL1	NA	CTRP_V2	97
sirolimus	5284616	-0.124197	1	mTOR inhibitor	FGF2|FKBP1A|MTOR	Launched	Broad DRH	7
skepinone-L	45279963	0.0368844	1	p38 MAPK inhibitor	MAPK14	Preclinical	Broad DRH	2
SMER-3	568763	0.0035391	1	0	CUL1|SKP1	NA	CTRP_V2	97
sorafenib	216239	0.040368	1	FLT3 inhibitor	BRAF|DDR2|FGFR1|FLT1|FLT3|FLT4|KDR|KIT|PDGFRB|RAF1|RET	Launched	Broad DRH	5
sotrastaurin	10296883	-0.0591561	1	PKC inhibitor	PRKCA|PRKCB|PRKCD|PRKCE|PRKCH|PRKCQ	Phase 2	Broad DRH	1
spautin-1	51037431	0.0598145	1	0	USP10|USP13	NA	CTRP_V2	97
SRT-1720	24180125	0.0935097	1	SIRT activator	SIRT1	Preclinical	Broad DRH	1
SU11274	9549297	0.0045591	1	hepatocyte growth factor receptor inhibitor	MET	Preclinical	Broad DRH	2
SZ4TA2	11657048	0.0376806	1	0	BCL2L1	NA	CTRP_V2	97
tacedinaline	2746	-0.00403719	1	HDAC inhibitor	HDAC1	Phase 3	Broad DRH	6
tandutinib	3038522	-0.0551959	1	FLT3 inhibitor	CSF1R|FLT3|KIT|PDGFD|PDGFRB	Phase 2	Broad DRH	5
tanespimycin	151069	0.0221816	1	HSP inhibitor	HSP90AA1	Phase 3	Broad DRH	3
temsirolimus	148191	0.0981181	1	mTOR inhibitor	MTOR	Launched	Broad DRH	7
TG-100-115	10427712	0.00942323	1	PI3K inhibitor	PIK3CA|PIK3CB|PIK3CD|PIK3CG	Phase 1/Phase 2	Broad DRH	11
TGX-221	9907093	0.015	1	PI3K inhibitor	PIK3CB|PIK3CD	Preclinical	Broad DRH	11
tigecycline	54686904	-0.0206124	1	bacterial 30S ribosomal subunit inhibitor	0	Launched	Broad DRH	1
tipifarnib-P1	9935249	-0.00367301	1	0	FNTA	NA	CTRP_V2	97
tretinoin	5538	0.0377201	1	retinoid receptor agonist	RARA|RARB|RARG	Launched	Broad DRH	7
tubastatin A	49850262	-0.0346682	1	HDAC inhibitor	HDAC6	Preclinical	Broad DRH	6
vorapaxar	10077130	0.0354503	1	thrombin receptor antagonist	F2R	Launched	Broad DRH	1
vorinostat	5311	0.0373416	1	HDAC inhibitor	HDAC1|HDAC10|HDAC11|HDAC2|HDAC3|HDAC5|HDAC6|HDAC8|HDAC9	Launched	Broad DRH	6
YL54	unIDable_941	-0.00475108	1	#N/A	#N/A	NA	#N/A	73
ZSTK474	11647372	-0.101441	1	PI3K inhibitor	PIK3CB|PIK3CD|PIK3CG	Phase 1/Phase 2	Broad DRH	11

## Sheet: Supplemental_table3
MOA	MOA Investigated in TNBC (Pubmed ID)	Drug	Clinical Phase of Drug	Preclinical TNBC Evidence for Drug's Use in TNBC (Pubmed ID)	Clinical Trial of Drug in TNBC
CHK inhibitor	Reviewed in 30825473; 25104095, 22446188	AZD7762	Phase 1	25104095	NA
exportin antagonist	24431073, 28810913, 30996012	leptomycin B	Phase 1	NA	NA
WEE1 kinase inhibitor	Reviewed in 30825473; 29088738, 30181387, 29605721	AZD-1775	Phase 2	29088738, 30181387, 29605721	NCT03012477
CDK inhibitor	Reviewed in 28108739; 29144137, 27486754, 31704972, 29137393, 28678584, 25485498	Dinaciclib	Phase 3	27486754	NCT01676753, NCT01624441
		alvocidib	Phase 2	NA	NA
		SNS-032	Phase 1	31704972	NA
		PHA-793887	Phase 1	NA	NA
		BRD-K30748066	NA	NA	NA
translation (eIF4F complex) inhibiitor	18644990, 19628077, 31106142	CR-1-31B	NA	NA	NA
		SR-II-138A	NA	NA	NA
PLK inhibitor	Reviewed in 30825473; 31751384, 30996295	GSK461364	Phase 1	31751384	NA
		BI-2536	Phase 2	30996295	NA
		rigosertib	Phase 3	NA	NA
proteasome inhibitor	30400780, 23948298, 30601533, 25575864	MLN2238	Launched	NA	NCT02993094
tubulin polymerization inhibitor	Reviewed in 26273192; 27966988	docetaxel	Launched	27966988	Many (e.g. NCT02413320)
phosphodiesterase inhibitor	27901486, 23536305	ML030	NA	NA	NA
kinesin-like spindle protein inhibitor	20068098, 29190901, 29535384, 24928852	SB-743921	Phase 2	29190901	NA

## Sheet: Supplemental_table4
NAME	SIZE	ES	NES	NOM p-val	FDR q-val	FWER p-val	RANK AT MAX	LEADING EDGE
HALLMARK_ESTROGEN_RESPONSE_EARLY	192	0.570291	1.97342	0.00394477	0.0195158	0.029	2961	tags=50%, list=15%, signal=58%
HALLMARK_G2M_CHECKPOINT	186	-0.69479	-1.86443	0	0.0423144	0.07	2910	tags=62%, list=14%, signal=72%
HALLMARK_ESTROGEN_RESPONSE_LATE	196	0.470309	1.85071	0.00594059	0.0439079	0.085	2961	tags=45%, list=15%, signal=52%
HALLMARK_E2F_TARGETS	189	-0.72102	-1.87632	0.00381679	0.0558782	0.063	3709	tags=73%, list=18%, signal=89%
HALLMARK_ALLOGRAFT_REJECTION	199	-0.68246	-1.89734	0.0174757	0.0844188	0.051	3503	tags=64%, list=17%, signal=77%
HALLMARK_MYC_TARGETS_V2	58	-0.61325	-1.63188	0.0537428	0.112847	0.346	5050	tags=66%, list=25%, signal=87%
HALLMARK_MYC_TARGETS_V1	191	-0.57672	-1.64769	0.0466926	0.113401	0.316	5160	tags=57%, list=26%, signal=76%
HALLMARK_MITOTIC_SPINDLE	196	-0.49506	-1.60878	0.0359168	0.116376	0.387	3940	tags=40%, list=19%, signal=49%
HALLMARK_IL6_JAK_STAT3_SIGNALING	86	-0.57848	-1.66796	0.0256917	0.117073	0.294	3342	tags=47%, list=17%, signal=55%
HALLMARK_INFLAMMATORY_RESPONSE	197	-0.56403	-1.7175	0.0335968	0.119643	0.212	4819	tags=58%, list=24%, signal=75%
HALLMARK_INTERFERON_GAMMA_RESPONSE	197	-0.6388	-1.67223	0.0607843	0.136992	0.292	3881	tags=61%, list=19%, signal=75%
HALLMARK_SPERMATOGENESIS	133	-0.36778	-1.49787	0.037037	0.168017	0.566	2843	tags=24%, list=14%, signal=28%
HALLMARK_TNFA_SIGNALING_VIA_NFKB	196	-0.48543	-1.50929	0.109312	0.169633	0.544	4805	tags=51%, list=24%, signal=66%
HALLMARK_COMPLEMENT	194	-0.43321	-1.47787	0.111328	0.173033	0.593	5109	tags=46%, list=25%, signal=61%
HALLMARK_MTORC1_SIGNALING	195	-0.4616	-1.52022	0.0888469	0.174457	0.532	4357	tags=47%, list=22%, signal=59%
HALLMARK_WNT_BETA_CATENIN_SIGNALING	42	-0.44412	-1.41976	0.092	0.199199	0.68	3161	tags=31%, list=16%, signal=37%
HALLMARK_KRAS_SIGNALING_UP	194	-0.40444	-1.37907	0.144016	0.209882	0.728	5073	tags=47%, list=25%, signal=62%
HALLMARK_IL2_STAT5_SIGNALING	195	-0.3997	-1.42289	0.113725	0.211117	0.675	2110	tags=28%, list=10%, signal=31%
HALLMARK_INTERFERON_ALPHA_RESPONSE	92	-0.58015	-1.3805	0.196464	0.221875	0.728	3903	tags=53%, list=19%, signal=66%
HALLMARK_UV_RESPONSE_UP	154	-0.31155	-1.28477	0.133843	0.292732	0.798	3800	tags=30%, list=19%, signal=37%
HALLMARK_UNFOLDED_PROTEIN_RESPONSE	108	-0.36218	-1.24878	0.232775	0.317701	0.821	4938	tags=38%, list=24%, signal=50%
HALLMARK_KRAS_SIGNALING_DN	189	-0.27381	-1.20025	0.189239	0.354782	0.859	3491	tags=26%, list=17%, signal=32%
HALLMARK_PI3K_AKT_MTOR_SIGNALING	104	-0.30812	-1.13332	0.321495	0.420269	0.902	4477	tags=31%, list=22%, signal=39%
HALLMARK_HYPOXIA	190	-0.29236	-1.11228	0.335341	0.426367	0.91	4073	tags=28%, list=20%, signal=35%
HALLMARK_BILE_ACID_METABOLISM	112	0.370497	1.46325	0.0569106	0.441491	0.577	3010	tags=31%, list=15%, signal=37%
HALLMARK_NOTCH_SIGNALING	32	-0.34121	-1.06567	0.379668	0.466054	0.929	2623	tags=31%, list=13%, signal=36%
HALLMARK_HEDGEHOG_SIGNALING	35	-0.32843	-1.00751	0.487179	0.484112	0.95	4514	tags=34%, list=22%, signal=44%
HALLMARK_REACTIVE_OXYGEN_SPECIES_PATHWAY	45	-0.29673	-1.02616	0.412879	0.499733	0.946	5874	tags=42%, list=29%, signal=59%
HALLMARK_GLYCOLYSIS	195	-0.25951	-1.00982	0.444444	0.500874	0.949	4525	tags=29%, list=22%, signal=37%
HALLMARK_APOPTOSIS	159	-0.25393	-0.96481	0.477407	0.518089	0.96	3695	tags=28%, list=18%, signal=34%
HALLMARK_ADIPOGENESIS	190	0.309805	1.21091	0.227823	0.541082	0.845	3864	tags=29%, list=19%, signal=35%
HALLMARK_APICAL_JUNCTION	194	-0.25	-0.93202	0.541825	0.542143	0.968	5590	tags=33%, list=28%, signal=45%
HALLMARK_APICAL_SURFACE	43	-0.25826	-0.91149	0.562874	0.55046	0.971	4300	tags=35%, list=21%, signal=44%
HALLMARK_PEROXISOME	101	0.302974	1.22755	0.184265	0.594656	0.835	3289	tags=30%, list=16%, signal=35%
HALLMARK_OXIDATIVE_PHOSPHORYLATION	182	0.309114	1.06218	0.374737	0.663963	0.916	4196	tags=31%, list=21%, signal=39%
HALLMARK_DNA_REPAIR	139	0.294332	1.10621	0.328421	0.664443	0.898	2281	tags=24%, list=11%, signal=27%
HALLMARK_CHOLESTEROL_HOMEOSTASIS	73	-0.22797	-0.80638	0.726547	0.682308	0.988	5105	tags=33%, list=25%, signal=44%
HALLMARK_XENOBIOTIC_METABOLISM	199	0.298347	1.23836	0.196755	0.68579	0.825	3348	tags=25%, list=17%, signal=29%
HALLMARK_MYOGENESIS	199	0.271728	0.991691	0.451866	0.734211	0.95	4725	tags=32%, list=23%, signal=42%
HALLMARK_P53_PATHWAY	194	0.223502	0.916174	0.556	0.805378	0.973	4023	tags=29%, list=20%, signal=36%
HALLMARK_FATTY_ACID_METABOLISM	155	0.307956	1.24055	0.181287	0.851615	0.824	5016	tags=42%, list=25%, signal=55%
HALLMARK_HEME_METABOLISM	193	0.210235	0.855113	0.65812	0.85447	0.983	3929	tags=24%, list=19%, signal=30%
HALLMARK_UV_RESPONSE_DN	136	0.20471	0.658463	0.822709	0.878504	0.995	3918	tags=25%, list=19%, signal=31%
HALLMARK_TGF_BETA_SIGNALING	54	-0.20212	-0.59664	0.894949	0.917074	0.998	4485	tags=20%, list=22%, signal=26%
HALLMARK_PROTEIN_SECRETION	95	0.218881	0.662124	0.783439	0.928713	0.995	5212	tags=32%, list=26%, signal=42%
HALLMARK_PANCREAS_BETA_CELLS	40	0.22221	0.780284	0.796296	0.931552	0.991	5406	tags=28%, list=27%, signal=37%
HALLMARK_ANDROGEN_RESPONSE	96	0.206528	0.699712	0.808765	0.939362	0.994	1916	tags=15%, list=9%, signal=16%
HALLMARK_ANGIOGENESIS	36	0.166539	0.4978	0.963249	0.954389	0.997	5568	tags=33%, list=28%, signal=46%
HALLMARK_COAGULATION	136	0.210347	0.72686	0.748988	0.96194	0.994	4850	tags=27%, list=24%, signal=36%
HALLMARK_EPITHELIAL_MESENCHYMAL_TRANSITION	194	-0.16804	-0.46853	0.897541	0.968511	0.998	4619	tags=22%, list=23%, signal=28%

## Sheet: Supplemental_table5
Drug	Gene	P-value	FDR (BH corrected)	Effect Size (beta)
AZD-1775	TP53	1.35118e-49	1.19174e-46	-0.795167
AZD-1775	PIK3CA	1.20076e-13	5.29533e-11	0.401097
AZD-1775	NOTCH3	1.89248e-05	0.00556388	-1.07434
AZD-1775	FAT3	2.86489e-05	0.00631709	-0.569405
AZD-1775	WDR87	4.64323e-05	0.00819065	-0.935291
AZD-1775	USH2A	0.000106513	0.0156574	-0.472988
AZD-1775	MAP3K1	0.000450886	0.0568117	0.346959
AZD-1775	F5	0.000526442	0.0580402	-0.65289
AZD-1775	IGSF10	0.000833421	0.0816753	-0.688377
AZD-1775	GATA3	0.0010975	0.0906801	0.312736
AZD-1775	PREX1	0.00120393	0.0906801	-0.814961
AZD-1775	SCN10A	0.00129902	0.0906801	-0.605938
AZD-1775	PLEKHG2	0.00134555	0.0906801	-0.737451
AZD-1775	ZNF687	0.00143937	0.0906801	-0.765191
AZD-1775	COL12A1	0.00162434	0.0955114	-0.593812
AZD-1775	ARAP3	0.00178171	0.0968231	-0.78653
AZD-1775	DCC	0.00186621	0.0968231	-0.663247
AZD-1775	ARHGAP5	0.00202996	0.0994683	-0.776866
AZD-1775	LAMA5	0.00223675	0.103832	-0.734181
AZD-1775	TRAPPC9	0.00249583	0.110066	-0.76134
AZD-1775	ZFPM2	0.00282701	0.115994	-0.717232
AZD-1775	AHNAK	0.00289327	0.115994	-0.561437
AZD-1775	MAP2K4	0.00339686	0.129076	0.470264
AZD-1775	DNAH14	0.0035163	0.129076	-0.58288
AZD-1775	MEFV	0.00365861	0.129076	-0.73185
AZD-1775	CKAP5	0.00394135	0.133703	-0.69257
AZD-1775	CDH1	0.00415802	0.135829	0.239897
AZD-1775	FHOD3	0.00446137	0.140533	-0.629095
AZD-1775	CREBBP	0.00481729	0.144027	-0.601317
AZD-1775	TRPM5	0.00502497	0.144027	-0.706582
AZD-1775	DLC1	0.00506217	0.144027	-0.673486
AZD-1775	FLJ43860	0.00534435	0.147304	-0.701586
AZD-1775	RTL1	0.00620078	0.162004	-0.630005
AZD-1775	LRRK1	0.00624507	0.162004	-0.629468
AZD-1775	LOXHD1	0.00665968	0.167824	-0.600414
AZD-1775	FLG	0.00779403	0.190954	-0.321981
AZD-1775	SPAG17	0.00844616	0.197891	-0.60632
AZD-1775	MYO10	0.00891346	0.197891	-0.602114
AZD-1775	MYH7B	0.00904282	0.197891	-0.627376
AZD-1775	DMXL2	0.00915403	0.197891	-0.478623
AZD-1775	DNAH7	0.00919903	0.197891	-0.455454
AZD-1775	ZDBF2	0.0102006	0.214213	-0.529865
AZD-1775	APOB	0.0108428	0.220884	-0.368681
AZD-1775	UNC5D	0.0110191	0.220884	-0.562639
AZD-1775	KIF26B	0.0115464	0.225448	-0.607084
AZD-1775	CHD3	0.011758	0.225448	-0.519663
AZD-1775	FRAS1	0.0131328	0.246449	-0.424022
AZD-1775	COL6A3	0.0143662	0.263978	-0.52244
AZD-1775	CACNA1B	0.0149448	0.269007	-0.585041
AZD-1775	PCDH15	0.0161825	0.285459	-0.513249
AZD-1775	CSMD3	0.018187	0.311909	-0.423106
AZD-1775	BRCA2	0.0185404	0.311909	-0.485796
AZD-1775	CACNA1F	0.0190486	0.311909	-0.454863
AZD-1775	DDB1	0.0190965	0.311909	-0.590642
AZD-1775	DNAH2	0.0195839	0.314054	-0.418183
AZD-1775	TLN1	0.021029	0.326241	-0.476089
AZD-1775	WDFY4	0.0210836	0.326241	-0.461021
AZD-1775	NOTCH4	0.0214952	0.326876	-0.579466
AZD-1775	UTRN	0.0218999	0.327385	-0.43241
AZD-1775	ABCA4	0.0233303	0.341708	-0.545312
AZD-1775	FBXW7	0.0238529	0.341708	-0.466218
AZD-1775	CNTNAP2	0.0240279	0.341708	-0.519776
AZD-1775	RB1	0.0247864	0.341708	-0.435541
AZD-1775	PASK	0.0249777	0.341708	-0.565032
AZD-1775	DYNC1H1	0.0251826	0.341708	-0.382837
AZD-1775	POLA1	0.0263694	0.348437	-0.511516
AZD-1775	ITSN2	0.0264686	0.348437	-0.491386
AZD-1775	CCNB3	0.0274331	0.350421	-0.488301
AZD-1775	DENND5B	0.0275109	0.350421	-0.55559
AZD-1775	PEG3	0.0278112	0.350421	-0.404213
AZD-1775	UNC80	0.0291523	0.351902	-0.524552
AZD-1775	TNXB	0.0292222	0.351902	-0.465502
AZD-1775	WDR52	0.0292818	0.351902	-0.46533
AZD-1775	LRP1	0.0295246	0.351902	-0.331008
AZD-1775	DNAH17	0.0303266	0.35196	-0.335263
AZD-1775	MUC6	0.0303276	0.35196	-0.446931
AZD-1775	TTN	0.0319368	0.365822	-0.144849
AZD-1775	PDE4B	0.032925	0.372306	-0.512936
AZD-1775	FREM3	0.0346497	0.386849	-0.451009
AZD-1775	MYO18B	0.0360379	0.386944	-0.385252
AZD-1775	LYST	0.0361985	0.386944	-0.38492
AZD-1775	GPR112	0.0363485	0.386944	-0.431948
AZD-1775	DNAH11	0.0364131	0.386944	-0.357876
AZD-1775	IGFN1	0.0381096	0.397962	-0.522768
AZD-1775	MYH14	0.0383524	0.397962	-0.458649
AZD-1775	PIEZO1	0.0411853	0.422389	-0.49102
AZD-1775	ASPM	0.0424108	0.429958	-0.372961
AZD-1775	GLYR1	0.0429508	0.430484	0.51032
AZD-1775	MYH6	0.0446395	0.432491	-0.482951
AZD-1775	MLL2	0.0446553	0.432491	-0.336101
AZD-1775	WDR17	0.0447495	0.432491	-0.444491
AZD-1775	UNC13A	0.0462665	0.432491	-0.502462
AZD-1775	UTP20	0.0463701	0.432491	-0.479104
AZD-1775	PXDNL	0.0474368	0.432491	-0.439049
AZD-1775	ERBB4	0.0487322	0.432491	-0.454102
AZD-1775	GPRIN2	0.049315	0.432491	-0.472827
AZD-1775	PKD1L1	0.0493255	0.432491	-0.361279
AZD-1775	MED23	0.0504698	0.432491	0.417672
AZD-1775	ARFGEF1	0.0511807	0.432491	-0.449281
AZD-1775	DCHS2	0.0512211	0.432491	-0.349431
AZD-1775	AKAP9	0.0512769	0.432491	-0.349347
AZD-1775	RPTOR	0.0519467	0.432491	-0.447813
AZD-1775	HUWE1	0.0531393	0.432491	-0.260568
AZD-1775	DOCK5	0.0538222	0.432491	-0.463803
AZD-1775	FAM5C	0.0540085	0.432491	-0.443948
AZD-1775	RYR1	0.0541643	0.432491	-0.292929
AZD-1775	NIN	0.0543421	0.432491	-0.443334
AZD-1775	DYNC2H1	0.0546882	0.432491	-0.328696
AZD-1775	UBR5	0.0549642	0.432491	-0.383766
AZD-1775	CACNA1H	0.0553587	0.432491	-0.460871
AZD-1775	EPB41L3	0.0553973	0.432491	-0.460798
AZD-1775	ABCA12	0.0554008	0.432491	-0.441407
AZD-1775	ABCC5	0.0554099	0.432491	-0.483009
AZD-1775	SAGE1	0.0564626	0.434015	-0.422486
AZD-1775	TGS1	0.0565893	0.434015	0.43928
AZD-1775	CHD9	0.0571394	0.434456	-0.421335
AZD-1775	AIM1	0.0578797	0.436324	-0.420089
AZD-1775	KIF1A	0.0590276	0.441206	0.476048
AZD-1775	CNKSR2	0.0606329	0.44745	-0.473072
AZD-1775	SCN11A	0.0608775	0.44745	-0.386917
AZD-1775	PLCL2	0.0626386	0.456589	-0.447833
AZD-1775	PDE3A	0.0640182	0.460463	-0.467004
AZD-1775	PREX2	0.0642143	0.460463	-0.35924
AZD-1775	RYR2	0.0659266	0.464866	-0.238475
AZD-1775	AHCTF1	0.0662536	0.464866	-0.379153
AZD-1775	MYH13	0.0665847	0.464866	-0.441283
AZD-1775	ARID1B	0.0671235	0.464866	-0.366138
AZD-1775	CASR	0.0678571	0.464866	-0.460435
AZD-1775	PXDN	0.0682681	0.464866	-0.45975
AZD-1775	NBEA	0.0685177	0.464866	-0.419756
AZD-1775	ARID4B	0.0699721	0.47111	-0.417572
AZD-1775	HEATR5A	0.0710694	0.472168	-0.399841
AZD-1775	DNAH8	0.0712	0.472168	-0.350231
AZD-1775	ZFP64	0.0728968	0.474996	-0.383036
AZD-1775	HRNR	0.0734838	0.474996	-0.259226
AZD-1775	PLEC	0.0735093	0.474996	-0.451297
AZD-1775	IREB2	0.0737806	0.474996	0.430117
AZD-1775	NIPBL	0.0751788	0.477039	-0.34542
AZD-1775	PLXNA3	0.0756882	0.477039	-0.427307
AZD-1775	PCDH19	0.0757205	0.477039	-0.318379
AZD-1775	SRGAP2	0.0767451	0.478871	-0.425775
AZD-1775	SVIL	0.0770972	0.478871	-0.377558
AZD-1775	PTPRU	0.0801569	0.494394	-0.441257
AZD-1775	CAMTA2	0.0814933	0.499146	-0.439321
AZD-1775	VWA3A	0.0835762	0.5044	-0.369566
AZD-1775	ODZ2	0.083581	0.5044	0.36956
AZD-1775	DOCK11	0.0840667	0.5044	-0.335378
AZD-1775	MYOM3	0.0881406	0.52527	-0.430055
AZD-1775	NBPF10	0.0893064	0.528646	-0.376405
AZD-1775	RBMX	0.0900802	0.529671	-0.3755
AZD-1775	ERCC6	0.0911356	0.532329	-0.3488
AZD-1775	ANK1	0.0927904	0.533566	-0.326325
AZD-1775	ANKRD36C	0.0931193	0.533566	-0.403983
AZD-1775	BRWD1	0.0931623	0.533566	-0.316939
AZD-1775	CCDC147	0.0942656	0.536402	-0.422003
AZD-1775	C2orf16	0.0957113	0.541137	-0.383961
AZD-1775	GANAB	0.0985891	0.549016	-0.416569
AZD-1775	NKTR	0.0990096	0.549016	-0.396897
AZD-1775	MPDZ	0.099479	0.549016	-0.379674
AZD-1775	ADGB	0.0995947	0.549016	0.415332
AZD-1775	RP1L1	0.101122	0.553974	0.377845
AZD-1775	CTCF	0.104927	0.569283	0.334777
AZD-1775	RNF213	0.106182	0.569283	-0.270535
AZD-1775	XIRP2	0.106568	0.569283	-0.254577
AZD-1775	KCNU1	0.106981	0.569283	-0.387825
AZD-1775	ATG2A	0.107144	0.569283	-0.406351
AZD-1775	MAMLD1	0.107903	0.569882	-0.405477
AZD-1775	ATP2A1	0.110438	0.57584	0.340969
AZD-1775	ANKRD17	0.111155	0.57584	-0.352945
AZD-1775	SMC1A	0.111429	0.57584	-0.401475
AZD-1775	FHAD1	0.111642	0.57584	0.401236
AZD-1775	SF3B1	0.113344	0.57775	0.316712
AZD-1775	BRCA1	0.113895	0.57775	-0.350268
AZD-1775	TRPC7	0.113978	0.57775	-0.398644
AZD-1775	MLL	0.115586	0.581699	-0.32491
AZD-1775	C20orf26	0.116232	0.581699	-0.396181
AZD-1775	TLR8	0.116743	0.581699	-0.377415
AZD-1775	GOLGB1	0.117395	0.581699	-0.334478
AZD-1775	MUC16	0.119438	0.584527	-0.149504
AZD-1775	CXorf22	0.119982	0.584527	-0.358375
AZD-1775	CELSR1	0.120316	0.584527	-0.358053
AZD-1775	WWP2	0.120617	0.584527	-0.373474
AZD-1775	GREB1L	0.121448	0.585339	-0.330835
AZD-1775	DSCAM	0.1224	0.586354	-0.371693
AZD-1775	NWD1	0.122988	0.586354	-0.318472
AZD-1775	VWA8	0.124937	0.592442	-0.369194
AZD-1775	MADD	0.126508	0.59369	0.367666
AZD-1775	ADAMTSL3	0.126862	0.59369	-0.35187
AZD-1775	CBLB	0.127511	0.59369	-0.366698
AZD-1775	SPEN	0.128908	0.59369	0.216623
AZD-1775	TDRD6	0.128967	0.59369	-0.365303
AZD-1775	C3	0.129311	0.59369	-0.382587
AZD-1775	KIF4A	0.129912	0.59369	-0.302948
AZD-1775	MYO7A	0.130951	0.595354	-0.363422
AZD-1775	COL6A6	0.132007	0.596051	-0.311023
AZD-1775	PC	0.132456	0.596051	-0.379479
AZD-1775	C1QTNF5	0.135265	0.597388	0.376751
AZD-1775	MAGI1	0.135999	0.597388	-0.318488
AZD-1775	SRRM2	0.136519	0.597388	-0.307444
AZD-1775	ZMYM2	0.136861	0.597388	-0.37522
AZD-1775	DOCK4	0.138282	0.597388	-0.316645
AZD-1775	ARID2	0.138356	0.597388	-0.373799
AZD-1775	CBFB	0.13853	0.597388	0.253512
AZD-1775	SBF1	0.138667	0.597388	0.373505
AZD-1775	OTOGL	0.139813	0.597388	-0.271476
AZD-1775	HECTD1	0.140181	0.597388	-0.354951
AZD-1775	ASH1L	0.140252	0.597388	-0.286379
AZD-1775	FOXA1	0.140881	0.597388	0.246605
AZD-1775	ZMYM4	0.142166	0.599955	-0.338328
AZD-1775	IRS4	0.144024	0.6049	-0.368515
AZD-1775	POLQ	0.146915	0.608043	-0.349038
AZD-1775	PTPRD	0.147314	0.608043	0.281381
AZD-1775	TRIO	0.147427	0.608043	-0.333932
AZD-1775	BIRC6	0.14753	0.608043	-0.266301
AZD-1775	CEP192	0.148632	0.609737	-0.347563
AZD-1775	TRPM6	0.151176	0.611228	-0.296411
AZD-1775	SMTN	0.151465	0.611228	-0.361815
AZD-1775	NOS1	0.151845	0.611228	-0.344838
AZD-1775	KIAA2022	0.15237	0.611228	0.30576
AZD-1775	STAB1	0.152771	0.611228	-0.344061
AZD-1775	SPTA1	0.153153	0.611228	-0.203806
AZD-1775	RALGAPA2	0.15604	0.616811	-0.314324
AZD-1775	CNTNAP5	0.156102	0.616811	-0.341295
AZD-1775	KCNN3	0.15724	0.616811	-0.340361
AZD-1775	NLRC5	0.157777	0.616811	-0.274302
AZD-1775	ZNF462	0.158049	0.616811	-0.312808
AZD-1775	MUC4	0.162396	0.630985	-0.156668
AZD-1775	SCN7A	0.16419	0.635157	-0.278303
AZD-1775	PTPRF	0.166258	0.640347	-0.333128
AZD-1775	HECW1	0.167826	0.643575	-0.294665
AZD-1775	CSMD2	0.170108	0.648744	-0.229765
AZD-1775	FAM186A	0.170907	0.648744	0.303428
AZD-1775	NRCAM	0.17138	0.648744	0.345033
AZD-1775	SHROOM2	0.174608	0.658137	0.280352
AZD-1775	SYNE1	0.175588	0.659017	-0.169605
AZD-1775	ZNF536	0.176427	0.659358	-0.311631
AZD-1775	SMARCC2	0.17759	0.660905	-0.340101
AZD-1775	MUC2	0.179268	0.661374	-0.29761
AZD-1775	PDE4DIP	0.180002	0.661374	-0.286453
AZD-1775	CDH24	0.181409	0.661374	0.337131
AZD-1775	MYO9A	0.181607	0.661374	-0.285401
AZD-1775	UNC79	0.183741	0.661374	-0.306447
AZD-1775	OTOF	0.183967	0.661374	-0.265816
AZD-1775	PCDHA11	0.184009	0.661374	0.335137
AZD-1775	WNK1	0.184044	0.661374	-0.27434
AZD-1775	GOLGA6L6	0.185132	0.661374	-0.334281
AZD-1775	TECTA	0.185628	0.661374	-0.305133
AZD-1775	CENPF	0.185965	0.661374	-0.333649
AZD-1775	VPS13A	0.18796	0.664999	-0.281306
AZD-1775	HCFC1	0.188492	0.664999	-0.25538
AZD-1775	HTATSF1	0.190529	0.669509	-0.330222
AZD-1775	PKHD1L1	0.191756	0.670159	-0.218644
AZD-1775	PKD1L2	0.192234	0.670159	-0.26089
AZD-1775	APC	0.195966	0.680482	-0.258717
AZD-1775	RLF	0.197523	0.681956	-0.275329
AZD-1775	MYOM2	0.197937	0.681956	-0.309836
AZD-1775	MUC17	0.198976	0.682601	-0.186111
AZD-1775	ZNF208	0.200829	0.682601	-0.264185
AZD-1775	TRPV2	0.202371	0.682601	-0.321605
AZD-1775	CASZ1	0.202516	0.682601	-0.272293
AZD-1775	PLXNA4	0.202569	0.682601	0.254947
AZD-1775	AGBL1	0.203505	0.682601	-0.306032
AZD-1775	DNAH6	0.203966	0.682601	-0.246703
AZD-1775	PLXNA2	0.20496	0.682601	-0.292217
AZD-1775	SPTAN1	0.20509	0.682601	-0.304962
AZD-1775	HEPH	0.206215	0.683765	-0.318887
AZD-1775	TOPBP1	0.210224	0.692455	-0.301539
AZD-1775	EP300	0.210442	0.692455	-0.288717
AZD-1775	PCDHGA2	0.211391	0.692455	0.315284
AZD-1775	ASTN1	0.211976	0.692455	-0.235694
AZD-1775	MORC1	0.213198	0.693876	-0.299585
AZD-1775	TBX3	0.215059	0.695633	0.195628
AZD-1775	FANCD2	0.216074	0.695633	-0.297713
AZD-1775	GRIN2A	0.217499	0.695633	-0.246739
AZD-1775	CMYA5	0.218085	0.695633	-0.210823
AZD-1775	TTC40	0.218275	0.695633	-0.296292
AZD-1775	OBSCN	0.218684	0.695633	-0.16367
AZD-1775	LRRC41	0.219258	0.695633	-0.309928
AZD-1775	FAM208B	0.225764	0.711999	-0.258828
AZD-1775	MLL3	0.226031	0.711999	0.120878
AZD-1775	ITPR2	0.228102	0.715344	-0.257529
AZD-1775	ABCA7	0.228716	0.715344	-0.303669
AZD-1775	CNOT1	0.230441	0.717724	-0.25624
AZD-1775	SPTB	0.231104	0.717724	-0.265395
AZD-1775	DNAH10	0.232812	0.718143	-0.225315
AZD-1775	RPGR	0.232867	0.718143	-0.225289
AZD-1775	CDC42BPB	0.235442	0.721977	-0.285549
AZD-1775	FAT2	0.235748	0.721977	0.223907
AZD-1775	TPR	0.237064	0.723497	-0.236572
AZD-1775	TNRC6B	0.239966	0.729829	-0.221904
AZD-1775	ABCC1	0.242256	0.732997	-0.281439
AZD-1775	SELP	0.243382	0.732997	0.294317
AZD-1775	BSN	0.243501	0.732997	0.268889
AZD-1775	RUNX1	0.246714	0.740143	0.179471
AZD-1775	SCN1A	0.249454	0.743314	-0.255242
AZD-1775	ADAMTS13	0.249457	0.743314	-0.290559
AZD-1775	SUPT6H	0.250307	0.743335	-0.245645
AZD-1775	TNRC18	0.255122	0.754115	-0.235045
AZD-1775	CACNA1A	0.255647	0.754115	0.220777
AZD-1775	FAM13B	0.25758	0.757286	-0.285632
AZD-1775	GTF3C1	0.259645	0.76082	-0.271305
AZD-1775	SGSM1	0.263464	0.769454	0.269143
AZD-1775	TRAPPC8	0.266072	0.774506	0.280596
AZD-1775	MYO7B	0.266975	0.77458	-0.255934
AZD-1775	COL5A1	0.269484	0.778889	-0.244738
AZD-1775	C2CD3	0.270227	0.778889	-0.254203
AZD-1775	DOCK10	0.272376	0.781771	0.243266
AZD-1775	NINL	0.273	0.781771	0.263836
AZD-1775	SZT2	0.274608	0.783201	-0.251892
AZD-1775	LAMB1	0.275275	0.783201	-0.262589
AZD-1775	WDFY3	0.27701	0.785604	0.261643
AZD-1775	ASXL2	0.278203	0.786459	-0.216978
AZD-1775	ADAMTS12	0.280962	0.788466	0.272025
AZD-1775	RP1	0.281796	0.788466	-0.197946
AZD-1775	CACNA1C	0.283932	0.788466	-0.214411
AZD-1775	LRP4	0.284367	0.788466	0.237276
AZD-1775	CADPS	0.285674	0.788466	0.220527
AZD-1775	RANBP2	0.285889	0.788466	-0.246056
AZD-1775	BACH2	0.286048	0.788466	-0.256776
AZD-1775	SBF2	0.286065	0.788466	0.269158
AZD-1775	TEX15	0.289679	0.789454	0.199966
AZD-1775	PPFIA2	0.289863	0.789454	0.267047
AZD-1775	ZNF804B	0.290651	0.789454	0.266612
AZD-1775	WDR6	0.291199	0.789454	0.266309
AZD-1775	CEP95	0.291737	0.789454	-0.266013
AZD-1775	GCC2	0.292475	0.789454	-0.233321
AZD-1775	DYSF	0.29359	0.789454	0.210162
AZD-1775	DOCK3	0.294163	0.789454	0.252495
AZD-1775	KAT6B	0.295134	0.789454	-0.232041
AZD-1775	CSPP1	0.295374	0.789454	-0.241268
AZD-1775	TRPM3	0.296541	0.790179	0.223067
AZD-1775	FAM135B	0.298461	0.792899	-0.262336
AZD-1775	MEGF8	0.301849	0.795402	-0.194992
AZD-1775	ANKRD11	0.302583	0.795402	-0.228493
AZD-1775	ANK2	0.303444	0.795402	0.172391
AZD-1775	C1orf222	0.303905	0.795402	-0.247458
AZD-1775	FCGBP	0.303912	0.795402	-0.15651
AZD-1775	CCDC144A	0.30517	0.795953	0.236429
AZD-1775	DNAJC13	0.305928	0.795953	-0.226919
AZD-1775	PCLO	0.31075	0.806121	-0.154315
AZD-1775	DNAH12	0.312455	0.808167	-0.190766
AZD-1775	CPS1	0.316856	0.812894	-0.252552
AZD-1775	MAST1	0.316901	0.812894	0.230769
AZD-1775	SH3PXD2A	0.317047	0.812894	-0.2307
AZD-1775	TEP1	0.318453	0.814133	-0.23003
AZD-1775	RELN	0.319953	0.815603	-0.16319
AZD-1775	DUOX1	0.321961	0.815927	-0.22837
AZD-1775	CRNKL1	0.322204	0.815927	-0.219416
AZD-1775	PRUNE2	0.323521	0.815927	-0.169014
AZD-1775	DNAH9	0.323781	0.815927	-0.172807
AZD-1775	PLCH1	0.324809	0.816187	0.22703
AZD-1775	SYNE2	0.326644	0.818036	-0.134071
AZD-1775	ADCY7	0.329026	0.818036	0.246282
AZD-1775	DNHD1	0.329826	0.818036	-0.194999
AZD-1775	GOLGA3	0.330593	0.818036	0.245486
AZD-1775	NBEAL2	0.330697	0.818036	-0.234135
AZD-1775	TRRAP	0.33111	0.818036	-0.20769
AZD-1775	SMARCA2	0.333025	0.818694	-0.244254
AZD-1775	KIAA0232	0.333422	0.818694	-0.223025
AZD-1775	IQSEC2	0.334667	0.818694	0.23222
AZD-1775	HEG1	0.335907	0.818694	-0.21329
AZD-1775	SMG1	0.336729	0.818694	-0.192235
AZD-1775	LHCGR	0.336945	0.818694	-0.242282
AZD-1775	DST	0.339323	0.819617	-0.130602
AZD-1775	ARID1A	0.340123	0.819617	0.147812
AZD-1775	XIRP1	0.340787	0.819617	-0.229299
AZD-1775	MDN1	0.342068	0.819617	-0.142203
AZD-1775	USPL1	0.342359	0.819617	-0.239583
AZD-1775	ATP1A1	0.342901	0.819617	-0.239314
AZD-1775	ANK3	0.343977	0.819967	-0.165738
AZD-1775	WSCD2	0.346477	0.823699	0.208673
AZD-1775	MICAL3	0.348063	0.825247	-0.225868
AZD-1775	AKD1	0.350086	0.825869	-0.181503
AZD-1775	DMD	0.350531	0.825869	-0.122662
AZD-1775	SEMA6A	0.351932	0.825869	-0.234875
AZD-1775	ZNF469	0.352071	0.825869	-0.214575
AZD-1775	LAMA1	0.353147	0.826196	-0.175365
AZD-1775	GRIN2B	0.355451	0.82848	-0.222431
AZD-1775	MAP2	0.356203	0.82848	0.18463
AZD-1775	SOGA1	0.358036	0.82848	-0.231915
AZD-1775	C9orf43	0.358778	0.82848	0.211605
AZD-1775	ERBB3	0.359639	0.82848	0.173015
AZD-1775	ATN1	0.361175	0.82848	-0.19514
AZD-1775	HEATR1	0.363114	0.82848	-0.229477
AZD-1775	CDKN1B	0.363224	0.82848	0.229425
AZD-1775	MST1P9	0.365187	0.82848	0.171028
AZD-1775	ADAMTS9	0.365521	0.82848	0.217818
AZD-1775	LRRC8C	0.36587	0.82848	-0.228163
AZD-1775	TARS2	0.36631	0.82848	-0.227954
AZD-1775	ABR	0.368529	0.82848	-0.185754
AZD-1775	PCDH11X	0.368577	0.82848	0.185735
AZD-1775	FLNA	0.368841	0.82848	-0.174557
AZD-1775	FRMPD4	0.369153	0.82848	0.169618
AZD-1775	NLGN3	0.372387	0.831899	0.214718
AZD-1775	MYT1L	0.374262	0.831899	-0.196947
AZD-1775	LAMA3	0.375179	0.831899	-0.213468
AZD-1775	TULP4	0.376068	0.831899	-0.223353
AZD-1775	PCDHGB6	0.376817	0.831899	0.212737
AZD-1775	BAI3	0.377124	0.831899	-0.222859
AZD-1775	CCDC108	0.377278	0.831899	0.212531
AZD-1775	MED13L	0.378832	0.833241	0.21184
AZD-1775	UBR3	0.380954	0.834919	-0.210899
AZD-1775	NBAS	0.382298	0.834919	-0.193657
AZD-1775	RBBP6	0.382435	0.834919	0.22039
AZD-1775	C5orf42	0.383637	0.835477	0.174346
AZD-1775	ROBO1	0.384765	0.835868	-0.192656
AZD-1775	AKR1CL1	0.386915	0.838475	-0.208273
AZD-1775	TAF1L	0.392329	0.84075	-0.171183
AZD-1775	CEP170	0.393266	0.84075	-0.205502
AZD-1775	SETX	0.393357	0.84075	0.205462
AZD-1775	LRP2	0.393523	0.84075	-0.123659
AZD-1775	TARBP1	0.394032	0.84075	0.21507
AZD-1775	ACACA	0.395574	0.84075	-0.195899
AZD-1775	ODZ4	0.395946	0.84075	-0.169879
AZD-1775	THEM5	0.398323	0.84075	0.203315
AZD-1775	LRRIQ1	0.398693	0.84075	-0.203156
AZD-1775	TMEM132D	0.398963	0.84075	0.180261
AZD-1775	FAT1	0.399357	0.84075	0.141194
AZD-1775	CFH	0.399404	0.84075	-0.186792
AZD-1775	SHANK1	0.407053	0.850921	-0.209209
AZD-1775	ZFHX3	0.407092	0.850921	0.156584
AZD-1775	CFTR	0.40713	0.850921	-0.191151
AZD-1775	CHD7	0.409874	0.851905	0.176125
AZD-1775	ZNF540	0.410929	0.851905	-0.207486
AZD-1775	DSP	0.411915	0.851905	0.175359
AZD-1775	YLPM1	0.411995	0.851905	0.159361
AZD-1775	GNAS	0.416166	0.851905	0.195728
AZD-1775	ZFHX4	0.416275	0.851905	-0.112679
AZD-1775	INADL	0.416664	0.851905	0.204954
AZD-1775	KIF13A	0.418155	0.851905	-0.186695
AZD-1775	PARP4	0.421316	0.851905	0.166118
AZD-1775	MAP1A	0.42153	0.851905	-0.137615
AZD-1775	ITPR3	0.422327	0.851905	-0.177863
AZD-1775	KCNQ5	0.422415	0.851905	-0.202436
AZD-1775	WDR44	0.423544	0.851905	-0.177397
AZD-1775	ACACB	0.42357	0.851905	-0.192636
AZD-1775	MKI67	0.42408	0.851905	0.18433
AZD-1775	PTPRB	0.424356	0.851905	0.18422
AZD-1775	CAMSAP2	0.42762	0.851905	-0.190959
AZD-1775	TSC22D1	0.427819	0.851905	-0.182847
AZD-1775	BCORL1	0.431143	0.851905	-0.162627
AZD-1775	C1orf173	0.431562	0.851905	0.181369
AZD-1775	HDX	0.431811	0.851905	-0.189232
AZD-1775	HS6ST1	0.432453	0.851905	-0.157099
AZD-1775	MLLT10	0.433797	0.851905	0.197509
AZD-1775	KIAA2018	0.434914	0.851905	-0.180053
AZD-1775	KALRN	0.435287	0.851905	0.166738
AZD-1775	COL7A1	0.435875	0.851905	-0.179676
AZD-1775	PTPRQ	0.435987	0.851905	-0.172677
AZD-1775	ANO4	0.43652	0.851905	-0.187303
AZD-1775	GRIK2	0.437628	0.851905	-0.178991
AZD-1775	ASXL3	0.439029	0.851905	-0.154865
AZD-1775	ACE	0.441843	0.851905	-0.185138
AZD-1775	DNAH5	0.442021	0.851905	-0.153855
AZD-1775	TCF20	0.442881	0.851905	-0.163994
AZD-1775	UNC13C	0.444167	0.851905	-0.153133
AZD-1775	ABCB11	0.445262	0.851905	0.176025
AZD-1775	ZNF587	0.445828	0.851905	-0.192383
AZD-1775	CELSR2	0.446421	0.851905	-0.192132
AZD-1775	TLN2	0.446439	0.851905	-0.168771
AZD-1775	ANAPC1	0.447638	0.851905	-0.191619
AZD-1775	EYS	0.448039	0.851905	-0.132885
AZD-1775	ABCC8	0.448416	0.851905	0.182485
AZD-1775	GRID1	0.451871	0.851905	0.17348
AZD-1775	GRIK1	0.453749	0.851905	0.180348
AZD-1775	ADAMTSL1	0.45434	0.851905	0.149736
AZD-1775	SACS	0.455676	0.851905	-0.124984
AZD-1775	RYR3	0.455869	0.851905	-0.10486
AZD-1775	WDR33	0.45617	0.851905	0.188039
AZD-1775	MUC5B	0.456577	0.851905	0.100401
AZD-1775	MYLK	0.456666	0.851905	-0.187832
AZD-1775	PEX1	0.457967	0.851905	-0.18729
AZD-1775	KIAA1239	0.458028	0.851905	-0.178644
AZD-1775	COL16A1	0.458818	0.851905	-0.186936
AZD-1775	TNS1	0.460234	0.851905	0.177769
AZD-1775	FAM21A	0.461626	0.851905	-0.185769
AZD-1775	CDH9	0.462158	0.851905	0.185549
AZD-1775	DDX11	0.462613	0.851905	-0.185361
AZD-1775	RBMXL3	0.462656	0.851905	0.185343
AZD-1775	BCOR	0.466512	0.857216	-0.161414
AZD-1775	MYH11	0.46989	0.860033	-0.14929
AZD-1775	GCN1L1	0.470594	0.860033	-0.182071
AZD-1775	NCOR1	0.473464	0.860033	-0.0954104
AZD-1775	CNTNAP3B	0.474817	0.860033	0.158422
AZD-1775	KIAA1109	0.47493	0.860033	-0.117249
AZD-1775	RERE	0.475148	0.860033	0.171912
AZD-1775	PCSK5	0.475995	0.860033	-0.171583
AZD-1775	ATXN2	0.477541	0.860033	-0.14673
AZD-1775	FAM47A	0.477994	0.860033	-0.179049
AZD-1775	NACAD	0.478724	0.860033	0.178752
AZD-1775	LINGO2	0.479074	0.860033	0.17861
AZD-1775	CNTLN	0.479891	0.860033	0.162917
AZD-1775	ZFP106	0.480722	0.860033	-0.177941
AZD-1775	CDH8	0.481761	0.860148	0.17752
AZD-1775	NCOA6	0.482832	0.860318	0.161828
AZD-1775	TBC1D8B	0.485303	0.861964	-0.176088
AZD-1775	SI	0.48571	0.861964	-0.139522
AZD-1775	TMEM247	0.487097	0.86269	-0.175366
AZD-1775	IKBKAP	0.488154	0.862804	0.17494
AZD-1775	FLG2	0.489754	0.862804	-0.130465
AZD-1775	ITIH6	0.490096	0.862804	-0.17416
AZD-1775	PLOD3	0.491212	0.863045	-0.173713
AZD-1775	RAPGEF6	0.497697	0.866727	-0.156378
AZD-1775	CCAR1	0.498113	0.866727	-0.163088
AZD-1775	MYH15	0.498548	0.866727	-0.162923
AZD-1775	DNMBP	0.499531	0.866727	-0.170394
AZD-1775	SETD2	0.500028	0.866727	0.13498
AZD-1775	COL19A1	0.500807	0.866727	-0.169888
AZD-1775	SDK1	0.501156	0.866727	-0.130675
AZD-1775	LRBA	0.501169	0.866727	0.112701
AZD-1775	RGPD4	0.504546	0.86981	-0.160655
AZD-1775	ATRX	0.504924	0.86981	0.129527
AZD-1775	ABCA8	0.509625	0.874743	0.146179
AZD-1775	TNC	0.510763	0.874743	0.16596
AZD-1775	RALGAPB	0.512458	0.874743	-0.165295
AZD-1775	VPS13B	0.514634	0.874743	-0.130416
AZD-1775	PRPF8	0.516604	0.874743	-0.14957
AZD-1775	SCN3A	0.516776	0.874743	-0.14372
AZD-1775	DCHS1	0.517958	0.874743	-0.13356
AZD-1775	DNAH1	0.518183	0.874743	-0.133488
AZD-1775	NRXN3	0.518202	0.874743	0.149001
AZD-1775	CEP152	0.519937	0.874743	0.1549
AZD-1775	CUBN	0.521106	0.874743	-0.112389
AZD-1775	FAM47C	0.521585	0.874743	0.13698
AZD-1775	LAMB4	0.523559	0.874743	-0.153559
AZD-1775	TG	0.524141	0.874743	-0.109065
AZD-1775	CASC5	0.524205	0.874743	-0.160718
AZD-1775	CNTN1	0.524752	0.874743	0.160507
AZD-1775	TP53BP1	0.525148	0.874743	-0.127173
AZD-1775	FMN2	0.52663	0.874743	0.113582
AZD-1775	DNA2	0.526631	0.874743	-0.152425
AZD-1775	PAPPA2	0.528552	0.875907	-0.130198
AZD-1775	PCDH18	0.531169	0.875907	0.15803
AZD-1775	ADCY5	0.532202	0.875907	-0.157633
AZD-1775	FAM86B2	0.535344	0.875907	-0.149226
AZD-1775	GPR179	0.535965	0.875907	0.148999
AZD-1775	PPP1R9A	0.536306	0.875907	-0.156059
AZD-1775	MUC12	0.536764	0.875907	-0.0699244
AZD-1775	CPAMD8	0.538049	0.875907	0.119622
AZD-1775	BAZ2B	0.539679	0.875907	-0.126703
AZD-1775	NSD1	0.539687	0.875907	-0.154767
AZD-1775	UBN2	0.539794	0.875907	-0.147603
AZD-1775	PLCB4	0.540236	0.875907	-0.147442
AZD-1775	LCT	0.540242	0.875907	0.122574
AZD-1775	HTT	0.546776	0.883937	0.133585
AZD-1775	GIMAP8	0.547199	0.883937	0.144916
AZD-1775	QRICH2	0.550885	0.888264	-0.150515
AZD-1775	PCNXL2	0.552339	0.888983	-0.106605
AZD-1775	PKHD1	0.558088	0.893977	0.113779
AZD-1775	CR1	0.559175	0.893977	-0.129478
AZD-1775	COL6A5	0.564122	0.893977	-0.0946483
AZD-1775	USP9X	0.56418	0.893977	0.11541
AZD-1775	PTPRT	0.568538	0.893977	0.143897
AZD-1775	COL14A1	0.568987	0.893977	-0.110645
AZD-1775	DLG1	0.569464	0.893977	-0.126103
AZD-1775	ENSG00000226232	0.570243	0.893977	0.136668
AZD-1775	FAM171A1	0.571993	0.893977	0.136048
AZD-1775	LAMA2	0.574452	0.893977	-0.129492
AZD-1775	IGSF1	0.575001	0.893977	-0.119841
AZD-1775	RGAG1	0.575788	0.893977	-0.1156
AZD-1775	MUC20	0.575849	0.893977	-0.100363
AZD-1775	DNAH3	0.576324	0.893977	-0.105548
AZD-1775	CTNNA2	0.576777	0.893977	0.119285
AZD-1775	UGGT2	0.577053	0.893977	0.128613
AZD-1775	CCDC88A	0.577402	0.893977	-0.123519
AZD-1775	DENND4B	0.577623	0.893977	-0.12842
AZD-1775	ODZ3	0.578311	0.893977	-0.133818
AZD-1775	ZNF407	0.579768	0.893977	-0.127697
AZD-1775	CHD8	0.581568	0.893977	0.117788
AZD-1775	FCRL5	0.582667	0.893977	-0.121815
AZD-1775	CDH23	0.582897	0.893977	-0.106685
AZD-1775	HMCN1	0.58306	0.893977	-0.0740309
AZD-1775	PPRC1	0.583196	0.893977	-0.138476
AZD-1775	PDZD2	0.583439	0.893977	0.113291
AZD-1775	SLC12A5	0.584867	0.893977	-0.125983
AZD-1775	LRRK2	0.585173	0.893977	0.125881
AZD-1775	ADCY9	0.585582	0.893977	-0.120874
AZD-1775	SMCHD1	0.585849	0.893977	-0.131172
AZD-1775	PCDHB7	0.591766	0.901447	0.118886
AZD-1775	PIKFYVE	0.593448	0.90245	0.134723
AZD-1775	LRP1B	0.594927	0.902648	0.0953858
AZD-1775	PHACTR1	0.596268	0.902648	-0.133695
AZD-1775	WDR66	0.597945	0.902648	0.121618
AZD-1775	SPTBN2	0.598957	0.902648	-0.121282
AZD-1775	DOCK2	0.602402	0.902648	0.131468
AZD-1775	SIN3A	0.602474	0.902648	-0.131442
AZD-1775	ADNP	0.603306	0.902648	0.131141
AZD-1775	PRICKLE3	0.604114	0.902648	-0.124825
AZD-1775	DEPDC5	0.605532	0.902648	-0.1067
AZD-1775	HERC2	0.606019	0.902648	-0.0846446
AZD-1775	NAV1	0.60673	0.902648	0.11002
AZD-1775	ABCA13	0.607429	0.902648	0.0733321
AZD-1775	VPS13C	0.608525	0.902648	-0.0967502
AZD-1775	CELSR3	0.60934	0.902648	-0.11785
AZD-1775	MYO15A	0.610087	0.902648	-0.128693
AZD-1775	THADA	0.61084	0.902648	-0.117356
AZD-1775	AKAP13	0.610976	0.902648	-0.10181
AZD-1775	PCDHB6	0.612906	0.903985	0.127679
AZD-1775	SPHKAP	0.613989	0.904019	0.0927865
AZD-1775	FER1L6	0.614979	0.904019	-0.126934
AZD-1775	FREM2	0.620065	0.908683	0.102424
AZD-1775	DOCK7	0.620769	0.908683	-0.102218
AZD-1775	NLGN4X	0.621382	0.908683	0.124641
AZD-1775	KIAA1432	0.622273	0.908683	-0.124323
AZD-1775	AKAP6	0.625335	0.910192	-0.100883
AZD-1775	AFF2	0.626672	0.910192	0.091884
AZD-1775	ZMYM3	0.626874	0.910192	-0.103905
AZD-1775	SETDB1	0.627733	0.910192	0.0970547
AZD-1775	HIPK2	0.628466	0.910192	-0.122116
AZD-1775	PIK3C2B	0.629848	0.910698	-0.111145
AZD-1775	RIF1	0.632404	0.911495	-0.0988266
AZD-1775	BPTF	0.632466	0.911495	-0.106025
AZD-1775	UBR2	0.635561	0.91155	-0.114094
AZD-1775	ATP11A	0.638942	0.91155	-0.118405
AZD-1775	TNR	0.639542	0.91155	-0.112752
AZD-1775	GPR125	0.640239	0.91155	-0.107784
AZD-1775	TACC2	0.640507	0.91155	-0.112427
AZD-1775	LPA	0.640957	0.91155	-0.107553
AZD-1775	ITPKB	0.641006	0.91155	0.117676
AZD-1775	FAM75D1	0.641981	0.91155	-0.0930544
AZD-1775	CCDC168	0.64357	0.91155	-0.111398
AZD-1775	CHD4	0.644056	0.91155	-0.0828883
AZD-1775	PKD1	0.64415	0.91155	0.106525
AZD-1775	ATP10B	0.649147	0.91155	0.0883846
AZD-1775	TRPC5	0.649487	0.91155	0.114695
AZD-1775	PTPN13	0.651386	0.91155	0.10878
AZD-1775	PCDHGA1	0.651387	0.91155	0.114029
AZD-1775	GOLGA4	0.653374	0.91155	-0.108116
AZD-1775	MTOR	0.654483	0.91155	0.0869465
AZD-1775	RAB3GAP2	0.657006	0.91155	0.106905
AZD-1775	NEB	0.657837	0.91155	0.059734
AZD-1775	ROS1	0.659077	0.91155	-0.111342
AZD-1775	TANC2	0.660479	0.91155	0.0907507
AZD-1775	FGFR2	0.662491	0.91155	0.105082
AZD-1775	QSER1	0.662966	0.91155	-0.0823277
AZD-1775	PLCE1	0.664601	0.91155	-0.0895766
AZD-1775	XPO1	0.665097	0.91155	-0.104218
AZD-1775	ATP10A	0.666779	0.91155	0.0920311
AZD-1775	HERC1	0.66711	0.91155	0.0753434
AZD-1775	SHANK2	0.667242	0.91155	0.0918951
AZD-1775	HYDIN	0.667258	0.91155	-0.0691683
AZD-1775	PCNT	0.667627	0.91155	-0.0859453
AZD-1775	MDGA2	0.668152	0.91155	0.103206
AZD-1775	ANKHD1	0.66962	0.91155	-0.0911969
AZD-1775	RGPD3	0.670763	0.91155	-0.0980381
AZD-1775	MYB	0.670764	0.91155	0.0980378
AZD-1775	NUP214	0.671099	0.91155	0.107166
AZD-1775	C10orf12	0.671576	0.91155	-0.102075
AZD-1775	KDM6A	0.672026	0.91155	-0.0904916
AZD-1775	ITPR1	0.672165	0.91155	0.0904508
AZD-1775	TCHH	0.673649	0.91155	-0.0774747
AZD-1775	ATP8B2	0.673845	0.91155	0.101327
AZD-1775	NUP98	0.67758	0.9152	-0.0958858
AZD-1775	EPG5	0.679869	0.916887	-0.0914801
AZD-1775	GLI2	0.682042	0.918123	0.0944817
AZD-1775	HELZ	0.682867	0.918123	-0.103107
AZD-1775	FLNB	0.687267	0.922632	-0.083172
AZD-1775	CDH12	0.689353	0.924026	-0.100881
AZD-1775	NALCN	0.694599	0.927136	-0.0905485
AZD-1775	FAM47B	0.694831	0.927136	-0.0944493
AZD-1775	CYFIP2	0.698044	0.927136	-0.0894739
AZD-1775	MED13	0.698307	0.927136	-0.0893919
AZD-1775	ATM	0.699319	0.927136	-0.0692919
AZD-1775	KIAA2026	0.700143	0.927136	0.0971949
AZD-1775	ANKRD28	0.701058	0.927136	0.0968836
AZD-1775	CDC42BPA	0.701764	0.927136	0.0883158
AZD-1775	NOTCH2	0.702048	0.927136	-0.0603868
AZD-1775	EML5	0.703358	0.927136	0.0844196
AZD-1775	PRRC2C	0.703756	0.927136	0.0738751
AZD-1775	MLLT4	0.70432	0.927136	-0.0737275
AZD-1775	GPR98	0.705338	0.927136	-0.0596872
AZD-1775	INTS1	0.708909	0.930444	-0.0942157
AZD-1775	CHD6	0.712265	0.932959	0.0678488
AZD-1775	CAD	0.712942	0.932959	-0.076012
AZD-1775	ADAMTS20	0.716322	0.933479	-0.087485
AZD-1775	NYNRIN	0.716381	0.933479	0.0916867
AZD-1775	ATP1A4	0.716514	0.933479	0.0837455
AZD-1775	USP34	0.721251	0.937252	0.0585562
AZD-1775	CECR2	0.725139	0.937252	0.0810883
AZD-1775	KIAA1731	0.726623	0.937252	0.0747296
AZD-1775	HDLBP	0.726715	0.937252	0.088204
AZD-1775	DOCK9	0.727185	0.937252	-0.0839928
AZD-1775	MYH7	0.7279	0.937252	0.069637
AZD-1775	KIAA1210	0.729904	0.937252	-0.0619393
AZD-1775	CD163L1	0.730621	0.937252	-0.0689123
AZD-1775	GON4L	0.730827	0.937252	-0.0668371
AZD-1775	CACNA1G	0.73228	0.937252	0.0788963
AZD-1775	CROCC	0.732953	0.937252	-0.0861097
AZD-1775	ERBB2	0.733713	0.937252	0.061031
AZD-1775	HDAC6	0.734095	0.937252	0.0679884
AZD-1775	APOBR	0.734287	0.937252	0.0659438
AZD-1775	FBN3	0.73997	0.937762	0.0610569
AZD-1775	PER3	0.741145	0.937762	-0.0833686
AZD-1775	HIST1H3B	0.74141	0.937762	-0.0794461
AZD-1775	LTBP2	0.742305	0.937762	0.0702801
AZD-1775	FSIP2	0.742437	0.937762	0.0791191
AZD-1775	RIMS2	0.744023	0.937762	-0.0786142
AZD-1775	PRRC2B	0.744197	0.937762	-0.0697453
AZD-1775	F8	0.744202	0.937762	0.0633922
AZD-1775	SHPRH	0.744256	0.937762	0.0823302
AZD-1775	PIWIL1	0.745519	0.938014	-0.0649603
AZD-1775	CNOT3	0.747839	0.939593	0.0741446
AZD-1775	ATR	0.750252	0.941284	-0.0803324
AZD-1775	ATP2B1	0.755417	0.945911	-0.0786158
AZD-1775	FNDC1	0.756624	0.945911	-0.0640313
AZD-1775	COL27A1	0.757998	0.945911	0.0710592
AZD-1775	KIAA0947	0.75823	0.945911	-0.0598006
AZD-1775	MYO16	0.760466	0.946949	-0.0651647
AZD-1775	MYO3A	0.764064	0.946949	0.07575
AZD-1775	GRIA3	0.767065	0.946949	-0.0633154
AZD-1775	CEP350	0.767467	0.946949	-0.050633
AZD-1775	KIAA0430	0.769502	0.946949	0.0605418
AZD-1775	TBC1D4	0.770056	0.946949	0.0674133
AZD-1775	JMJD1C	0.770599	0.946949	-0.0702027
AZD-1775	CENPE	0.770855	0.946949	-0.0535815
AZD-1775	DNMT1	0.772416	0.946949	0.069631
AZD-1775	THSD7B	0.772475	0.946949	0.0578722
AZD-1775	MXRA5	0.77265	0.946949	-0.0456052
AZD-1775	MYH1	0.772881	0.946949	0.0665616
AZD-1775	SRCAP	0.773019	0.946949	0.050525
AZD-1775	ESPL1	0.776215	0.949544	0.0655577
AZD-1775	MYBPC2	0.78049	0.953452	-0.0703322
AZD-1775	TIAM2	0.787697	0.95909	-0.0648367
AZD-1775	COL4A5	0.787915	0.95909	0.0596412
AZD-1775	KCNT2	0.788368	0.95909	-0.0595108
AZD-1775	ALMS1	0.792891	0.962166	0.0483023
AZD-1775	KIF1B	0.793504	0.962166	0.0580328
AZD-1775	MED12	0.794406	0.962166	-0.0446236
AZD-1775	SDK2	0.795259	0.962166	0.0504136
AZD-1775	KIAA0913	0.799744	0.963691	-0.049285
AZD-1775	KIF16B	0.800679	0.963691	0.0539648
AZD-1775	SNRNP200	0.800711	0.963691	-0.0607739
AZD-1775	LPHN2	0.80089	0.963691	0.0636481
AZD-1775	FLNC	0.80378	0.964402	0.0445745
AZD-1775	FRYL	0.804241	0.964402	-0.0571647
AZD-1775	ARHGEF5	0.80523	0.964402	0.062232
AZD-1775	VCAN	0.805855	0.964402	0.0440935
AZD-1775	WDR72	0.809227	0.966757	0.0609296
AZD-1775	DOCK8	0.810016	0.966757	0.055445
AZD-1775	SCN8A	0.811704	0.967463	0.0528154
AZD-1775	HIVEP1	0.818234	0.972867	0.0509505
AZD-1775	NRXN2	0.818675	0.972867	-0.0433072
AZD-1775	MGAM	0.820714	0.972867	0.0468235
AZD-1775	GOLGA6L2	0.821855	0.972867	0.0348968
AZD-1775	MYO6	0.822125	0.972867	-0.0567377
AZD-1775	KIF20B	0.822856	0.972867	0.0538996
AZD-1775	ZNF592	0.82419	0.973007	0.053487
AZD-1775	PPEF1	0.825912	0.973007	0.0529544
AZD-1775	MAP4K1	0.826284	0.973007	-0.0553893
AZD-1775	NLRC4	0.830132	0.976235	-0.0541432
AZD-1775	VWA3B	0.834032	0.978065	-0.0464538
AZD-1775	ABCA10	0.834132	0.978065	-0.0482955
AZD-1775	FAM123B	0.835015	0.978065	-0.0480346
AZD-1775	UBC	0.839526	0.981781	0.0487539
AZD-1775	KDM5B	0.840414	0.981781	0.0484805
AZD-1775	2020-09-10	0.845668	0.981796	0.0491251
AZD-1775	NRXN1	0.845918	0.981796	0.0448187
AZD-1775	ABCA9	0.849714	0.981796	-0.0456199
AZD-1775	PRKDC	0.849977	0.981796	-0.0339342
AZD-1775	LRRC16B	0.851264	0.981796	-0.0473224
AZD-1775	POM121	0.85415	0.981796	-0.0379806
AZD-1775	AFF3	0.854734	0.981796	0.0440787
AZD-1775	SLIT2	0.857435	0.981796	0.0453373
AZD-1775	SLC8A1	0.858606	0.981796	-0.0449611
AZD-1775	BAX	0.859329	0.981796	0.0447287
AZD-1775	PCDH10	0.860518	0.981796	0.0389562
AZD-1775	KIAA0195	0.860935	0.981796	-0.040403
AZD-1775	BDP1	0.862879	0.981796	-0.0382901
AZD-1775	TLR4	0.86448	0.981796	-0.0378389
AZD-1775	GLI3	0.864491	0.981796	-0.0430709
AZD-1775	SEMA5A	0.8654	0.981796	-0.04081
AZD-1775	CACNA1E	0.865748	0.981796	0.0277472
AZD-1775	C9orf174	0.865808	0.981796	-0.0328311
AZD-1775	DIP2A	0.866583	0.981796	0.0404479
AZD-1775	ROBO2	0.867065	0.981796	-0.0422452
AZD-1775	REV3L	0.867409	0.981796	0.0356857
AZD-1775	PTCH1	0.869471	0.981796	0.0395643
AZD-1775	MAP4K4	0.870681	0.981796	-0.0391942
AZD-1775	VWF	0.870725	0.981796	0.0391808
AZD-1775	NID1	0.874802	0.981796	-0.0379348
AZD-1775	STK31	0.876192	0.981796	-0.0359321
AZD-1775	FAT4	0.87836	0.981796	0.0268105
AZD-1775	COL4A6	0.880667	0.981796	0.0378881
AZD-1775	SCN5A	0.881392	0.981796	-0.0376563
AZD-1775	DDR2	0.881618	0.981796	0.037584
AZD-1775	WNK3	0.883722	0.981796	0.0324244
AZD-1775	ACTL6B	0.885521	0.981796	0.0363361
AZD-1775	BRWD3	0.885809	0.981796	0.0306965
AZD-1775	ODZ1	0.886238	0.981796	0.025667
AZD-1775	NES	0.886962	0.981796	-0.0342241
AZD-1775	DENND1B	0.88886	0.981796	0.0352692
AZD-1775	TRANK1	0.889347	0.981796	0.032088
AZD-1775	MACF1	0.889636	0.981796	0.0198084
AZD-1775	NAV3	0.890673	0.981796	-0.0259663
AZD-1775	TCF12	0.891733	0.981796	-0.0343519
AZD-1775	CDK12	0.892479	0.981796	0.029967
AZD-1775	NF1	0.89509	0.981796	-0.0225808
AZD-1775	TRIP11	0.895521	0.981796	0.030287
AZD-1775	ATP2B3	0.895998	0.981796	0.0329908
AZD-1775	VPS13D	0.896199	0.981796	-0.0246461
AZD-1775	MYH10	0.896771	0.981796	0.0287641
AZD-1775	ATAD2B	0.897711	0.981796	-0.0309507
AZD-1775	NUP160	0.8991	0.981796	-0.0281114
AZD-1775	SVEP1	0.902005	0.981796	0.0220903
AZD-1775	ATHL1	0.902302	0.981796	0.0309806
AZD-1775	STAG2	0.903322	0.981796	0.0292442
AZD-1775	PIK3R1	0.903738	0.981796	-0.0249878
AZD-1775	GPRASP2	0.903867	0.981796	-0.0304819
AZD-1775	TRIOBP	0.90506	0.981796	0.0301017
AZD-1775	PTEN	0.905465	0.981796	0.016703
AZD-1775	HECW2	0.905571	0.981796	-0.0262998
AZD-1775	FASN	0.90661	0.981796	0.0282451
AZD-1775	MYCBP2	0.908505	0.981796	-0.0217105
AZD-1775	SAMD9	0.910148	0.981796	-0.0284815
AZD-1775	HSPG2	0.91111	0.981796	-0.0247504
AZD-1775	DSE	0.913138	0.981796	-0.0262627
AZD-1775	NRK	0.913749	0.981796	0.0240129
AZD-1775	SUPT5H	0.914283	0.981796	0.0259152
AZD-1775	KIAA1549L	0.915214	0.981796	-0.0268695
AZD-1775	HECTD4	0.916604	0.981796	0.0168478
AZD-1775	ZZEF1	0.917917	0.981796	0.0237686
AZD-1775	UBE4B	0.91887	0.981796	-0.0225821
AZD-1775	UBR4	0.920061	0.981796	-0.015842
AZD-1775	MYH9	0.92011	0.981796	-0.0189469
AZD-1775	DMXL1	0.920578	0.981796	-0.0206004
AZD-1775	ARHGAP29	0.920703	0.981796	-0.0212785
AZD-1775	BOD1L1	0.922736	0.981796	0.023351
AZD-1775	ABCC9	0.922739	0.981796	0.0223677
AZD-1775	CRYBG3	0.92406	0.981796	0.0229495
AZD-1775	PLXNA1	0.925702	0.981796	0.0224519
AZD-1775	CASP8	0.925938	0.981796	-0.0214388
AZD-1775	CTTNBP2	0.926603	0.981796	0.0204231
AZD-1775	THSD7A	0.927252	0.981796	0.0202422
AZD-1775	FRMPD2	0.931031	0.984615	-0.0208375
AZD-1775	MGA	0.93473	0.986526	-0.0159109
AZD-1775	CNTRL	0.935075	0.986526	-0.016831
AZD-1775	CEP250	0.940181	0.988374	0.0180674
AZD-1775	MLL4	0.943611	0.988374	0.0156815
AZD-1775	FREM1	0.944285	0.988374	0.013988
AZD-1775	ZP4	0.947197	0.988374	-0.0152742
AZD-1775	CRIPAK	0.947403	0.988374	0.0158827
AZD-1775	ATP7A	0.947572	0.988374	-0.0145784
AZD-1775	ZNF831	0.948529	0.988374	-0.0162921
AZD-1775	EP400	0.948584	0.988374	-0.0148724
AZD-1775	LARP1	0.949066	0.988374	0.0147328
AZD-1775	MLL5	0.951449	0.988374	0.0146593
AZD-1775	CNTN6	0.951541	0.988374	-0.0153375
AZD-1775	SSC5D	0.951761	0.988374	-0.015268
AZD-1775	SCN2A	0.953601	0.988374	-0.0107044
AZD-1775	MYOF	0.953731	0.988374	-0.0128636
AZD-1775	PCDHGA11	0.954636	0.988374	-0.0143569
AZD-1775	EEA1	0.95558	0.988374	-0.0140577
AZD-1775	CSMD1	0.955877	0.988374	0.0078981
AZD-1775	CIT	0.959565	0.991026	-0.00957765
AZD-1775	ARHGAP31	0.965567	0.992868	-0.010895
AZD-1775	FBN1	0.96575	0.992868	-0.00811168
AZD-1775	CHD5	0.965789	0.992868	-0.00916792
AZD-1775	TRPM8	0.965851	0.992868	0.010805
AZD-1775	TNRC6A	0.967449	0.993352	0.00982515
AZD-1775	PAPPA	0.969096	0.993635	0.00977774
AZD-1775	ZAN	0.969977	0.993635	0.00711015
AZD-1775	TAF1	0.973344	0.994964	-0.00690395
AZD-1775	NHS	0.978154	0.994964	-0.00565771
AZD-1775	STAG1	0.978388	0.994964	0.00624773
AZD-1775	INSR	0.979268	0.994964	-0.00655866
AZD-1775	FN1	0.980109	0.994964	0.00629242
AZD-1775	HEATR7B2	0.981039	0.994964	0.00461739
AZD-1775	MYH8	0.981847	0.994964	0.00470124
AZD-1775	KIDINS220	0.982047	0.994964	-0.00541782
AZD-1775	KIF21B	0.982532	0.994964	-0.00452376
AZD-1775	ANKRD12	0.98344	0.994964	-0.0039211
AZD-1775	NBEAL1	0.983683	0.994964	-0.0047169
AZD-1775	ZNF292	0.986882	0.995936	-0.00364516
AZD-1775	STARD9	0.987353	0.995936	0.00381655
AZD-1775	NLRP7	0.988378	0.995936	0.003507
AZD-1775	MYO5B	0.989161	0.995936	0.00271927
AZD-1775	AHNAK2	0.990888	0.996537	0.00191367
AZD-1775	CACNA1D	0.994165	0.998694	0.00146372
AZD-1775	NFASC	0.995684	0.999082	-0.00136519
AZD-1775	MAP3K5	0.997987	0.99922	0.000607407
AZD-1775	MTM1	0.998328	0.99922	0.000504528
AZD-1775	CPSF1	0.99922	0.99922	-0.000246816

## Sheet: Supplemental_table6
Drug	Target	Effect.size	p.value	FDR	Number_Altered_Cell_Lines	Significant
AZD-1775	WEE1, PLK1	-0.109	0.00291	0.0354969	506	Significant
Trametinib	MEK1, MEK2	0.266	0.00179	0.0275958	506	Significant
SCH772984	ERK1, ERK2	0.274	0.000989	0.0203294	527	Significant
Selumetinib	MEK1, MEK2	0.284	0.00288	0.0354969	472	Significant
5-Fluorouracil	Antimetabolite (DNA & RNA)	0.301	0.00118	0.02183	529	Significant
Ruxolitinib	JAK1, JAK2	0.308	0.00152	0.0255636	472	Significant
Palbociclib	CDK4, CDK6	0.358	0.00307	0.0354969	506	Significant
AZD5153	BRD4	0.359	0.00252	0.0354969	471	Significant
ERK_6604	ERK1,ERK2	0.38	3.79e-05	0.0014023	472	Significant
Dactinomycin	-	0.389	0.000186	0.00432438	473	Significant
Oxaliplatin	DNA alkylating agent	0.422	1.4e-07	1.295e-05	525	Significant
Dactinomycin	RNA polymerase	0.423	4.89e-05	0.00150775	488	Significant
Oxaliplatin	DNA alkylating agent	0.441	2.98e-07	1.83767e-05	473	Significant
Epirubicin	Anthracycline	0.472	0.000187	0.00432438	491	Significant
ERK_2440	ERK1,ERK2	0.485	5.44e-06	0.0002516	472	Significant
Nutlin-3a (-)	MDM2	1.3	1.79e-53	3.3115e-51	508	Significant
OSI-027	MTORC1, MTORC2	-0.173	0.341	0.733547	176	NS
Acetalax	-	-0.165	0.888	0.994	473	NS
Sapitinib	EGFR, ERBB2, ERBB3	-0.157	0.722	0.962	528	NS
Afatinib	ERBB2, EGFR	-0.151	0.432	0.807273	528	NS
Lapatinib	EGFR, ERBB2	-0.115	0.243	0.651522	496	NS
Gefitinib	EGFR	-0.106	0.853	0.993648	491	NS
AZD5582	XIAP, cIAP	-0.104	0.0622	0.287675	466	NS
Taselisib	PI3K (beta sparing)	-0.101	0.694	0.937153	528	NS
TAF1_5496	TAF1	-0.0913	0.54	0.860785	472	NS
Ipatasertib	AKT1, AKT, AKT3	-0.0906	0.143	0.518725	491	NS
Dihydrorotenone	-	-0.0838	0.954	0.994	472	NS
GDC0810	ESR1, ESR2	-0.0806	0.0454	0.254515	491	NS
SB505124	TGFBR1, ACVR1B, ACVR1C	-0.0698	0.779	0.993158	34	NS
Osimertinib	EGFR	-0.0668	0.801	0.993158	491	NS
WEHI-539	BCL-XL	-0.0633	0.153	0.524167	491	NS
AZD3759	EGFR	-0.0633	0.951	0.994	495	NS
Erlotinib	EGFR	-0.0598	0.94	0.994	491	NS
IAP_5620	IAP	-0.058	0.22	0.607463	470	NS
Ibrutinib	BTK	-0.055	0.816	0.993158	470	NS
UMI-77	MCL1	-0.0515	0.0841	0.37044	491	NS
OF-1	BRPF1B, BRPF2	-0.0358	0.977	0.994	473	NS
Paclitaxel	Microtubule stabiliser	-0.0335	0.307	0.668176	496	NS
Sepantronium bromide	BIRC5	-0.0314	0.469	0.836905	491	NS
LCL161	XIAP, IAP1, IAP2	-0.0309	0.22	0.607463	471	NS
Afuresertib	AKT1, AKT2, AKT3	-0.0275	0.206	0.586308	490	NS
Docetaxel	Microtubule stabiliser	-0.0241	0.272	0.653506	501	NS
AZD5363	AKT1, AKT2, AKT3, ROCK2	-0.0225	0.305	0.668176	491	NS
Pictilisib	PI3K (class 1)	-0.0203	0.81	0.993158	501	NS
Daporinad	NAMPT	-0.0181	0.534	0.860785	254	NS
Alpelisib	PI3Kalpha	-0.013	0.617	0.886279	527	NS
Uprosertib	AKT1, AKT2, AKT3	0.000267	0.362	0.76977	484	NS
Dasatinib	ABL, SRC, Ephrins, PDGFR, KIT	0.00815	0.942	0.994	495	NS
LGK974	PORCN	0.0102	0.925	0.994	527	NS
Savolitinib	MET	0.012	0.408	0.78625	491	NS
Wee1 Inhibitor	WEE1, CHEK1	0.0128	0.183	0.561066	494	NS
GNE-317	PI3Kalpha	0.0163	0.632	0.899385	482	NS
Docetaxel	Microtubule stabiliser	0.0178	0.835	0.993648	434	NS
AZD8055	MTORC1, MTORC2	0.018	0.802	0.993158	73	NS
Uprosertib	AKT1, AKT2, AKT3	0.0188	0.849	0.993648	478	NS
GSK1904529A	IGF1R, IR	0.0226	0.49	0.842778	524	NS
Wnt-C59	PORCN	0.0235	0.518	0.860785	473	NS
MK-2206	AKT1, AKT2	0.0263	0.548	0.860785	507	NS
YK-4-279	RNA helicase A	0.032	0.272	0.653506	491	NS
AZD8186	PI3Kalpha, PI3Kbeta	0.0325	0.839	0.993648	491	NS
Pyridostatin	G-quadruplex stabiliser	0.038	0.563	0.860785	490	NS
VE-822	ATR	0.0402	0.292	0.668176	473	NS
GSK591	PMRT5	0.0483	0.618	0.886279	484	NS
KRAS (G12C) Inhibitor-12	KRAS (G12C)	0.0497	0.814	0.993158	473	NS
ML323	USP1, UAF1	0.0505	0.788	0.993158	473	NS
AZD7762	CHEK1, CHEK2	0.0506	0.27	0.653506	502	NS
AZD5991	MCL1	0.0511	0.265	0.653506	470	NS
ULK1_4989	ULK1	0.053	0.958	0.994	470	NS
Vinorelbine	Microtubule destabiliser	0.0552	0.684	0.930441	489	NS
Navitoclax	BCL2, BCL-XL, BCL-W	0.0555	0.446	0.8251	490	NS
GSK2578215A	LRRK2	0.0603	0.593	0.87764	491	NS
Vinblastine	Microtubule destabiliser	0.0642	0.553	0.860785	489	NS
Staurosporine	Broad spectrum kinase inhibitor	0.07	0.849	0.993648	508	NS
Fulvestrant	-	0.0714	0.989	0.994	473	NS
P22077	USP7, USP47	0.0733	0.682	0.930441	491	NS
AZD6738	ATR	0.0739	0.56	0.860785	491	NS
Dinaciclib	CDK1, CDK2, CDK5, CDK9	0.0786	0.987	0.994	473	NS
VE821	ATR	0.0797	0.451	0.826089	484	NS
Zoledronate	-	0.0834	0.616	0.886279	473	NS
Tamoxifen	ESR1	0.0857	0.492	0.842778	495	NS
Cyclophosphamide	Alkylating agent	0.0858	0.416	0.793402	491	NS
AGI-6780	IDH2 R140Q mutant	0.0875	0.467	0.836905	473	NS
Sinularin	-	0.0878	0.994	0.994	473	NS
MIM1	MCL1	0.091	0.166	0.558364	491	NS
MK-8776	CHEK1, CHEK2, CDK2	0.0911	0.137	0.5069	490	NS
EPZ5676	DOT1L	0.0939	0.373	0.770833	524	NS
Bortezomib	Proteasome	0.1	0.421	0.794745	495	NS
AGI-5198	IDH1 (R132H)	0.102	0.527	0.860785	491	NS
Vincristine	-	0.102	0.939	0.994	467	NS
EPZ004777	DOT1L	0.103	0.265	0.653506	524	NS
MN-64	TNKS1, TNKS2	0.103	0.582	0.87129	473	NS
Podophyllotoxin bromide	-	0.104	0.986	0.994	473	NS
Picolinici-acid	Inflammatory related	0.105	0.971	0.994	473	NS
Pevonedistat	NAE	0.106	0.724	0.962	489	NS
Gallibiscoquinazole	-	0.109	0.774	0.993158	473	NS
AT13148	AKT1	0.109	0.938	0.994	485	NS
Dactolisib	PI3K (class 1), MTORC1, MTORC2	0.11	0.854	0.993648	491	NS
WIKI4	TNKS1, TNKS2	0.111	0.375	0.770833	491	NS
ABT737	BCL2, BCL-XL, BCL-W, BCL-B, BFL1	0.113	0.381	0.77456	491	NS
Fulvestrant	ESR	0.116	0.737	0.966986	501	NS
Linsitinib	IGF1R	0.116	0.779	0.993158	528	NS
Vorinostat	HDAC inhibitor Class I, IIa, IIb, IV	0.118	0.861	0.994	497	NS
Leflunomide	Pyrimidine synthesis inhibitor	0.122	0.888	0.994	472	NS
Nelarabine	-	0.124	0.781	0.993158	473	NS
MIRA-1	TP53	0.126	0.389	0.777394	490	NS
PFI3	Polybromo 1, SMARCA4, SMARCA2	0.126	0.891	0.994	473	NS
MG-132	Proteasome, CAPN1	0.133	0.728	0.962	508	NS
GSK343	EZH2	0.134	0.539	0.860785	472	NS
BMS-345541	IKK-1, IKK-2	0.137	0.67	0.930441	472	NS
IRAK4_4710	IRAK4	0.138	0.491	0.842778	472	NS
BIBR-1532	TERT	0.142	0.98	0.994	490	NS
IWP-2	PORCN	0.143	0.475	0.836905	472	NS
Eg5_9814	KSP11	0.144	0.272	0.653506	471	NS
BPD-00008900	-	0.147	0.977	0.994	491	NS
GSK2606414	PERK	0.151	0.571	0.865861	469	NS
Obatoclax Mesylate	BCL2, BCL-XL, BCL-W, MCL1	0.152	0.939	0.994	472	NS
Temozolomide	DNA alkylating agent	0.154	0.553	0.860785	490	NS
LJI308	RSK2, RSK1, RSK3	0.156	0.886	0.994	485	NS
BDP-00009066	MRCKB_HUMAN	0.157	0.403	0.784789	491	NS
Entinostat	HDAC1, HDAC3	0.158	0.825	0.993648	479	NS
Rapamycin	MTORC1	0.16	0.648	0.915115	484	NS
Buparlisib	PI3Kalpha, PI3Kdelta, PI3Kbeta, PI3Kgamma	0.161	0.375	0.770833	491	NS
I-BRD9	BRD9	0.162	0.91	0.994	491	NS
Telomerase Inhibitor IX	Telomerase	0.163	0.532	0.860785	491	NS
Crizotinib	MET, ALK, ROS1	0.164	0.391	0.777394	479	NS
Carmustine	-	0.164	0.87	0.994	473	NS
VSP34_8731	VSP34	0.167	0.108	0.444	472	NS
VX-11e	ERK2	0.17	0.147	0.520094	485	NS
AZD1208	PIM1, PIM2, PIM3	0.174	0.913	0.994	472	NS
Nilotinib	ABL	0.175	0.301	0.668176	496	NS
Entospletinib	SYK	0.177	0.202	0.583906	473	NS
RVX-208	BRD4	0.177	0.475	0.836905	472	NS
PD173074	FGFR1, FGFR2, FGFR3	0.178	0.584	0.87129	497	NS
AMG-319	PI3K (beta sparing)	0.18	0.93	0.994	488	NS
CZC24832	PI3Kgamma	0.182	0.52	0.860785	473	NS
AZD2014	mTORC1, mTORC2	0.187	0.561	0.860785	472	NS
Cisplatin	DNA crosslinker	0.187	0.608	0.886279	503	NS
Topotecan	-	0.187	0.682	0.930441	473	NS
LY2109761	TGFB1	0.19	0.134	0.505918	473	NS
Alisertib	AURKA	0.196	0.182	0.561066	474	NS
XAV939	TNKS1, TNKS2	0.198	0.0612	0.287675	472	NS
Foretinib	MET, KDR, TIE2, VEGFR3/FLT4, RON, PDGFR, FGFR1, EGFR	0.198	0.172	0.561066	490	NS
Ulixertinib	ERK1, ERK2	0.198	0.272	0.653506	489	NS
Cediranib	VEGFR, FLT1, FLT2, FLT3, FLT4, KIT, PDGFRB	0.207	0.305	0.668176	491	NS
AZD5438	CDK2	0.209	0.149	0.520094	472	NS
Teniposide	-	0.209	0.395	0.777394	473	NS
Irinotecan	TOP1	0.209	0.667	0.930441	524	NS
PRIMA-1MET	TP53 activation	0.21	0.801	0.993158	472	NS
NVP-ADW742	IGF1R	0.211	0.292	0.668176	491	NS
AZ6102	TNKS1, TNKS2	0.217	0.126	0.495957	485	NS
BMS-536924	IGF1R, IR	0.218	0.0191	0.15363	491	NS
Mirin	MRE11	0.221	0.129	0.497188	472	NS
Olaparib	PARP1, PARP2	0.223	0.23	0.625735	500	NS
Fludarabine	-	0.224	0.2	0.583906	473	NS
IGF1R_3801	IGFR1	0.228	0.0389	0.224891	472	NS
Sorafenib	PDGFR, KIT, VEGFR, RAF	0.23	0.0238	0.15725	496	NS
CDK9_5038	CDK9	0.237	0.0986	0.414568	472	NS
Luminespib	HSP90	0.238	0.0543	0.276	527	NS
Venetoclax	BCL2	0.238	0.062	0.287675	495	NS
PAK_5339	PAK1, PAK2	0.24	0.0879	0.378174	471	NS
Gemcitabine	Pyrimidine antimetabolite	0.243	0.25	0.653506	494	NS
I-BET-762	BRD2, BRD3, BRD4	0.246	0.174	0.561066	472	NS
PCI-34051	HDAC8, HDAC6, HDAC1	0.247	0.185	0.561066	473	NS
Camptothecin	TOP1	0.249	0.29	0.668176	530	NS
Elephantin	-	0.25	0.178	0.561066	473	NS
AZD4547	FGFR1, FGFR2, FGFR3	0.254	0.111	0.446413	496	NS
JAK_8517	JAK1, JAK2	0.256	0.0253	0.161397	472	NS
OTX015	BRD2, BRD3, BRD4	0.261	0.0521	0.275386	473	NS
PD0325901	MEK1, MEK2	0.268	0.0153	0.141525	526	NS
CDK9_5576	CDK9	0.275	0.0368	0.219613	472	NS
PRT062607	SYK	0.278	0.0704	0.317659	473	NS
Ulixertinib	ERK1, ERK2	0.286	0.00803	0.0868472	491	NS
AZD1332	NTRK1, NTRK2, NTRK3	0.293	0.00845	0.0868472	472	NS
Talazoparib	PARP1, PARP2	0.294	0.0227	0.155537	489	NS
Cytarabine	Antimetabolite	0.305	0.0166	0.146238	491	NS
Sabutoclax	BCL2, BCL-XL, BFL1, MCL1	0.308	0.0187	0.15363	472	NS
AZ960	JAK2, JAK3	0.313	0.00937	0.0912342	470	NS
Mitoxantrone	-	0.319	0.0552	0.276	473	NS
JAK1_8709	JAK1	0.322	0.0201	0.154938	472	NS
Niraparib	PARP1, PARP2	0.325	0.0225	0.155537	472	NS
PLX-4720	BRAF	0.349	0.052	0.275386	520	NS
WZ4003	NUAK1, NUAK2	0.356	0.0214	0.155537	473	NS
SB216763	GSK3A, GSK3B	0.37	0.294	0.668176	73	NS
BMS-754807	IGF1R, IR	0.374	0.19	0.566935	33	NS
Dabrafenib	BRAF	0.379	0.0273	0.16835	498	NS

## Sheet: Supplemental_table7
Drug	Gene	P-value	FDR	Effect Size (beta)	MOA	Total_MOA_Count	n	Group
AZD7762	TP53	1.56214e-54	6.4329e-51	-1.16967	CHK inhibitor	1	1	Cell Cycle
AZD-1775	TP53	1.35118e-49	5.56417e-46	-0.795167	WEE1 kinase inhibitor	1	1	AZD-1775
GSK461364	TP53	6.4535e-49	2.65755e-45	-1.51524	PLK inhibitor	4	3	Cell Cycle
CR-1-31B	TP53	4.42067e-48	1.82043e-44	-1.10375	translation (eIF4F complex) inhibiitor	1	1	Other
SB-743921	TP53	3.43493e-45	1.41451e-41	-1.53536	kinesin-like spindle protein inhibitor	1	1	Other
BRD-K30748066	TP53	6.01393e-44	2.47654e-40	-0.943643	CDK inhibitor	6	5	Cell Cycle
MLN2238	TP53	1.52149e-43	6.26549e-40	-0.742801	proteasome inhibitor	2	1	Other
BI-2536	TP53	1.73676e-43	7.15196e-40	-1.34833	PLK inhibitor	4	3	Cell Cycle
dinaciclib	TP53	4.06144e-43	1.6725e-39	-1.01667	CDK inhibitor	6	5	Cell Cycle
triazolothiadiazine	TP53	1.50813e-41	6.21046e-38	-1.02718	ceramidase inhibitor	2	1	Other
rigosertib	TP53	2.53814e-41	1.0452e-37	-0.904409	PLK inhibitor	4	3	Cell Cycle
leptomycin B	TP53	1.10697e-40	4.55848e-37	-1.15559	exportin antagonist	1	1	Other
docetaxel	TP53	1.27161e-40	5.23648e-37	-1.27323	tubulin polymerization inhibitor	4	1	Other
alvocidib	TP53	1.76684e-37	7.27586e-34	-0.643654	CDK inhibitor	6	5	Cell Cycle
SNS-032	TP53	3.34947e-37	1.37931e-33	-0.763408	CDK inhibitor	6	5	Cell Cycle
SR-II-138A	TP53	1.09253e-36	4.49906e-33	-0.741281	translation (eIF4F complex) inhibiitor	1	1	Other
PHA-793887	TP53	1.93234e-32	7.95739e-29	-0.620912	CDK inhibitor	6	5	Cell Cycle
SR-II-138A	PIK3CA	8.71899e-14	1.79524e-10	0.433459	translation (eIF4F complex) inhibiitor	1	1	Other
AZD-1775	PIK3CA	1.20076e-13	2.47236e-10	0.401097	WEE1 kinase inhibitor	1	1	AZD-1775
GSK461364	PIK3CA	2.39457e-13	4.93041e-10	0.759925	PLK inhibitor	4	3	Cell Cycle
AZD7762	PIK3CA	1.33608e-12	2.751e-09	0.540727	CHK inhibitor	1	1	Cell Cycle
CR-1-31B	PIK3CA	1.40283e-12	2.88843e-09	0.540121	translation (eIF4F complex) inhibiitor	1	1	Other
BI-2536	PIK3CA	3.31098e-12	6.8173e-09	0.680091	PLK inhibitor	4	3	Cell Cycle
triazolothiadiazine	PIK3CA	6.97119e-12	1.43537e-08	0.521552	ceramidase inhibitor	2	1	Other
MLN2238	PIK3CA	1.33946e-11	2.75796e-08	0.363962	proteasome inhibitor	2	1	Other
rigosertib	PIK3CA	1.78644e-11	3.67827e-08	0.451507	PLK inhibitor	4	3	Cell Cycle
PHA-793887	PIK3CA	1.82427e-11	3.75618e-08	0.348166	CDK inhibitor	6	5	Cell Cycle
alvocidib	PIK3CA	4.83837e-11	9.96221e-08	0.329476	CDK inhibitor	6	5	Cell Cycle
docetaxel	PIK3CA	2.32848e-10	4.79435e-07	0.604938	tubulin polymerization inhibitor	4	1	Other
dinaciclib	PIK3CA	5.81937e-10	1.19821e-06	0.459242	CDK inhibitor	6	5	Cell Cycle
BRD-K30748066	PIK3CA	1.4045e-09	2.89187e-06	0.413069	CDK inhibitor	6	5	Cell Cycle
SB-743921	PIK3CA	1.60506e-08	3.30483e-05	0.619742	kinesin-like spindle protein inhibitor	1	1	Other
leptomycin B	PIK3CA	3.99536e-08	8.22644e-05	0.476584	exportin antagonist	1	1	Other
alvocidib	MAP3K1	7.40529e-07	0.0010165	0.450761	CDK inhibitor	6	5	Cell Cycle
MLN2238	MAP3K1	9.70368e-07	0.00133199	0.479275	proteasome inhibitor	2	1	Other
BRD-K30748066	GATA3	1.08681e-06	0.00149183	0.584401	CDK inhibitor	6	5	Cell Cycle
AZD-1775	ANKRD30A	1.66601e-06	0.00228688	-1.34218	WEE1 kinase inhibitor	1	1	AZD-1775
CR-1-31B	MAP3K1	1.82298e-06	0.00250234	0.662744	translation (eIF4F complex) inhibiitor	1	1	Other
rigosertib	NOTCH3	1.948e-06	0.00267395	-1.47902	PLK inhibitor	4	3	Cell Cycle
triazolothiadiazine	NOTCH3	2.14471e-06	0.0028802	-1.66868	ceramidase inhibitor	2	1	Other
triazolothiadiazine	ANKRD30A	2.79767e-06	0.0028802	-1.84263	ceramidase inhibitor	2	1	Other
AZD-1775	SPTBN1	3.22537e-06	0.00332052	-1.30498	WEE1 kinase inhibitor	1	1	AZD-1775
BI-2536	NOTCH3	2.72012e-06	0.00373382	-2.1221	PLK inhibitor	4	3	Cell Cycle
SNS-032	MAP3K1	2.06663e-06	0.00425518	0.514738	CDK inhibitor	6	5	Cell Cycle
SB-743921	MAP3K1	3.52075e-06	0.00483282	0.92252	kinesin-like spindle protein inhibitor	1	1	Other
dinaciclib	MAP3K1	3.58183e-06	0.00491666	0.624008	CDK inhibitor	6	5	Cell Cycle
leptomycin B	MAP3K1	3.76549e-06	0.00516876	0.727448	exportin antagonist	1	1	Other
PHA-793887	MAP3K1	4.27671e-06	0.00587049	0.433509	CDK inhibitor	6	5	Cell Cycle
GSK461364	NOTCH3	4.38592e-06	0.0060204	-2.21044	PLK inhibitor	4	3	Cell Cycle
GSK461364	MAP3K1	6.71719e-06	0.00691535	0.852143	PLK inhibitor	4	3	Cell Cycle
dinaciclib	MECOM	7.58777e-06	0.00781161	-1.71314	CDK inhibitor	6	5	Cell Cycle
BI-2536	MYH7B	1.03494e-05	0.00818053	-1.90434	PLK inhibitor	4	3	Cell Cycle
BI-2536	MAP3K1	1.16011e-05	0.00818053	0.780373	PLK inhibitor	4	3	Cell Cycle
BI-2536	ZCCHC8	1.23517e-05	0.00818053	-2.54951	PLK inhibitor	4	3	Cell Cycle
BI-2536	MECOM	1.39057e-05	0.00818053	-2.19728	PLK inhibitor	4	3	Cell Cycle
rigosertib	ZCCHC8	8.06192e-06	0.00829975	-1.78846	PLK inhibitor	4	3	Cell Cycle
triazolothiadiazine	ZCCHC8	1.0612e-05	0.00874	-1.99938	ceramidase inhibitor	2	1	Other
GSK461364	ANKRD30A	1.23574e-05	0.00912867	-2.35114	PLK inhibitor	4	3	Cell Cycle
GSK461364	ZCCHC8	1.33006e-05	0.00912867	-2.70213	PLK inhibitor	4	3	Cell Cycle
AZD7762	ANKRD30A	7.02122e-06	0.0096378	-1.77434	CHK inhibitor	1	1	Cell Cycle
BI-2536	ANKRD30A	2.04672e-05	0.0105355	-2.1544	PLK inhibitor	4	3	Cell Cycle
BI-2536	FAT3	2.38106e-05	0.0107413	-1.03669	PLK inhibitor	4	3	Cell Cycle
BI-2536	DCC	2.60837e-05	0.0107413	-1.61302	PLK inhibitor	4	3	Cell Cycle
PHA-793887	NOTCH3	1.21511e-05	0.0111528	-1.04992	CDK inhibitor	6	5	Cell Cycle
PHA-793887	ZCCHC8	1.35415e-05	0.0111528	-1.34534	CDK inhibitor	6	5	Cell Cycle
PHA-793887	MECOM	1.91211e-05	0.0112747	-1.14608	CDK inhibitor	6	5	Cell Cycle
PHA-793887	API5	1.91653e-05	0.0112747	-1.32183	CDK inhibitor	6	5	Cell Cycle
BRD-K30748066	GALNTL5	1.31899e-05	0.013579	-1.76971	CDK inhibitor	6	5	Cell Cycle
SB-743921	NOTCH3	1.43977e-05	0.0145242	-2.1964	kinesin-like spindle protein inhibitor	1	1	Other
SB-743921	MECOM	1.76351e-05	0.0145242	-2.42798	kinesin-like spindle protein inhibitor	1	1	Other
AZD-1775	NOTCH3	1.89248e-05	0.0155864	-1.07434	WEE1 kinase inhibitor	1	1	AZD-1775
BI-2536	FLJ43860	4.32467e-05	0.01619	-1.85254	PLK inhibitor	4	3	Cell Cycle
alvocidib	ANKRD30A	1.59969e-05	0.0164688	-1.11785	CDK inhibitor	6	5	Cell Cycle
BI-2536	ZNF687	5.03395e-05	0.0172748	-1.75211	PLK inhibitor	4	3	Cell Cycle
BRD-K30748066	API5	2.22084e-05	0.0182909	-1.72325	CDK inhibitor	6	5	Cell Cycle
AZD-1775	FAT3	2.86489e-05	0.0196627	-0.569405	WEE1 kinase inhibitor	1	1	AZD-1775
alvocidib	FGD2	2.91459e-05	0.0200184	-1.36817	CDK inhibitor	6	5	Cell Cycle
alvocidib	NOTCH3	2.91672e-05	0.0200184	-0.969951	CDK inhibitor	6	5	Cell Cycle
AZD7762	MAP3K1	1.96304e-05	0.0202095	0.593697	CHK inhibitor	1	1	Cell Cycle
BI-2536	PREX1	6.61532e-05	0.0209553	-1.80776	PLK inhibitor	4	3	Cell Cycle
rigosertib	EPS8L1	2.81751e-05	0.0222517	-1.83828	PLK inhibitor	4	3	Cell Cycle
rigosertib	ANKRD30A	3.24211e-05	0.0222517	-1.44457	PLK inhibitor	4	3	Cell Cycle
leptomycin B	NOTCH3	2.21774e-05	0.0228316	-1.69905	exportin antagonist	1	1	Other
docetaxel	ANKRD30A	1.81174e-05	0.0230162	-2.11431	tubulin polymerization inhibitor	4	1	Other
docetaxel	GALNTL5	2.23567e-05	0.0230162	-2.41237	tubulin polymerization inhibitor	4	1	Other
AZD-1775	WDR87	4.64323e-05	0.0231523	-0.935291	WEE1 kinase inhibitor	1	1	AZD-1775
AZD-1775	GALNTL5	4.97037e-05	0.0231523	-1.31343	WEE1 kinase inhibitor	1	1	AZD-1775
AZD-1775	FRMD7	5.05999e-05	0.0231523	-1.43657	WEE1 kinase inhibitor	1	1	AZD-1775
GSK461364	MECOM	3.96425e-05	0.0233211	-2.21169	PLK inhibitor	4	3	Cell Cycle
docetaxel	NOTCH3	3.15869e-05	0.0247151	-1.83831	tubulin polymerization inhibitor	4	1	Other
docetaxel	MECOM	3.60104e-05	0.0247151	-2.03845	tubulin polymerization inhibitor	4	1	Other
PHA-793887	ANKRD30A	5.41141e-05	0.0278552	-1.08288	CDK inhibitor	6	5	Cell Cycle
AZD-1775	MECOM	6.95908e-05	0.0286575	-1.11658	WEE1 kinase inhibitor	1	1	AZD-1775
PHA-793887	ADAMTSL4	6.29074e-05	0.0287836	-1.35568	CDK inhibitor	6	5	Cell Cycle
SB-743921	PREX1	4.30231e-05	0.0295282	-2.07241	kinesin-like spindle protein inhibitor	1	1	Other
alvocidib	MECOM	5.13931e-05	0.0302338	-1.04973	CDK inhibitor	6	5	Cell Cycle
rigosertib	SPTBN1	5.36335e-05	0.0315518	-1.4044	PLK inhibitor	4	3	Cell Cycle
triazolothiadiazine	MAP3K1	4.61349e-05	0.031664	0.564806	ceramidase inhibitor	2	1	Other
rigosertib	MECOM	6.157e-05	0.0316932	-1.3932	PLK inhibitor	4	3	Cell Cycle
AZD7762	NOTCH3	3.88303e-05	0.0319806	-1.45601	CHK inhibitor	1	1	Cell Cycle
rigosertib	MAP3K1	7.19188e-05	0.0329068	0.485901	PLK inhibitor	4	3	Cell Cycle
SR-II-138A	MAP3K1	2.46209e-05	0.0337962	0.447698	translation (eIF4F complex) inhibiitor	1	1	Other
docetaxel	FAT3	6.33498e-05	0.0372678	-0.957448	tubulin polymerization inhibitor	4	1	Other
docetaxel	MAP3K1	7.38152e-05	0.0377314	0.688551	tubulin polymerization inhibitor	4	1	Other
docetaxel	WDR87	8.2463e-05	0.0377314	-1.59001	tubulin polymerization inhibitor	4	1	Other
PHA-793887	SLC5A5	9.94882e-05	0.0378433	-1.20451	CDK inhibitor	6	5	Cell Cycle
PHA-793887	EPHB3	0.000121248	0.0378433	-1.30256	CDK inhibitor	6	5	Cell Cycle
PHA-793887	GALNTL5	0.000123091	0.0378433	-1.18855	CDK inhibitor	6	5	Cell Cycle
PHA-793887	AQR	0.000127611	0.0378433	-1.29833	CDK inhibitor	6	5	Cell Cycle
PHA-793887	MYH7B	0.000131714	0.0378433	-0.876329	CDK inhibitor	6	5	Cell Cycle
PHA-793887	LOXHD1	0.000137846	0.0378433	-0.804605	CDK inhibitor	6	5	Cell Cycle
GSK461364	SPTBN1	7.37622e-05	0.0379691	-2.13391	PLK inhibitor	4	3	Cell Cycle
docetaxel	ITIH4	9.33138e-05	0.0384266	-2.43576	tubulin polymerization inhibitor	4	1	Other
leptomycin B	USH2A	4.68142e-05	0.0385561	-0.791986	exportin antagonist	1	1	Other
MLN2238	ABCB1	4.70928e-05	0.0391018	-1.21129	proteasome inhibitor	2	1	Other
MLN2238	EPS8L1	5.19531e-05	0.0391018	-1.42372	proteasome inhibitor	2	1	Other
MLN2238	API5	5.69721e-05	0.0391018	-1.29345	proteasome inhibitor	2	1	Other
PHA-793887	EPS8L1	0.000154215	0.039691	-1.28258	CDK inhibitor	6	5	Cell Cycle
AZD-1775	USH2A	0.000106513	0.0398746	-0.472988	WEE1 kinase inhibitor	1	1	AZD-1775
SB-743921	SYBU	7.84043e-05	0.0405226	-2.10852	kinesin-like spindle protein inhibitor	1	1	Other
SB-743921	ANKRD30A	0.000100113	0.0405226	-2.20217	kinesin-like spindle protein inhibitor	1	1	Other
SB-743921	ZNF687	0.000121173	0.0405226	-1.85864	kinesin-like spindle protein inhibitor	1	1	Other
SB-743921	EPS8L1	0.000121759	0.0405226	-2.74729	kinesin-like spindle protein inhibitor	1	1	Other
SB-743921	COL12A1	0.000130453	0.0405226	-1.45153	kinesin-like spindle protein inhibitor	1	1	Other
SB-743921	SCN10A	0.000131339	0.0405226	-1.4509	kinesin-like spindle protein inhibitor	1	1	Other
SB-743921	ITIH4	0.000140783	0.0405226	-2.72191	kinesin-like spindle protein inhibitor	1	1	Other
SB-743921	C16orf62	0.000141867	0.0405226	-2.48482	kinesin-like spindle protein inhibitor	1	1	Other
SB-743921	USH2A	0.00016122	0.0405226	-0.928681	kinesin-like spindle protein inhibitor	1	1	Other
SB-743921	LRP1	0.000164953	0.0405226	-1.15238	kinesin-like spindle protein inhibitor	1	1	Other
SB-743921	FAT3	0.000167286	0.0405226	-1.03366	kinesin-like spindle protein inhibitor	1	1	Other
BI-2536	PLCZ1	0.000152414	0.0406901	-1.91726	PLK inhibitor	4	3	Cell Cycle
BI-2536	SPTBN1	0.000159194	0.0406901	-1.91182	PLK inhibitor	4	3	Cell Cycle
BI-2536	C16orf62	0.000167734	0.0406901	-2.1977	PLK inhibitor	4	3	Cell Cycle
BI-2536	API5	0.000167978	0.0406901	-2.19749	PLK inhibitor	4	3	Cell Cycle
leptomycin B	API5	6.13511e-05	0.0421073	-2.06904	exportin antagonist	1	1	Other
dinaciclib	GALNTL5	6.26405e-05	0.0433745	-1.76876	CDK inhibitor	6	5	Cell Cycle
dinaciclib	NOTCH3	6.31974e-05	0.0433745	-1.37225	CDK inhibitor	6	5	Cell Cycle
MLN2238	USH2A	7.52447e-05	0.0442654	-0.479536	proteasome inhibitor	2	1	Other
MLN2238	NOTCH3	9.11397e-05	0.0442937	-0.976311	proteasome inhibitor	2	1	Other
MLN2238	GALNTL5	9.6805e-05	0.0442937	-1.25311	proteasome inhibitor	2	1	Other
AZD7762	LIG1	7.10924e-05	0.0452189	-1.81168	CHK inhibitor	1	1	Cell Cycle
AZD7762	GATA3	7.68655e-05	0.0452189	0.532834	CHK inhibitor	1	1	Cell Cycle
AZD-1775	ZCCHC8	0.000132156	0.0453517	-1.23808	WEE1 kinase inhibitor	1	1	AZD-1775
rigosertib	ZNF687	0.000113069	0.0465619	-1.14698	PLK inhibitor	4	3	Cell Cycle
AZD-1775	ITIH4	0.000151348	0.0479423	-1.34372	WEE1 kinase inhibitor	1	1	AZD-1775
CR-1-31B	NOTCH3	4.67224e-05	0.0481008	-1.44069	translation (eIF4F complex) inhibiitor	1	1	Other
BI-2536	CDH1	0.000212327	0.0485757	0.558137	PLK inhibitor	4	3	Cell Cycle
SB-743921	F5	0.000217231	0.0496977	-1.4035	kinesin-like spindle protein inhibitor	1	1	Other
triazolothiadiazine	C16orf62	9.2155e-05	0.0502916	-1.77705	ceramidase inhibitor	2	1	Other
triazolothiadiazine	API5	0.00010353	0.0502916	-1.76434	ceramidase inhibitor	2	1	Other
triazolothiadiazine	ITIH4	0.000109914	0.0502916	-1.92453	ceramidase inhibitor	2	1	Other
BI-2536	LSR	0.000247303	0.0507038	-2.34386	PLK inhibitor	4	3	Cell Cycle
BI-2536	USH2A	0.000261452	0.0507038	-0.80366	PLK inhibitor	4	3	Cell Cycle
BI-2536	CYLC1	0.000269734	0.0507038	-2.32971	PLK inhibitor	4	3	Cell Cycle
BI-2536	RTL1	0.00027088	0.0507038	-1.50892	PLK inhibitor	4	3	Cell Cycle
triazolothiadiazine	ZNF687	0.000124712	0.0513565	-1.29129	ceramidase inhibitor	2	1	Other
SB-743921	GALNTL5	0.000237834	0.0513881	-2.40062	kinesin-like spindle protein inhibitor	1	1	Other
SB-743921	UNC80	0.000249578	0.0513881	-1.77172	kinesin-like spindle protein inhibitor	1	1	Other
triazolothiadiazine	FLJ43860	0.000142134	0.0514151	-1.34231	ceramidase inhibitor	2	1	Other
triazolothiadiazine	DCC	0.000159094	0.0514151	-1.12855	ceramidase inhibitor	2	1	Other
triazolothiadiazine	FAT3	0.000169845	0.0514151	-0.718728	ceramidase inhibitor	2	1	Other
triazolothiadiazine	GALNTL5	0.000177314	0.0514151	-1.70441	ceramidase inhibitor	2	1	Other
triazolothiadiazine	SPTBN1	0.000187282	0.0514151	-1.47224	ceramidase inhibitor	2	1	Other
rigosertib	UNC80	0.000144548	0.0541136	-1.12916	PLK inhibitor	4	3	Cell Cycle
PHA-793887	DDX55	0.000225946	0.0547322	-1.05776	CDK inhibitor	6	5	Cell Cycle
SB-743921	UNC5D	0.000281901	0.0552793	-1.61762	kinesin-like spindle protein inhibitor	1	1	Other
PHA-793887	MYO10	0.000261266	0.0568493	-0.801906	CDK inhibitor	6	5	Cell Cycle
PHA-793887	KIAA0825	0.000275061	0.0568493	-0.921171	CDK inhibitor	6	5	Cell Cycle
PHA-793887	SMAP1	0.000276101	0.0568493	-1.23296	CDK inhibitor	6	5	Cell Cycle
AZD7762	EPHB3	0.00012091	0.0586083	-1.91999	CHK inhibitor	1	1	Cell Cycle
AZD7762	GALNTL5	0.00012809	0.0586083	-1.7472	CHK inhibitor	1	1	Cell Cycle
BI-2536	FBXW7	0.000339859	0.0608496	-1.33008	PLK inhibitor	4	3	Cell Cycle
SB-743921	MYO18B	0.000349259	0.0653749	-1.32188	kinesin-like spindle protein inhibitor	1	1	Other
triazolothiadiazine	PREX1	0.000255037	0.0656401	-1.29072	ceramidase inhibitor	2	1	Other
BRD-K30748066	NOTCH3	9.57056e-05	0.065686	-1.23123	CDK inhibitor	6	5	Cell Cycle
PHA-793887	CLIP2	0.000337981	0.065741	-0.962292	CDK inhibitor	6	5	Cell Cycle
PHA-793887	REC8	0.000351214	0.065741	-1.1069	CDK inhibitor	6	5	Cell Cycle
GSK461364	API5	0.000153381	0.066761	-2.35158	PLK inhibitor	4	3	Cell Cycle
GSK461364	FAT3	0.00016212	0.066761	-0.985229	PLK inhibitor	4	3	Cell Cycle
GSK461364	MYH7B	0.000180155	0.0673265	-1.72298	PLK inhibitor	4	3	Cell Cycle
GSK461364	FLJ43860	0.000199393	0.0673265	-1.79389	PLK inhibitor	4	3	Cell Cycle
GSK461364	DCC	0.000212541	0.0673265	-1.51276	PLK inhibitor	4	3	Cell Cycle
SNS-032	NOTCH3	8.93515e-05	0.0688929	-1.08275	CDK inhibitor	6	5	Cell Cycle
SNS-032	SMC6	9.84e-05	0.0688929	-1.28447	CDK inhibitor	6	5	Cell Cycle
SNS-032	PIK3CA	0.000107998	0.0688929	0.232619	CDK inhibitor	6	5	Cell Cycle
SNS-032	EPC1	0.000111329	0.0688929	-1.27464	CDK inhibitor	6	5	Cell Cycle
SNS-032	LOXHD1	0.000126789	0.0688929	-0.930615	CDK inhibitor	6	5	Cell Cycle
SNS-032	LIG1	0.000159419	0.0688929	-1.34475	CDK inhibitor	6	5	Cell Cycle
SNS-032	FGD2	0.000174533	0.0688929	-1.46357	CDK inhibitor	6	5	Cell Cycle
SNS-032	NAMPTL	0.000196276	0.0688929	-1.45214	CDK inhibitor	6	5	Cell Cycle
SNS-032	GALNTL5	0.000212507	0.0688929	-1.3192	CDK inhibitor	6	5	Cell Cycle
SNS-032	CHRNB2	0.000212696	0.0688929	-1.44427	CDK inhibitor	6	5	Cell Cycle
SNS-032	MYH7B	0.000217486	0.0688929	-0.975324	CDK inhibitor	6	5	Cell Cycle
AZD7762	SPTBN1	0.000181372	0.0692227	-1.48077	CHK inhibitor	1	1	Cell Cycle
AZD7762	ITIH4	0.000184908	0.0692227	-1.86769	CHK inhibitor	1	1	Cell Cycle
triazolothiadiazine	CYLC1	0.000294814	0.0714145	-1.8021	ceramidase inhibitor	2	1	Other
leptomycin B	EPS8L1	0.000122134	0.0718497	-2.17238	exportin antagonist	1	1	Other
SB-743921	API5	0.000409089	0.0732446	-2.30921	kinesin-like spindle protein inhibitor	1	1	Other
triazolothiadiazine	USH2A	0.000329687	0.0741747	-0.615359	ceramidase inhibitor	2	1	Other
triazolothiadiazine	MECOM	0.000351954	0.0741747	-1.40888	ceramidase inhibitor	2	1	Other
triazolothiadiazine	EPS8L1	0.00036477	0.0741747	-1.77467	ceramidase inhibitor	2	1	Other
triazolothiadiazine	SCN10A	0.000378259	0.0741747	-0.939269	ceramidase inhibitor	2	1	Other
SNS-032	ANKRD30A	0.000255442	0.0751363	-1.12928	CDK inhibitor	6	5	Cell Cycle
triazolothiadiazine	FRMD7	0.000402152	0.0752756	-1.76197	ceramidase inhibitor	2	1	Other
rigosertib	PREX1	0.00022132	0.0753274	-1.15059	PLK inhibitor	4	3	Cell Cycle
rigosertib	API5	0.000237799	0.0753274	-1.475	PLK inhibitor	4	3	Cell Cycle
BI-2536	SYBU	0.000442628	0.0759477	-1.67867	PLK inhibitor	4	3	Cell Cycle
triazolothiadiazine	KIAA0825	0.000427892	0.0766113	-1.30999	ceramidase inhibitor	2	1	Other
PHA-793887	SPAG17	0.000428252	0.0766758	-0.773776	CDK inhibitor	6	5	Cell Cycle
PHA-793887	F5	0.000449001	0.077041	-0.63155	CDK inhibitor	6	5	Cell Cycle
docetaxel	USP13	0.000206182	0.077187	-2.11391	tubulin polymerization inhibitor	4	1	Other
SNS-032	BANK1	0.000297639	0.0787455	-1.41093	CDK inhibitor	6	5	Cell Cycle
SNS-032	ITIH4	0.000310874	0.0787455	-1.40656	CDK inhibitor	6	5	Cell Cycle
SNS-032	WDR87	0.000354751	0.0787455	-0.902637	CDK inhibitor	6	5	Cell Cycle
SNS-032	MECOM	0.000357853	0.0787455	-1.10247	CDK inhibitor	6	5	Cell Cycle
SNS-032	AQR	0.000371431	0.0787455	-1.38855	CDK inhibitor	6	5	Cell Cycle
SNS-032	API5	0.000384374	0.0787455	-1.26505	CDK inhibitor	6	5	Cell Cycle
SNS-032	SMAP1	0.000401568	0.0787455	-1.38059	CDK inhibitor	6	5	Cell Cycle
docetaxel	MAP2K1	0.00023201	0.0796183	-2.2959	tubulin polymerization inhibitor	4	1	Other
BI-2536	C15orf39	0.000504451	0.0797189	-1.6621	PLK inhibitor	4	3	Cell Cycle
BI-2536	UNC5D	0.000505362	0.0797189	-1.38568	PLK inhibitor	4	3	Cell Cycle
BI-2536	IGSF10	0.000537978	0.0797189	-1.28517	PLK inhibitor	4	3	Cell Cycle
BI-2536	EPS8L1	0.000542042	0.0797189	-2.21299	PLK inhibitor	4	3	Cell Cycle
BI-2536	DDX41	0.000568369	0.0807085	-2.20485	PLK inhibitor	4	3	Cell Cycle
SB-743921	CTNND2	0.000472162	0.0810151	-1.86822	kinesin-like spindle protein inhibitor	1	1	Other
SNS-032	PREX1	0.000438661	0.0821093	-0.972366	CDK inhibitor	6	5	Cell Cycle
rigosertib	COL12A1	0.000280586	0.0825323	-0.847169	PLK inhibitor	4	3	Cell Cycle
rigosertib	FAT3	0.000302546	0.0830589	-0.609833	PLK inhibitor	4	3	Cell Cycle
BRD-K30748066	ZCCHC8	0.000149224	0.0833603	-1.54224	CDK inhibitor	6	5	Cell Cycle
BRD-K30748066	FBXW7	0.000161943	0.0833603	-0.974816	CDK inhibitor	6	5	Cell Cycle
BRD-K30748066	RTL1	0.00019675	0.0835122	-1.07416	CDK inhibitor	6	5	Cell Cycle
BRD-K30748066	PROX2	0.000223958	0.0835122	-1.64346	CDK inhibitor	6	5	Cell Cycle
BRD-K30748066	C15orf39	0.000229147	0.0835122	-1.22561	CDK inhibitor	6	5	Cell Cycle
BRD-K30748066	ANKRD30A	0.000261575	0.0835122	-1.28742	CDK inhibitor	6	5	Cell Cycle
BRD-K30748066	MAP3K1	0.00027934	0.0835122	0.451059	CDK inhibitor	6	5	Cell Cycle
BRD-K30748066	CLIP2	0.000295195	0.0835122	-1.2765	CDK inhibitor	6	5	Cell Cycle
BRD-K30748066	DCC	0.000304197	0.0835122	-0.965936	CDK inhibitor	6	5	Cell Cycle
alvocidib	GALNTL5	0.000162647	0.0837225	-1.12827	CDK inhibitor	6	5	Cell Cycle
BI-2536	GALNTL5	0.000621457	0.0853053	-1.99975	PLK inhibitor	4	3	Cell Cycle
GSK461364	DDX41	0.000292446	0.0860209	-2.46416	PLK inhibitor	4	3	Cell Cycle
triazolothiadiazine	RTL1	0.000507829	0.087135	-1.12165	ceramidase inhibitor	2	1	Other
MLN2238	DDX55	0.000230693	0.0875599	-1.09702	proteasome inhibitor	2	1	Other
MLN2238	DCC	0.000254886	0.0875599	-0.773226	proteasome inhibitor	2	1	Other
MLN2238	FLJ43860	0.000255153	0.0875599	-0.912896	proteasome inhibitor	2	1	Other
BI-2536	KIF26B	0.000667378	0.0886537	-1.47244	PLK inhibitor	4	3	Cell Cycle
PHA-793887	LIG1	0.000541165	0.0891407	-1.07159	CDK inhibitor	6	5	Cell Cycle
rigosertib	EPHB3	0.000347639	0.0894737	-1.57211	PLK inhibitor	4	3	Cell Cycle
leptomycin B	GALNTL5	0.000177713	0.0894983	-1.93644	exportin antagonist	1	1	Other
leptomycin B	MECOM	0.000195601	0.0894983	-1.66805	exportin antagonist	1	1	Other
alvocidib	API5	0.000195617	0.0895055	-1.11452	CDK inhibitor	6	5	Cell Cycle
rigosertib	ITIH4	0.000371051	0.0898816	-1.56465	PLK inhibitor	4	3	Cell Cycle
BI-2536	KIAA0825	0.00072443	0.0910034	-1.61545	PLK inhibitor	4	3	Cell Cycle
BI-2536	FAM49B	0.000747777	0.0910034	-2.15726	PLK inhibitor	4	3	Cell Cycle
BI-2536	NOTCH4	0.000751363	0.0910034	-1.52883	PLK inhibitor	4	3	Cell Cycle
CR-1-31B	MECOM	0.000152094	0.0917198	-1.49775	translation (eIF4F complex) inhibiitor	1	1	Other
CR-1-31B	GALNTL5	0.000175337	0.0917198	-1.71157	translation (eIF4F complex) inhibiitor	1	1	Other
CR-1-31B	ITIH4	0.000192207	0.0917198	-1.8625	translation (eIF4F complex) inhibiitor	1	1	Other
CR-1-31B	ANKRD30A	0.000196626	0.0917198	-1.4725	translation (eIF4F complex) inhibiitor	1	1	Other
CR-1-31B	ZCCHC8	0.00021813	0.0917198	-1.68662	translation (eIF4F complex) inhibiitor	1	1	Other
CR-1-31B	SLC5A5	0.000222729	0.0917198	-1.68421	translation (eIF4F complex) inhibiitor	1	1	Other
SNS-032	GATA3	0.000513988	0.0920262	0.365723	CDK inhibitor	6	5	Cell Cycle
SNS-032	SPAG17	0.000554361	0.0926118	-0.872847	CDK inhibitor	6	5	Cell Cycle
SNS-032	EPS8L1	0.000576131	0.0926118	-1.3432	CDK inhibitor	6	5	Cell Cycle
SNS-032	IGFN1	0.000584727	0.0926118	-0.951186	CDK inhibitor	6	5	Cell Cycle
docetaxel	ZCCHC8	0.000293124	0.0928528	-2.06299	tubulin polymerization inhibitor	4	1	Other
MLN2238	ITIH4	0.000294751	0.0933681	-1.27465	proteasome inhibitor	2	1	Other
SB-743921	TRAPPC9	0.000569599	0.0938243	-1.74789	kinesin-like spindle protein inhibitor	1	1	Other
AZD-1775	EPHB3	0.000330455	0.0963712	-1.27375	WEE1 kinase inhibitor	1	1	AZD-1775
AZD-1775	ARHGAP42	0.000351036	0.0963712	-1.1583	WEE1 kinase inhibitor	1	1	AZD-1775
GSK461364	KIAA0825	0.000363646	0.0969327	-1.8119	PLK inhibitor	4	3	Cell Cycle
GSK461364	SLC5A5	0.000404164	0.0969327	-2.19845	PLK inhibitor	4	3	Cell Cycle
GSK461364	CDH1	0.00041521	0.0969327	0.566072	PLK inhibitor	4	3	Cell Cycle
GSK461364	USH2A	0.000450946	0.0969327	-0.821763	PLK inhibitor	4	3	Cell Cycle
GSK461364	CYLC1	0.000456049	0.0969327	-2.38537	PLK inhibitor	4	3	Cell Cycle
GSK461364	ZNF687	0.000496706	0.0969327	-1.60287	PLK inhibitor	4	3	Cell Cycle
GSK461364	EPHB3	0.000504465	0.0969327	-2.36714	PLK inhibitor	4	3	Cell Cycle
GSK461364	GALNTL5	0.000517853	0.0969327	-2.15769	PLK inhibitor	4	3	Cell Cycle
SB-743921	PABPC3	0.000621462	0.0973255	-1.93884	kinesin-like spindle protein inhibitor	1	1	Other
SB-743921	FAM49B	0.000638123	0.0973255	-2.44348	kinesin-like spindle protein inhibitor	1	1	Other
SR-II-138A	MECOM	9.61936e-05	0.0990314	-1.17678	translation (eIF4F complex) inhibiitor	1	1	Other
GSK461364	C15orf39	0.00058491	0.100873	-1.74794	PLK inhibitor	4	3	Cell Cycle
GSK461364	RTL1	0.000587895	0.100873	-1.51555	PLK inhibitor	4	3	Cell Cycle
BI-2536	FRMD7	0.000866138	0.101907	-2.13138	PLK inhibitor	4	3	Cell Cycle
MLN2238	FRMD7	0.00034961	0.102835	-1.25912	proteasome inhibitor	2	1	Other
PHA-793887	SPTBN1	0.000680002	0.1031	-0.912455	CDK inhibitor	6	5	Cell Cycle
PHA-793887	OR10G4	0.000711771	0.1031	-1.04865	CDK inhibitor	6	5	Cell Cycle
PHA-793887	NEK9	0.000756309	0.1031	-1.04351	CDK inhibitor	6	5	Cell Cycle
PHA-793887	C16orf62	0.000760233	0.1031	-1.04307	CDK inhibitor	6	5	Cell Cycle
PHA-793887	ITIH4	0.000789785	0.1031	-1.13848	CDK inhibitor	6	5	Cell Cycle
PHA-793887	ARHGAP5	0.000790761	0.1031	-0.807062	CDK inhibitor	6	5	Cell Cycle
PHA-793887	USH2A	0.000801167	0.1031	-0.391415	CDK inhibitor	6	5	Cell Cycle
alvocidib	DCC	0.000255624	0.10322	-0.71941	CDK inhibitor	6	5	Cell Cycle
alvocidib	USH2A	0.000275722	0.10322	-0.410222	CDK inhibitor	6	5	Cell Cycle
SB-743921	FLJ43860	0.000705062	0.103695	-1.7186	kinesin-like spindle protein inhibitor	1	1	Other
leptomycin B	ANKRD30A	0.00025185	0.103712	-1.63947	exportin antagonist	1	1	Other
CR-1-31B	DCC	0.000277527	0.103896	-1.09046	translation (eIF4F complex) inhibiitor	1	1	Other
GSK461364	PREX1	0.000630928	0.103926	-1.64926	PLK inhibitor	4	3	Cell Cycle
leptomycin B	MYO10	0.000279524	0.104644	-1.33169	exportin antagonist	1	1	Other
dinaciclib	SYBU	0.000198739	0.105821	-1.34531	CDK inhibitor	6	5	Cell Cycle
dinaciclib	USH2A	0.000205578	0.105821	-0.618553	CDK inhibitor	6	5	Cell Cycle
AZD-1775	ZNF66P	0.000412104	0.106065	-1.25332	WEE1 kinase inhibitor	1	1	AZD-1775
triazolothiadiazine	SCAND3	0.000644338	0.106135	-1.43777	ceramidase inhibitor	2	1	Other
rigosertib	KCNQ2	0.000466422	0.106707	-1.14893	PLK inhibitor	4	3	Cell Cycle
triazolothiadiazine	IGSF10	0.000723924	0.106924	-0.977176	ceramidase inhibitor	2	1	Other
triazolothiadiazine	TMEM57	0.000727884	0.106924	-1.68288	ceramidase inhibitor	2	1	Other
triazolothiadiazine	EPHB3	0.000729838	0.106924	-1.68252	ceramidase inhibitor	2	1	Other
triazolothiadiazine	FBXW7	0.000775603	0.106924	-0.971717	ceramidase inhibitor	2	1	Other
triazolothiadiazine	PLCZ1	0.000796648	0.106924	-1.32277	ceramidase inhibitor	2	1	Other
triazolothiadiazine	DDX41	0.000804917	0.106924	-1.66914	ceramidase inhibitor	2	1	Other
AZD7762	ZCCHC8	0.000313027	0.107421	-1.64491	CHK inhibitor	1	1	Cell Cycle
triazolothiadiazine	FAM49B	0.000846253	0.108902	-1.66226	ceramidase inhibitor	2	1	Other
AZD-1775	MAP3K1	0.000450886	0.109221	0.346959	WEE1 kinase inhibitor	1	1	AZD-1775
PHA-793887	WDR87	0.000935413	0.110508	-0.727307	CDK inhibitor	6	5	Cell Cycle
PHA-793887	SCAND3	0.000947127	0.110508	-0.94877	CDK inhibitor	6	5	Cell Cycle
PHA-793887	FGD2	0.00100858	0.110508	-1.11547	CDK inhibitor	6	5	Cell Cycle
PHA-793887	IGFN1	0.00101365	0.110508	-0.790492	CDK inhibitor	6	5	Cell Cycle
PHA-793887	DMXL2	0.00106766	0.110508	-0.573668	CDK inhibitor	6	5	Cell Cycle
PHA-793887	TMEM57	0.00107516	0.110508	-1.10938	CDK inhibitor	6	5	Cell Cycle
PHA-793887	USP13	0.0011347	0.110508	-1.00855	CDK inhibitor	6	5	Cell Cycle
PHA-793887	HOMER2	0.00115355	0.110508	-1.10265	CDK inhibitor	6	5	Cell Cycle
PHA-793887	AFF1	0.00115795	0.110508	-0.872804	CDK inhibitor	6	5	Cell Cycle
PHA-793887	CNTNAP2	0.00115944	0.110508	-0.714065	CDK inhibitor	6	5	Cell Cycle
PHA-793887	MCM2	0.0011625	0.110508	-1.10191	CDK inhibitor	6	5	Cell Cycle
PHA-793887	IGSF10	0.00118075	0.110508	-0.638678	CDK inhibitor	6	5	Cell Cycle
GSK461364	MYBL2	0.00070344	0.111414	-2.30617	PLK inhibitor	4	3	Cell Cycle
GSK461364	FRMD7	0.000732818	0.111768	-2.29857	PLK inhibitor	4	3	Cell Cycle
dinaciclib	ANKRD30A	0.000245629	0.112389	-1.40568	CDK inhibitor	6	5	Cell Cycle
AZD-1775	ADAMTSL4	0.000513101	0.114099	-1.23273	WEE1 kinase inhibitor	1	1	AZD-1775
AZD-1775	F5	0.000526442	0.114099	-0.65289	WEE1 kinase inhibitor	1	1	AZD-1775
BI-2536	ITIH4	0.00100881	0.11448	-2.10421	PLK inhibitor	4	3	Cell Cycle
BI-2536	CYFIP1	0.00103914	0.11448	-2.0989	PLK inhibitor	4	3	Cell Cycle
BI-2536	KCNQ2	0.00105639	0.11448	-1.56551	PLK inhibitor	4	3	Cell Cycle
PHA-793887	EPC1	0.00127016	0.116234	-0.92504	CDK inhibitor	6	5	Cell Cycle
BI-2536	CTNND2	0.00110343	0.116511	-1.55965	PLK inhibitor	4	3	Cell Cycle
BRD-K30748066	OR10G4	0.000464295	0.117317	-1.42436	CDK inhibitor	6	5	Cell Cycle
BRD-K30748066	EPHB3	0.000484309	0.117317	-1.55451	CDK inhibitor	6	5	Cell Cycle
BI-2536	UNC80	0.00114547	0.117926	-1.40768	PLK inhibitor	4	3	Cell Cycle
PHA-793887	MYO18B	0.00134917	0.118376	-0.562028	CDK inhibitor	6	5	Cell Cycle
PHA-793887	SCN10A	0.00135106	0.118376	-0.57705	CDK inhibitor	6	5	Cell Cycle
SB-743921	DCC	0.000857941	0.12001	-1.4324	kinesin-like spindle protein inhibitor	1	1	Other
SB-743921	CNTNAP2	0.000875536	0.12001	-1.54293	kinesin-like spindle protein inhibitor	1	1	Other
SB-743921	SPTBN1	0.000965244	0.12001	-1.87034	kinesin-like spindle protein inhibitor	1	1	Other
SB-743921	KCNQ2	0.00097437	0.12001	-1.7629	kinesin-like spindle protein inhibitor	1	1	Other
SB-743921	SCAND3	0.00098141	0.12001	-1.99562	kinesin-like spindle protein inhibitor	1	1	Other
SB-743921	PLCZ1	0.000990854	0.12001	-1.8662	kinesin-like spindle protein inhibitor	1	1	Other
SB-743921	DOT1L	0.00105296	0.120012	-1.75129	kinesin-like spindle protein inhibitor	1	1	Other
SB-743921	LOXHD1	0.00106103	0.120012	-1.45928	kinesin-like spindle protein inhibitor	1	1	Other
SB-743921	SMC6	0.00111792	0.120012	-1.97349	kinesin-like spindle protein inhibitor	1	1	Other
SB-743921	APOB	0.00111828	0.120012	-0.949805	kinesin-like spindle protein inhibitor	1	1	Other
SB-743921	TNN	0.00115456	0.120012	-1.73741	kinesin-like spindle protein inhibitor	1	1	Other
SB-743921	IGSF10	0.00116574	0.120012	-1.34893	kinesin-like spindle protein inhibitor	1	1	Other
AZD-1775	CYLC1	0.000585537	0.120562	-1.22018	WEE1 kinase inhibitor	1	1	AZD-1775
MLN2238	PREX1	0.000439235	0.120585	-0.877752	proteasome inhibitor	2	1	Other
SNS-032	OR10G4	0.000792104	0.12081	-1.19597	CDK inhibitor	6	5	Cell Cycle
MLN2238	DNAH17	0.000473276	0.121809	-0.536005	proteasome inhibitor	2	1	Other
SB-743921	SLC16A2	0.00121959	0.122494	-2.11438	kinesin-like spindle protein inhibitor	1	1	Other
MLN2238	MECOM	0.00050857	0.123194	-0.969486	proteasome inhibitor	2	1	Other
MLN2238	OR10G4	0.00061678	0.123302	-1.10164	proteasome inhibitor	2	1	Other
MLN2238	BZRAP1	0.000634806	0.123302	-0.95288	proteasome inhibitor	2	1	Other
MLN2238	PROX2	0.00072752	0.123302	-1.19035	proteasome inhibitor	2	1	Other
MLN2238	TRIM67	0.000735735	0.123302	-1.18927	proteasome inhibitor	2	1	Other
MLN2238	FBXW7	0.000755304	0.123302	-0.688784	proteasome inhibitor	2	1	Other
MLN2238	SLC5A5	0.000798209	0.123302	-1.07903	proteasome inhibitor	2	1	Other
MLN2238	ZCCHC8	0.000812253	0.123302	-1.07748	proteasome inhibitor	2	1	Other
MLN2238	NEK9	0.000839617	0.123302	-1.07454	proteasome inhibitor	2	1	Other
MLN2238	RTL1	0.000851697	0.123302	-0.761318	proteasome inhibitor	2	1	Other
MLN2238	DYNC1I1	0.000855566	0.123302	-1.17465	proteasome inhibitor	2	1	Other
MLN2238	FAT3	0.000871199	0.123302	-0.450449	proteasome inhibitor	2	1	Other
MLN2238	FANCD2	0.000911799	0.123302	-0.790248	proteasome inhibitor	2	1	Other
MLN2238	NDUFS2	0.000911975	0.123302	-1.06717	proteasome inhibitor	2	1	Other
MLN2238	LOXHD1	0.000928207	0.123302	-0.726602	proteasome inhibitor	2	1	Other
SB-743921	CYLC1	0.0012581	0.123353	-2.30865	kinesin-like spindle protein inhibitor	1	1	Other
AZD7762	API5	0.000407414	0.123773	-1.6136	CHK inhibitor	1	1	Cell Cycle
AZD7762	DMXL2	0.000420791	0.123773	-0.910824	CHK inhibitor	1	1	Cell Cycle
SNS-032	HOMER2	0.000849417	0.124925	-1.30192	CDK inhibitor	6	5	Cell Cycle
SB-743921	DLC1	0.00130743	0.125209	-1.5561	kinesin-like spindle protein inhibitor	1	1	Other
SB-743921	ZCCHC8	0.00133982	0.125395	-2.09686	kinesin-like spindle protein inhibitor	1	1	Other
leptomycin B	EPC1	0.000365839	0.125544	-1.70574	exportin antagonist	1	1	Other
BI-2536	PLCL2	0.00126969	0.126585	-1.39503	PLK inhibitor	4	3	Cell Cycle
BI-2536	ABCB1	0.00131319	0.126585	-1.73988	PLK inhibitor	4	3	Cell Cycle
BI-2536	PREX2	0.00132744	0.126585	-1.12129	PLK inhibitor	4	3	Cell Cycle
BI-2536	MAP2K4	0.0013724	0.126585	0.925836	PLK inhibitor	4	3	Cell Cycle
BI-2536	TRAPPC9	0.00139952	0.126585	-1.44971	PLK inhibitor	4	3	Cell Cycle
BI-2536	F5	0.00141402	0.126585	-1.08413	PLK inhibitor	4	3	Cell Cycle
SB-743921	FCGR1A	0.0013859	0.126825	-2.28886	kinesin-like spindle protein inhibitor	1	1	Other
SB-743921	ZFR	0.00141788	0.126931	-1.9325	kinesin-like spindle protein inhibitor	1	1	Other
GSK461364	EPS8L1	0.000889331	0.126941	-2.26229	PLK inhibitor	4	3	Cell Cycle
GSK461364	IGSF10	0.000893948	0.126941	-1.31247	PLK inhibitor	4	3	Cell Cycle
SNS-032	MYO10	0.000896519	0.127306	-0.839707	CDK inhibitor	6	5	Cell Cycle
CR-1-31B	LOXHD1	0.000373549	0.12819	-1.10713	translation (eIF4F complex) inhibiitor	1	1	Other
PHA-793887	CNGA2	0.00150124	0.128657	-1.07711	CDK inhibitor	6	5	Cell Cycle
PHA-793887	CYLC1	0.00153089	0.128657	-1.07519	CDK inhibitor	6	5	Cell Cycle
SNS-032	SELL	0.000938872	0.128876	-1.17921	CDK inhibitor	6	5	Cell Cycle
BI-2536	SLC5A5	0.0014984	0.131286	-1.85615	PLK inhibitor	4	3	Cell Cycle
SB-743921	KIAA1841	0.00151724	0.131438	-2.2702	kinesin-like spindle protein inhibitor	1	1	Other
SB-743921	BANK1	0.00154691	0.131438	-2.26619	kinesin-like spindle protein inhibitor	1	1	Other
SB-743921	TTN	0.00156488	0.131438	-0.429908	kinesin-like spindle protein inhibitor	1	1	Other
SB-743921	MYH7B	0.00159589	0.131438	-1.52832	kinesin-like spindle protein inhibitor	1	1	Other
SB-743921	FRMD7	0.001684	0.133455	-2.24854	kinesin-like spindle protein inhibitor	1	1	Other
SB-743921	DDX41	0.0016852	0.133455	-2.24839	kinesin-like spindle protein inhibitor	1	1	Other
PHA-793887	MYH4	0.00163811	0.133927	-0.84608	CDK inhibitor	6	5	Cell Cycle
PHA-793887	KIF26B	0.00165864	0.133927	-0.721849	CDK inhibitor	6	5	Cell Cycle
MLN2238	SPAG17	0.00104665	0.134691	-0.748212	proteasome inhibitor	2	1	Other
BRD-K30748066	USH2A	0.000588993	0.134749	-0.527051	CDK inhibitor	6	5	Cell Cycle
SNS-032	CLIP2	0.00104934	0.136399	-1.01269	CDK inhibitor	6	5	Cell Cycle
SNS-032	USH2A	0.0010826	0.136399	-0.439045	CDK inhibitor	6	5	Cell Cycle
SNS-032	FLNA	0.00109305	0.136399	-0.695563	CDK inhibitor	6	5	Cell Cycle
GSK461364	C16orf62	0.000995531	0.136653	-2.04673	PLK inhibitor	4	3	Cell Cycle
leptomycin B	WDR87	0.000452707	0.13852	-1.28571	exportin antagonist	1	1	Other
leptomycin B	KIF26B	0.000483995	0.13852	-1.3354	exportin antagonist	1	1	Other
leptomycin B	RTL1	0.000504566	0.13852	-1.27516	exportin antagonist	1	1	Other
SB-743921	MYH14	0.00180269	0.140066	-1.39149	kinesin-like spindle protein inhibitor	1	1	Other
SB-743921	PREX2	0.00184386	0.140612	-1.21682	kinesin-like spindle protein inhibitor	1	1	Other
BI-2536	COL12A1	0.0016414	0.140819	-1.06949	PLK inhibitor	4	3	Cell Cycle
AZD-1775	C16orf62	0.000722234	0.141627	-1.09601	WEE1 kinase inhibitor	1	1	AZD-1775
SB-743921	PLEKHG2	0.00191889	0.141892	-1.43904	kinesin-like spindle protein inhibitor	1	1	Other
SB-743921	PROM1	0.00196003	0.141892	-2.21668	kinesin-like spindle protein inhibitor	1	1	Other
SB-743921	ADAMTSL4	0.00197741	0.141892	-2.21481	kinesin-like spindle protein inhibitor	1	1	Other
SB-743921	SYNE3	0.00199848	0.141892	-2.02085	kinesin-like spindle protein inhibitor	1	1	Other
AZD7762	CLIP2	0.000573009	0.142315	-1.36305	CHK inhibitor	1	1	Cell Cycle
AZD7762	GBF1	0.000583128	0.142315	-1.4544	CHK inhibitor	1	1	Cell Cycle
AZD7762	SLC5A5	0.000587508	0.142315	-1.56919	CHK inhibitor	1	1	Cell Cycle
CR-1-31B	SMC6	0.000449339	0.142337	-1.4835	translation (eIF4F complex) inhibiitor	1	1	Other
AZD-1775	CLIP2	0.000784715	0.143001	-0.943785	WEE1 kinase inhibitor	1	1	AZD-1775
AZD-1775	NLRP8	0.000804825	0.143001	-1.08639	WEE1 kinase inhibitor	1	1	AZD-1775
AZD-1775	IGSF10	0.000833421	0.143001	-0.688377	WEE1 kinase inhibitor	1	1	AZD-1775
PHA-793887	DCC	0.00181509	0.143029	-0.635501	CDK inhibitor	6	5	Cell Cycle
PHA-793887	FRMD7	0.00188436	0.143029	-1.05464	CDK inhibitor	6	5	Cell Cycle
PHA-793887	SMC6	0.00188701	0.143029	-0.892149	CDK inhibitor	6	5	Cell Cycle
PHA-793887	DNAH17	0.00192922	0.143029	-0.458146	CDK inhibitor	6	5	Cell Cycle
PHA-793887	LYST	0.00197973	0.143029	-0.542481	CDK inhibitor	6	5	Cell Cycle
PHA-793887	ILVBL	0.00197976	0.143029	-1.0497	CDK inhibitor	6	5	Cell Cycle
PHA-793887	C15orf39	0.00203461	0.143211	-0.781997	CDK inhibitor	6	5	Cell Cycle
PHA-793887	COL12A1	0.00205184	0.143211	-0.555144	CDK inhibitor	6	5	Cell Cycle
BI-2536	ZNF66P	0.00170458	0.143254	-2.0083	PLK inhibitor	4	3	Cell Cycle
triazolothiadiazine	ABCB1	0.00117925	0.144177	-1.36722	ceramidase inhibitor	2	1	Other
triazolothiadiazine	KCNQ2	0.00119039	0.144177	-1.20605	ceramidase inhibitor	2	1	Other
PHA-793887	SGIP1	0.00210168	0.144245	-0.95326	CDK inhibitor	6	5	Cell Cycle
MLN2238	CHRNB2	0.00116155	0.144947	-1.14452	proteasome inhibitor	2	1	Other
BRD-K30748066	KIAA0825	0.000681965	0.145106	-1.13049	CDK inhibitor	6	5	Cell Cycle
BRD-K30748066	ITIH4	0.00071227	0.145106	-1.50824	CDK inhibitor	6	5	Cell Cycle
BRD-K30748066	SPTBN1	0.000739977	0.145106	-1.19057	CDK inhibitor	6	5	Cell Cycle
MLN2238	LIG1	0.001204	0.145826	-1.04207	proteasome inhibitor	2	1	Other
BRD-K30748066	C16orf62	0.00079052	0.146753	-1.36594	CDK inhibitor	6	5	Cell Cycle
BRD-K30748066	MYH7B	0.000819651	0.146753	-1.00846	CDK inhibitor	6	5	Cell Cycle
BRD-K30748066	USP13	0.000860769	0.147694	-1.35638	CDK inhibitor	6	5	Cell Cycle
PHA-793887	PREX1	0.00224195	0.148414	-0.735321	CDK inhibitor	6	5	Cell Cycle
PHA-793887	DDX41	0.00228991	0.148414	-1.03503	CDK inhibitor	6	5	Cell Cycle
PHA-793887	FBXW7	0.00229346	0.148414	-0.600639	CDK inhibitor	6	5	Cell Cycle
PHA-793887	TRAPPC9	0.00230658	0.148414	-0.733278	CDK inhibitor	6	5	Cell Cycle
GSK461364	ITIH4	0.00112663	0.14966	-2.21724	PLK inhibitor	4	3	Cell Cycle
SB-743921	UTRN	0.00214691	0.149847	-1.16609	kinesin-like spindle protein inhibitor	1	1	Other
SB-743921	FLG	0.00224494	0.150274	-0.74507	kinesin-like spindle protein inhibitor	1	1	Other
SB-743921	ZFP64	0.00226736	0.150274	-1.31243	kinesin-like spindle protein inhibitor	1	1	Other
SB-743921	EPHB3	0.00227373	0.150274	-2.18512	kinesin-like spindle protein inhibitor	1	1	Other
SB-743921	WDR87	0.00230035	0.150274	-1.41408	kinesin-like spindle protein inhibitor	1	1	Other
SB-743921	CHD3	0.00233549	0.150274	-1.26492	kinesin-like spindle protein inhibitor	1	1	Other
alvocidib	AQR	0.000440956	0.151321	-1.1518	CDK inhibitor	6	5	Cell Cycle
SB-743921	EPC1	0.00242424	0.151388	-1.83708	kinesin-like spindle protein inhibitor	1	1	Other
SB-743921	DNAH7	0.00245635	0.151388	-1.06713	kinesin-like spindle protein inhibitor	1	1	Other
SB-743921	KIF26B	0.00246309	0.151388	-1.46625	kinesin-like spindle protein inhibitor	1	1	Other
SNS-032	ADAMTSL4	0.00125232	0.151462	-1.25943	CDK inhibitor	6	5	Cell Cycle
SNS-032	NOMO1	0.00128732	0.151462	-1.06294	CDK inhibitor	6	5	Cell Cycle
leptomycin B	ARHGAP5	0.000588918	0.151573	-1.37879	exportin antagonist	1	1	Other
SB-743921	SLC5A5	0.00251638	0.152389	-1.97589	kinesin-like spindle protein inhibitor	1	1	Other
MLN2238	MYH7B	0.0013001	0.152965	-0.766442	proteasome inhibitor	2	1	Other
PHA-793887	LRRK1	0.00242952	0.153919	-0.666673	CDK inhibitor	6	5	Cell Cycle
MLN2238	C16orf62	0.00137785	0.154537	-1.02969	proteasome inhibitor	2	1	Other
MLN2238	GIGYF1	0.00139495	0.154537	-0.952756	proteasome inhibitor	2	1	Other
MLN2238	HOMER2	0.00142604	0.154537	-1.1239	proteasome inhibitor	2	1	Other
SNS-032	C15orf39	0.00135294	0.154762	-0.934267	CDK inhibitor	6	5	Cell Cycle
SB-743921	ZDBF2	0.00260949	0.155631	-1.25105	kinesin-like spindle protein inhibitor	1	1	Other
SB-743921	ZNF805	0.00266449	0.155631	-1.96459	kinesin-like spindle protein inhibitor	1	1	Other
SB-743921	CDH1	0.00268329	0.155631	0.506512	kinesin-like spindle protein inhibitor	1	1	Other
dinaciclib	DCC	0.000399102	0.155901	-1.02955	CDK inhibitor	6	5	Cell Cycle
dinaciclib	C16orf62	0.000485547	0.155901	-1.54316	CDK inhibitor	6	5	Cell Cycle
dinaciclib	ITIH4	0.000502437	0.155901	-1.68516	CDK inhibitor	6	5	Cell Cycle
dinaciclib	DLC1	0.00051649	0.155901	-1.13731	CDK inhibitor	6	5	Cell Cycle
dinaciclib	ZNF687	0.00053002	0.155901	-1.13505	CDK inhibitor	6	5	Cell Cycle
SB-743921	FYCO1	0.00275084	0.157191	-1.81395	kinesin-like spindle protein inhibitor	1	1	Other
SB-743921	SPAG17	0.00278829	0.157191	-1.38718	kinesin-like spindle protein inhibitor	1	1	Other
SB-743921	KIAA0825	0.00283468	0.157191	-1.59656	kinesin-like spindle protein inhibitor	1	1	Other
SB-743921	MCOLN1	0.00288271	0.157191	-1.94895	kinesin-like spindle protein inhibitor	1	1	Other
SB-743921	ITSN2	0.00290104	0.157191	-1.32808	kinesin-like spindle protein inhibitor	1	1	Other
GSK461364	FBXW7	0.00122679	0.157872	-1.27736	PLK inhibitor	4	3	Cell Cycle
GSK461364	WDR87	0.00126599	0.15798	-1.42192	PLK inhibitor	4	3	Cell Cycle
BI-2536	SCAND3	0.00193456	0.158694	-1.67901	PLK inhibitor	4	3	Cell Cycle
BI-2536	DLC1	0.00196537	0.158694	-1.34019	PLK inhibitor	4	3	Cell Cycle
MLN2238	IGFN1	0.00150395	0.158802	-0.792981	proteasome inhibitor	2	1	Other
rigosertib	RTL1	0.000736617	0.159652	-0.961546	PLK inhibitor	4	3	Cell Cycle
SNS-032	KIAA1244	0.00143642	0.159869	-1.13631	CDK inhibitor	6	5	Cell Cycle
AZD7762	OR10G4	0.000704448	0.161162	-1.54674	CHK inhibitor	1	1	Cell Cycle
docetaxel	EPHB3	0.000553356	0.161713	-2.15472	tubulin polymerization inhibitor	4	1	Other
docetaxel	ZNF687	0.000589047	0.161713	-1.45021	tubulin polymerization inhibitor	4	1	Other
MLN2238	AKAP4	0.00157398	0.162042	-0.881973	proteasome inhibitor	2	1	Other
rigosertib	TRAPPC9	0.000826911	0.16258	-1.04231	PLK inhibitor	4	3	Cell Cycle
rigosertib	DDX41	0.000829089	0.16258	-1.46986	PLK inhibitor	4	3	Cell Cycle
GSK461364	KCNQ2	0.00134503	0.162907	-1.6305	PLK inhibitor	4	3	Cell Cycle
rigosertib	GALNTL5	0.000974156	0.163654	-1.32453	PLK inhibitor	4	3	Cell Cycle
rigosertib	FBXW7	0.000987667	0.163654	-0.840705	PLK inhibitor	4	3	Cell Cycle
rigosertib	MCOLN1	0.00106452	0.163654	-1.31454	PLK inhibitor	4	3	Cell Cycle
rigosertib	C16orf62	0.00107767	0.163654	-1.31316	PLK inhibitor	4	3	Cell Cycle
rigosertib	ZNF66P	0.00108178	0.163654	-1.43727	PLK inhibitor	4	3	Cell Cycle
rigosertib	SPEF2	0.00109501	0.163654	-1.13686	PLK inhibitor	4	3	Cell Cycle
rigosertib	MYO18B	0.00112854	0.163654	-0.740062	PLK inhibitor	4	3	Cell Cycle
rigosertib	USH2A	0.00115249	0.163654	-0.492017	PLK inhibitor	4	3	Cell Cycle
PHA-793887	RTL1	0.00264238	0.163741	-0.661105	CDK inhibitor	6	5	Cell Cycle
PHA-793887	PRG4	0.00268735	0.163741	-0.930412	CDK inhibitor	6	5	Cell Cycle
PHA-793887	ABCB1	0.00272006	0.163741	-0.860793	CDK inhibitor	6	5	Cell Cycle
PHA-793887	MAN2B2	0.00274359	0.163741	-0.804919	CDK inhibitor	6	5	Cell Cycle
BI-2536	USO1	0.00207022	0.163945	-1.80088	PLK inhibitor	4	3	Cell Cycle
PHA-793887	SKIV2L2	0.00279878	0.164648	-1.01449	CDK inhibitor	6	5	Cell Cycle
GSK461364	NLRP8	0.0014143	0.166403	-1.98484	PLK inhibitor	4	3	Cell Cycle
SR-II-138A	ITIH4	0.000239847	0.166822	-1.40025	translation (eIF4F complex) inhibiitor	1	1	Other
SR-II-138A	KIAA0825	0.000291875	0.166822	-1.03161	translation (eIF4F complex) inhibiitor	1	1	Other
SR-II-138A	GALNTL5	0.000306343	0.166822	-1.25714	translation (eIF4F complex) inhibiitor	1	1	Other
SR-II-138A	NOTCH3	0.000324084	0.166822	-0.971896	translation (eIF4F complex) inhibiitor	1	1	Other
BI-2536	SCN10A	0.00218563	0.167009	-1.04087	PLK inhibitor	4	3	Cell Cycle
BI-2536	SLC16A2	0.00219001	0.167009	-1.79111	PLK inhibitor	4	3	Cell Cycle
BI-2536	PLIN4	0.00223458	0.167309	-1.54973	PLK inhibitor	4	3	Cell Cycle
AZD-1775	AQR	0.00102713	0.167314	-1.16541	WEE1 kinase inhibitor	1	1	AZD-1775
AZD-1775	SLC5A5	0.00105644	0.167314	-1.06186	WEE1 kinase inhibitor	1	1	AZD-1775
AZD-1775	GATA3	0.0010975	0.167314	0.312736	WEE1 kinase inhibitor	1	1	AZD-1775
AZD-1775	FNDC7	0.00113763	0.167314	-1.1552	WEE1 kinase inhibitor	1	1	AZD-1775
PHA-793887	NKTR	0.00289329	0.167811	-0.683811	CDK inhibitor	6	5	Cell Cycle
dinaciclib	PLCZ1	0.000613362	0.168388	-1.31382	CDK inhibitor	6	5	Cell Cycle
CR-1-31B	RTL1	0.000575974	0.169419	-1.11461	translation (eIF4F complex) inhibiitor	1	1	Other
leptomycin B	ITIH4	0.000704442	0.170641	-1.91733	exportin antagonist	1	1	Other
MLN2238	ANKRD30A	0.00174752	0.170777	-0.87348	proteasome inhibitor	2	1	Other
MLN2238	SKIV2L2	0.00176251	0.170777	-1.10226	proteasome inhibitor	2	1	Other
MLN2238	FLG	0.00178324	0.170777	-0.374961	proteasome inhibitor	2	1	Other
AZD-1775	PREX1	0.00120393	0.170958	-0.814961	WEE1 kinase inhibitor	1	1	AZD-1775
docetaxel	API5	0.000665055	0.171168	-1.93974	tubulin polymerization inhibitor	4	1	Other
BI-2536	SKIV2L2	0.00232942	0.171296	-1.94923	PLK inhibitor	4	3	Cell Cycle
leptomycin B	ZCCHC8	0.000756041	0.172965	-1.7412	exportin antagonist	1	1	Other
MLN2238	SYNE3	0.00184832	0.172986	-1.00226	proteasome inhibitor	2	1	Other
AZD-1775	SCN10A	0.00129902	0.173155	-0.605938	WEE1 kinase inhibitor	1	1	AZD-1775
AZD-1775	KIAA0825	0.00133108	0.173155	-0.851009	WEE1 kinase inhibitor	1	1	AZD-1775
AZD-1775	PLEKHG2	0.00134555	0.173155	-0.737451	WEE1 kinase inhibitor	1	1	AZD-1775
PHA-793887	CDH11	0.00302877	0.173229	-1.00631	CDK inhibitor	6	5	Cell Cycle
SB-743921	CLSTN2	0.00329107	0.173497	-1.78071	kinesin-like spindle protein inhibitor	1	1	Other
SB-743921	MERTK	0.00336397	0.173497	-1.77661	kinesin-like spindle protein inhibitor	1	1	Other
SB-743921	PMS1	0.00338141	0.173497	-1.66183	kinesin-like spindle protein inhibitor	1	1	Other
SB-743921	DSCAM	0.00342035	0.173497	-1.41774	kinesin-like spindle protein inhibitor	1	1	Other
SB-743921	DSCAML1	0.00344277	0.173497	-1.56464	kinesin-like spindle protein inhibitor	1	1	Other
SB-743921	C15orf39	0.0034783	0.173497	-1.56293	kinesin-like spindle protein inhibitor	1	1	Other
SB-743921	CYFIP1	0.00349691	0.173497	-2.09131	kinesin-like spindle protein inhibitor	1	1	Other
triazolothiadiazine	SLC16A2	0.00148944	0.173833	-1.44561	ceramidase inhibitor	2	1	Other
triazolothiadiazine	USP13	0.00155324	0.173833	-1.4401	ceramidase inhibitor	2	1	Other
triazolothiadiazine	ZNF66P	0.00157035	0.173833	-1.57514	ceramidase inhibitor	2	1	Other
triazolothiadiazine	MAP2K1	0.00168902	0.173833	-1.56459	ceramidase inhibitor	2	1	Other
triazolothiadiazine	SLC5A5	0.00172649	0.173833	-1.42611	ceramidase inhibitor	2	1	Other
triazolothiadiazine	CYFIP1	0.00173945	0.173833	-1.56032	ceramidase inhibitor	2	1	Other
triazolothiadiazine	COL12A1	0.0018093	0.173833	-0.824973	ceramidase inhibitor	2	1	Other
triazolothiadiazine	SYBU	0.00182185	0.173833	-1.16039	ceramidase inhibitor	2	1	Other
triazolothiadiazine	UNC5D	0.0018269	0.173833	-0.967294	ceramidase inhibitor	2	1	Other
triazolothiadiazine	DNAH17	0.00185738	0.173833	-0.675163	ceramidase inhibitor	2	1	Other
PHA-793887	ARHGEF2	0.00310614	0.174319	-1.00369	CDK inhibitor	6	5	Cell Cycle
PHA-793887	PLCZ1	0.00313249	0.174319	-0.79404	CDK inhibitor	6	5	Cell Cycle
PHA-793887	ZNF66P	0.0031845	0.17485	-1.00109	CDK inhibitor	6	5	Cell Cycle
BI-2536	MYO18B	0.00243032	0.17558	-1.00315	PLK inhibitor	4	3	Cell Cycle
alvocidib	WDR87	0.000602602	0.175602	-0.728534	CDK inhibitor	6	5	Cell Cycle
alvocidib	DLC1	0.000610995	0.175602	-0.759701	CDK inhibitor	6	5	Cell Cycle
alvocidib	ZCCHC8	0.000639637	0.175602	-1.02223	CDK inhibitor	6	5	Cell Cycle
AZD-1775	ZNF687	0.00143937	0.176178	-0.765191	WEE1 kinase inhibitor	1	1	AZD-1775
AZD-1775	DDX41	0.00147125	0.176178	-1.12915	WEE1 kinase inhibitor	1	1	AZD-1775
AZD-1775	OR6K2	0.00150387	0.176178	-1.02925	WEE1 kinase inhibitor	1	1	AZD-1775
AZD-1775	COL12A1	0.00162434	0.176178	-0.593812	WEE1 kinase inhibitor	1	1	AZD-1775
AZD-1775	USP13	0.00162608	0.176178	-1.02192	WEE1 kinase inhibitor	1	1	AZD-1775
AZD-1775	ARAP3	0.00178171	0.176178	-0.78653	WEE1 kinase inhibitor	1	1	AZD-1775
AZD-1775	MYBL2	0.00179329	0.176178	-1.10873	WEE1 kinase inhibitor	1	1	AZD-1775
AZD-1775	TTC38	0.00180299	0.176178	-1.01214	WEE1 kinase inhibitor	1	1	AZD-1775
AZD-1775	HSPA12A	0.00180746	0.176178	-1.10791	WEE1 kinase inhibitor	1	1	AZD-1775
AZD-1775	REC8	0.00183129	0.176178	-1.01066	WEE1 kinase inhibitor	1	1	AZD-1775
AZD-1775	DCC	0.00186621	0.176178	-0.663247	WEE1 kinase inhibitor	1	1	AZD-1775
AZD-1775	SHE	0.00188242	0.176178	-1.10367	WEE1 kinase inhibitor	1	1	AZD-1775
SB-743921	GBP7	0.00377177	0.176426	-1.64257	kinesin-like spindle protein inhibitor	1	1	Other
SB-743921	MAP2K1	0.00379296	0.176426	-2.07319	kinesin-like spindle protein inhibitor	1	1	Other
SB-743921	TMEM57	0.00379977	0.176426	-2.07279	kinesin-like spindle protein inhibitor	1	1	Other
SB-743921	COL6A3	0.00381136	0.176426	-1.2442	kinesin-like spindle protein inhibitor	1	1	Other
SB-743921	NLRP8	0.00392269	0.176426	-1.88666	kinesin-like spindle protein inhibitor	1	1	Other
SB-743921	TLN1	0.00399737	0.176426	-1.19644	kinesin-like spindle protein inhibitor	1	1	Other
SB-743921	OTOGL	0.00400712	0.176426	-1.06504	kinesin-like spindle protein inhibitor	1	1	Other
SB-743921	ARHGEF2	0.00410004	0.176426	-2.0557	kinesin-like spindle protein inhibitor	1	1	Other
SB-743921	PCDH19	0.00411694	0.176426	-1.03556	kinesin-like spindle protein inhibitor	1	1	Other
SB-743921	CLIP2	0.00416171	0.176426	-1.62507	kinesin-like spindle protein inhibitor	1	1	Other
SB-743921	RTL1	0.00417283	0.176426	-1.32927	kinesin-like spindle protein inhibitor	1	1	Other
SB-743921	ERBB4	0.00418154	0.176426	-1.32897	kinesin-like spindle protein inhibitor	1	1	Other
SB-743921	FRAS1	0.00419681	0.176426	-0.986334	kinesin-like spindle protein inhibitor	1	1	Other
SB-743921	ANKRD18B	0.00420479	0.176426	-2.05	kinesin-like spindle protein inhibitor	1	1	Other
SB-743921	NOTCH4	0.00421308	0.176426	-1.45307	kinesin-like spindle protein inhibitor	1	1	Other
SB-743921	DDX55	0.00427925	0.176426	-1.73103	kinesin-like spindle protein inhibitor	1	1	Other
SB-743921	FAM193B	0.00428426	0.176426	-1.73081	kinesin-like spindle protein inhibitor	1	1	Other
BI-2536	TMEM57	0.0024905	0.176825	-1.93638	PLK inhibitor	4	3	Cell Cycle
MLN2238	SCN10A	0.00193343	0.17693	-0.579857	proteasome inhibitor	2	1	Other
alvocidib	UBR5	0.000689398	0.177434	-0.625546	CDK inhibitor	6	5	Cell Cycle
MLN2238	OR8D1	0.00198205	0.177436	-1.0901	proteasome inhibitor	2	1	Other
SB-743921	MED23	0.0043637	0.177918	1.22589	kinesin-like spindle protein inhibitor	1	1	Other
SB-743921	HRC	0.00441376	0.178195	-1.61453	kinesin-like spindle protein inhibitor	1	1	Other
CR-1-31B	API5	0.000649523	0.178316	-1.55651	translation (eIF4F complex) inhibiitor	1	1	Other
CR-1-31B	LIG1	0.000732936	0.178404	-1.5415	translation (eIF4F complex) inhibiitor	1	1	Other
CR-1-31B	HOMER2	0.000736492	0.178404	-1.68708	translation (eIF4F complex) inhibiitor	1	1	Other
triazolothiadiazine	SEMA4G	0.00196454	0.179036	1.40885	ceramidase inhibitor	2	1	Other
triazolothiadiazine	WDR87	0.00200892	0.179036	-0.997231	ceramidase inhibitor	2	1	Other
triazolothiadiazine	APOB	0.00204339	0.179036	-0.625746	ceramidase inhibitor	2	1	Other
rigosertib	MYH7B	0.00131407	0.180378	-0.955663	PLK inhibitor	4	3	Cell Cycle
SNS-032	EPHB3	0.00166531	0.180467	-1.22741	CDK inhibitor	6	5	Cell Cycle
triazolothiadiazine	UNC80	0.00210587	0.180666	-1.03632	ceramidase inhibitor	2	1	Other
SB-743921	UTP20	0.00455034	0.181925	-1.37436	kinesin-like spindle protein inhibitor	1	1	Other
leptomycin B	FAT3	0.000859115	0.182277	-0.724503	exportin antagonist	1	1	Other
leptomycin B	PREX1	0.000970667	0.182277	-1.32384	exportin antagonist	1	1	Other
leptomycin B	SLC5A5	0.000975881	0.182277	-1.7047	exportin antagonist	1	1	Other
leptomycin B	C16orf62	0.000995026	0.182277	-1.70189	exportin antagonist	1	1	Other
leptomycin B	LRP1	0.00101806	0.182277	-0.795527	exportin antagonist	1	1	Other
SNS-032	NEK9	0.00172842	0.182503	-1.11719	CDK inhibitor	6	5	Cell Cycle
MLN2238	USP1	0.00208546	0.182722	-0.990795	proteasome inhibitor	2	1	Other
rigosertib	SCAND3	0.00137786	0.183033	-1.19042	PLK inhibitor	4	3	Cell Cycle
triazolothiadiazine	LOXHD1	0.00218069	0.183267	-0.951061	ceramidase inhibitor	2	1	Other
SNS-032	UTP20	0.00178365	0.183627	-0.824844	CDK inhibitor	6	5	Cell Cycle
MLN2238	SMAP1	0.00215967	0.185282	-1.08113	proteasome inhibitor	2	1	Other
AZD-1775	ARHGAP5	0.00202996	0.185764	-0.776866	WEE1 kinase inhibitor	1	1	AZD-1775
PHA-793887	MCOLN1	0.00343503	0.186124	-0.907099	CDK inhibitor	6	5	Cell Cycle
SNS-032	SEC16B	0.00188808	0.188923	-1.21307	CDK inhibitor	6	5	Cell Cycle
SNS-032	REC8	0.00192685	0.188923	-1.10582	CDK inhibitor	6	5	Cell Cycle
rigosertib	ADAM15	0.00147579	0.189915	-1.2772	PLK inhibitor	4	3	Cell Cycle
BRD-K30748066	HOMER2	0.00115783	0.190718	-1.4481	CDK inhibitor	6	5	Cell Cycle
MLN2238	ANKRD35	0.0023336	0.190816	-1.07299	proteasome inhibitor	2	1	Other
MLN2238	IGSF10	0.00238543	0.190816	-0.621415	proteasome inhibitor	2	1	Other
MLN2238	GATA3	0.00238587	0.190816	0.288947	proteasome inhibitor	2	1	Other
MLN2238	POLA1	0.0024168	0.190816	-0.692766	proteasome inhibitor	2	1	Other
MLN2238	SMC6	0.00245586	0.190816	-0.903222	proteasome inhibitor	2	1	Other
leptomycin B	ZNF687	0.00111566	0.191193	-1.24794	exportin antagonist	1	1	Other
leptomycin B	PRKAR1A	0.00117282	0.191193	1.67798	exportin antagonist	1	1	Other
leptomycin B	USP13	0.00121323	0.191193	-1.67301	exportin antagonist	1	1	Other
leptomycin B	MAP2K1	0.00125357	0.191193	-1.82647	exportin antagonist	1	1	Other
MLN2238	LRP1	0.00254557	0.191707	-0.455047	proteasome inhibitor	2	1	Other
MLN2238	DDX41	0.00256044	0.191707	-1.06316	proteasome inhibitor	2	1	Other
GSK461364	UNC80	0.00168029	0.192207	-1.44681	PLK inhibitor	4	3	Cell Cycle
AZD7762	IGFN1	0.0009307	0.19293	-1.17344	CHK inhibitor	1	1	Cell Cycle
AZD7762	MYH4	0.00094368	0.19293	-1.30903	CHK inhibitor	1	1	Cell Cycle
AZD7762	CHRNB2	0.00100281	0.19293	-1.64472	CHK inhibitor	1	1	Cell Cycle
AZD7762	C15orf39	0.00108378	0.19293	-1.22034	CHK inhibitor	1	1	Cell Cycle
AZD7762	ARAP3	0.00110274	0.19293	-1.1566	CHK inhibitor	1	1	Cell Cycle
AZD7762	SMC6	0.00112441	0.19293	-1.3779	CHK inhibitor	1	1	Cell Cycle
SNS-032	SLC5A5	0.00201758	0.193219	-1.10098	CDK inhibitor	6	5	Cell Cycle
SB-743921	PLIN4	0.00490581	0.193341	-1.59543	kinesin-like spindle protein inhibitor	1	1	Other
SB-743921	VILL	0.00515418	0.193341	-1.82994	kinesin-like spindle protein inhibitor	1	1	Other
SB-743921	DYNC1H1	0.00516242	0.193341	-0.963602	kinesin-like spindle protein inhibitor	1	1	Other
SB-743921	ARHGAP5	0.00525475	0.193341	-1.41729	kinesin-like spindle protein inhibitor	1	1	Other
SB-743921	ACVR1B	0.00527861	0.193341	-1.69043	kinesin-like spindle protein inhibitor	1	1	Other
SB-743921	CACNA2D4	0.00531164	0.193341	-1.9966	kinesin-like spindle protein inhibitor	1	1	Other
SB-743921	CXorf22	0.00532229	0.193341	-1.29325	kinesin-like spindle protein inhibitor	1	1	Other
SB-743921	TRIM67	0.00537829	0.193341	-1.99372	kinesin-like spindle protein inhibitor	1	1	Other
SB-743921	CKAP5	0.00541209	0.193341	-1.34743	kinesin-like spindle protein inhibitor	1	1	Other
SB-743921	UBR5	0.00542139	0.193341	-1.11996	kinesin-like spindle protein inhibitor	1	1	Other
SB-743921	SKIV2L2	0.00544023	0.193341	-1.99107	kinesin-like spindle protein inhibitor	1	1	Other
SB-743921	AQR	0.00544322	0.193341	-1.99094	kinesin-like spindle protein inhibitor	1	1	Other
SB-743921	CASKIN1	0.00545997	0.193341	-1.81777	kinesin-like spindle protein inhibitor	1	1	Other
SB-743921	NLRP4	0.00549316	0.193341	-1.81649	kinesin-like spindle protein inhibitor	1	1	Other
triazolothiadiazine	SKIV2L2	0.00235852	0.194248	-1.51543	ceramidase inhibitor	2	1	Other
alvocidib	ZNF687	0.000806656	0.1954	-0.74291	CDK inhibitor	6	5	Cell Cycle
BI-2536	ZFR	0.00279962	0.195404	-1.61909	PLK inhibitor	4	3	Cell Cycle
BRD-K30748066	NEK9	0.00129091	0.19569	-1.31004	CDK inhibitor	6	5	Cell Cycle
BRD-K30748066	TMEM57	0.00133149	0.19569	-1.43038	CDK inhibitor	6	5	Cell Cycle
BRD-K30748066	SMAP1	0.00134505	0.19569	-1.42909	CDK inhibitor	6	5	Cell Cycle
BRD-K30748066	ABCB1	0.00146928	0.19569	-1.1995	CDK inhibitor	6	5	Cell Cycle
BRD-K30748066	FGD2	0.00147249	0.19569	-1.4175	CDK inhibitor	6	5	Cell Cycle
BRD-K30748066	MYH4	0.00147314	0.19569	-1.12235	CDK inhibitor	6	5	Cell Cycle
rigosertib	SYBU	0.00168988	0.196394	-1.03157	PLK inhibitor	4	3	Cell Cycle
rigosertib	PLCZ1	0.00171205	0.196394	-1.09225	PLK inhibitor	4	3	Cell Cycle
rigosertib	DMXL2	0.00181919	0.196394	-0.708843	PLK inhibitor	4	3	Cell Cycle
rigosertib	SLC16A2	0.00182072	0.196394	-1.25266	PLK inhibitor	4	3	Cell Cycle
rigosertib	NLRP8	0.00188558	0.196394	-1.24853	PLK inhibitor	4	3	Cell Cycle
rigosertib	SLC5A5	0.00193327	0.196394	-1.24558	PLK inhibitor	4	3	Cell Cycle
rigosertib	DNAH17	0.00201887	0.196394	-0.5913	PLK inhibitor	4	3	Cell Cycle
rigosertib	F5	0.00206583	0.196394	-0.719131	PLK inhibitor	4	3	Cell Cycle
rigosertib	HRC	0.00208943	0.196394	-1.07184	PLK inhibitor	4	3	Cell Cycle
rigosertib	TLN1	0.00210739	0.196394	-0.785008	PLK inhibitor	4	3	Cell Cycle
rigosertib	CHD3	0.0021183	0.196394	-0.784617	PLK inhibitor	4	3	Cell Cycle
rigosertib	TNN	0.00212557	0.196394	-1.0094	PLK inhibitor	4	3	Cell Cycle
rigosertib	KLHL13	0.0021475	0.196394	-1.23308	PLK inhibitor	4	3	Cell Cycle
rigosertib	FLJ43860	0.00222172	0.196394	-0.953997	PLK inhibitor	4	3	Cell Cycle
rigosertib	SCN10A	0.0022415	0.196394	-0.713467	PLK inhibitor	4	3	Cell Cycle
leptomycin B	EPHB3	0.00134315	0.197539	-1.81532	exportin antagonist	1	1	Other
AZD-1775	LAMA5	0.00223675	0.197697	-0.734181	WEE1 kinase inhibitor	1	1	AZD-1775
AZD-1775	KCNQ2	0.00225638	0.197697	-0.810122	WEE1 kinase inhibitor	1	1	AZD-1775
SB-743921	SMARCA4	0.00566613	0.197738	-1.67653	kinesin-like spindle protein inhibitor	1	1	Other
SNS-032	PUM1	0.00215695	0.198275	-1.09392	CDK inhibitor	6	5	Cell Cycle
SNS-032	AKAP4	0.00216668	0.198275	-0.947942	CDK inhibitor	6	5	Cell Cycle
leptomycin B	TNN	0.00140095	0.198935	-1.3508	exportin antagonist	1	1	Other
dinaciclib	SCN10A	0.000774023	0.199214	-0.864242	CDK inhibitor	6	5	Cell Cycle
PHA-793887	LRRTM1	0.00373172	0.199575	-0.832855	CDK inhibitor	6	5	Cell Cycle
PHA-793887	PROX2	0.00378377	0.199764	-0.982946	CDK inhibitor	6	5	Cell Cycle
MLN2238	SCAND3	0.00271924	0.199858	-0.894046	proteasome inhibitor	2	1	Other
MLN2238	FGD2	0.00276637	0.199858	-1.0549	proteasome inhibitor	2	1	Other
BI-2536	MYBL2	0.00293281	0.201289	-1.90465	PLK inhibitor	4	3	Cell Cycle
rigosertib	KIAA0825	0.00236305	0.20273	-0.999015	PLK inhibitor	4	3	Cell Cycle
SB-743921	PRTG	0.00586102	0.202821	-1.56284	kinesin-like spindle protein inhibitor	1	1	Other
SB-743921	NCKAP5	0.00600565	0.20344	-1.46998	kinesin-like spindle protein inhibitor	1	1	Other
SB-743921	LSR	0.00602862	0.20344	-1.96715	kinesin-like spindle protein inhibitor	1	1	Other
SB-743921	WDR52	0.00603744	0.20344	-1.18098	kinesin-like spindle protein inhibitor	1	1	Other
SB-743921	ILVBL	0.00613532	0.20344	-1.96304	kinesin-like spindle protein inhibitor	1	1	Other
SB-743921	ZNF675	0.0061804	0.20344	-1.65936	kinesin-like spindle protein inhibitor	1	1	Other
SB-743921	ADAM15	0.00623693	0.20344	-1.78942	kinesin-like spindle protein inhibitor	1	1	Other
SB-743921	USP13	0.00625353	0.20344	-1.78885	kinesin-like spindle protein inhibitor	1	1	Other
SB-743921	SZT2	0.00637945	0.20344	-1.26587	kinesin-like spindle protein inhibitor	1	1	Other
SB-743921	AKAP9	0.0063824	0.20344	-0.984654	kinesin-like spindle protein inhibitor	1	1	Other
SB-743921	CACNA1C	0.0064701	0.20344	-1.09673	kinesin-like spindle protein inhibitor	1	1	Other
SB-743921	LONRF2	0.00662991	0.20344	-1.77627	kinesin-like spindle protein inhibitor	1	1	Other
SB-743921	SEMA4G	0.00663986	0.20344	1.77595	kinesin-like spindle protein inhibitor	1	1	Other
SB-743921	CSMD3	0.00667774	0.20344	-0.979275	kinesin-like spindle protein inhibitor	1	1	Other
SB-743921	AKAP4	0.00667792	0.20344	-1.53856	kinesin-like spindle protein inhibitor	1	1	Other
SB-743921	HK3	0.00668554	0.20344	-1.94281	kinesin-like spindle protein inhibitor	1	1	Other
SB-743921	ABCA4	0.00677144	0.20344	-1.31194	kinesin-like spindle protein inhibitor	1	1	Other
SB-743921	WHSC1	0.00681875	0.20344	-1.63975	kinesin-like spindle protein inhibitor	1	1	Other
SB-743921	NIPBL	0.00697185	0.20344	-1.0549	kinesin-like spindle protein inhibitor	1	1	Other
SB-743921	CHRNB2	0.00698647	0.20344	-1.93238	kinesin-like spindle protein inhibitor	1	1	Other
SB-743921	SMC5	0.00702576	0.20344	-1.76372	kinesin-like spindle protein inhibitor	1	1	Other
SB-743921	PCDHA13	0.00702694	0.20344	-1.63371	kinesin-like spindle protein inhibitor	1	1	Other
SB-743921	HOMER2	0.00704293	0.20344	-1.93046	kinesin-like spindle protein inhibitor	1	1	Other
SB-743921	MAP2K4	0.0070455	0.20344	0.872485	kinesin-like spindle protein inhibitor	1	1	Other
SB-743921	CPQ	0.00706459	0.20344	-1.52799	kinesin-like spindle protein inhibitor	1	1	Other
GSK461364	ZNF66P	0.00183164	0.203831	-2.12203	PLK inhibitor	4	3	Cell Cycle
GSK461364	F5	0.00188091	0.203831	-1.12329	PLK inhibitor	4	3	Cell Cycle
GSK461364	ZNF526	0.00196402	0.204215	-2.10805	PLK inhibitor	4	3	Cell Cycle
GSK461364	ABCB1	0.00203489	0.204215	-1.77746	PLK inhibitor	4	3	Cell Cycle
GSK461364	TTC38	0.00209793	0.204215	-1.91325	PLK inhibitor	4	3	Cell Cycle
GSK461364	PLCZ1	0.00209804	0.204215	-1.65866	PLK inhibitor	4	3	Cell Cycle
GSK461364	CYFIP1	0.0021324	0.204215	-2.09147	PLK inhibitor	4	3	Cell Cycle
SNS-032	MIB1	0.00230146	0.20453	-1.19015	CDK inhibitor	6	5	Cell Cycle
SNS-032	VILL	0.00248722	0.20453	-1.07872	CDK inhibitor	6	5	Cell Cycle
SNS-032	SYBU	0.00250946	0.20453	-0.881377	CDK inhibitor	6	5	Cell Cycle
SNS-032	AFF1	0.002513	0.20453	-0.934218	CDK inhibitor	6	5	Cell Cycle
SNS-032	LYST	0.00252722	0.20453	-0.609394	CDK inhibitor	6	5	Cell Cycle
SNS-032	SPTBN1	0.00253303	0.20453	-0.933479	CDK inhibitor	6	5	Cell Cycle
dinaciclib	PREX1	0.000883158	0.205694	-1.14211	CDK inhibitor	6	5	Cell Cycle
dinaciclib	AQR	0.000921569	0.205694	-1.60522	CDK inhibitor	6	5	Cell Cycle
dinaciclib	CLIP2	0.000949048	0.205694	-1.2679	CDK inhibitor	6	5	Cell Cycle
BI-2536	EPC1	0.00305057	0.205938	-1.60489	PLK inhibitor	4	3	Cell Cycle
rigosertib	IGSF10	0.00250724	0.207028	-0.771745	PLK inhibitor	4	3	Cell Cycle
rigosertib	CYFIP1	0.00253648	0.207028	-1.32814	PLK inhibitor	4	3	Cell Cycle
rigosertib	APOB	0.00256397	0.207028	-0.540232	PLK inhibitor	4	3	Cell Cycle
rigosertib	WDR87	0.00266784	0.207329	-0.856125	PLK inhibitor	4	3	Cell Cycle
rigosertib	MAN2B2	0.0026722	0.207329	-1.04615	PLK inhibitor	4	3	Cell Cycle
rigosertib	NLRP4	0.00275611	0.207329	-1.20296	PLK inhibitor	4	3	Cell Cycle
rigosertib	MYBL2	0.00287855	0.207329	-1.31127	PLK inhibitor	4	3	Cell Cycle
rigosertib	ATXN1	0.00291373	0.207329	-1.10801	PLK inhibitor	4	3	Cell Cycle
rigosertib	CLSTN2	0.00291454	0.207329	-1.10797	PLK inhibitor	4	3	Cell Cycle
rigosertib	TTC24	0.0029288	0.207329	-1.30894	PLK inhibitor	4	3	Cell Cycle
rigosertib	BZRAP1	0.00300505	0.207329	-1.0337	PLK inhibitor	4	3	Cell Cycle
rigosertib	LYST	0.00302082	0.207329	-0.674305	PLK inhibitor	4	3	Cell Cycle
rigosertib	UTRN	0.00307943	0.207887	-0.691039	PLK inhibitor	4	3	Cell Cycle
AZD7762	FAT3	0.0012652	0.208404	-0.619059	CHK inhibitor	1	1	Cell Cycle
BI-2536	SPAG17	0.00313984	0.208546	-1.22531	PLK inhibitor	4	3	Cell Cycle
BI-2536	KLHL13	0.00319329	0.20873	-1.72436	PLK inhibitor	4	3	Cell Cycle
PHA-793887	PLAT	0.00403982	0.209179	-0.89141	CDK inhibitor	6	5	Cell Cycle
PHA-793887	FCGR1A	0.00408099	0.209179	-0.974896	CDK inhibitor	6	5	Cell Cycle
PHA-793887	PDE4B	0.00411449	0.209179	-0.658761	CDK inhibitor	6	5	Cell Cycle
BI-2536	ZFPM2	0.00332949	0.209303	-1.2713	PLK inhibitor	4	3	Cell Cycle
BI-2536	DNAH17	0.00337167	0.209303	-0.817303	PLK inhibitor	4	3	Cell Cycle
BI-2536	ARHGEF2	0.00342786	0.209303	-1.87394	PLK inhibitor	4	3	Cell Cycle
BI-2536	LRP1	0.00343481	0.209303	-0.801434	PLK inhibitor	4	3	Cell Cycle
BI-2536	PROX2	0.00345619	0.209303	-1.87231	PLK inhibitor	4	3	Cell Cycle
BI-2536	CNTNAP2	0.00350892	0.209417	-1.21108	PLK inhibitor	4	3	Cell Cycle
rigosertib	NEK9	0.00316367	0.210129	-1.18603	PLK inhibitor	4	3	Cell Cycle
SB-743921	MYBL2	0.00749426	0.210471	-1.91565	kinesin-like spindle protein inhibitor	1	1	Other
SB-743921	DISP2	0.0075202	0.210471	-1.7489	kinesin-like spindle protein inhibitor	1	1	Other
SB-743921	PROX2	0.00753965	0.210471	-1.9142	kinesin-like spindle protein inhibitor	1	1	Other
SB-743921	MAMLD1	0.00761955	0.210471	-1.35531	kinesin-like spindle protein inhibitor	1	1	Other
SB-743921	MIB1	0.00762906	0.210471	-1.91137	kinesin-like spindle protein inhibitor	1	1	Other
SB-743921	MYOM3	0.00774995	0.210471	-1.35243	kinesin-like spindle protein inhibitor	1	1	Other
SB-743921	FBXW7	0.00778919	0.210471	-1.10647	kinesin-like spindle protein inhibitor	1	1	Other
SB-743921	ZFPM2	0.00786814	0.210471	-1.28771	kinesin-like spindle protein inhibitor	1	1	Other
SB-743921	LIG1	0.00789328	0.210471	-1.73828	kinesin-like spindle protein inhibitor	1	1	Other
SB-743921	RFC1	0.00790759	0.210471	-1.60981	kinesin-like spindle protein inhibitor	1	1	Other
SB-743921	MYO10	0.00796798	0.210471	-1.23157	kinesin-like spindle protein inhibitor	1	1	Other
SB-743921	ZNF167	0.00800947	0.210471	-1.60721	kinesin-like spindle protein inhibitor	1	1	Other
SB-743921	MICALL1	0.00801	0.210471	-1.89966	kinesin-like spindle protein inhibitor	1	1	Other
SB-743921	USP25	0.00805727	0.210471	-1.50306	kinesin-like spindle protein inhibitor	1	1	Other
SB-743921	MLL2	0.00807539	0.210471	-0.893274	kinesin-like spindle protein inhibitor	1	1	Other
triazolothiadiazine	TNN	0.00261293	0.210982	-1.12043	ceramidase inhibitor	2	1	Other
SB-743921	RPS6KA3	0.0081921	0.21217	-1.7301	kinesin-like spindle protein inhibitor	1	1	Other
SB-743921	COBLL1	0.00828835	0.212305	-1.41274	kinesin-like spindle protein inhibitor	1	1	Other
SB-743921	LYST	0.00831839	0.212305	-0.97702	kinesin-like spindle protein inhibitor	1	1	Other
SB-743921	UFL1	0.00838142	0.212305	-1.72505	kinesin-like spindle protein inhibitor	1	1	Other
SB-743921	DENND5B	0.00840352	0.212305	-1.33858	kinesin-like spindle protein inhibitor	1	1	Other
PHA-793887	PRTG	0.00428036	0.213443	-0.767895	CDK inhibitor	6	5	Cell Cycle
PHA-793887	SMARCA4	0.00430203	0.213443	-0.820024	CDK inhibitor	6	5	Cell Cycle
rigosertib	EPC1	0.00330119	0.213633	-1.09374	PLK inhibitor	4	3	Cell Cycle
rigosertib	CACNA2D4	0.00332018	0.213633	-1.292	PLK inhibitor	4	3	Cell Cycle
BI-2536	NEK9	0.00363716	0.213969	-1.7008	PLK inhibitor	4	3	Cell Cycle
[truncated: 69,215 more rows]
